# Supplementary material for: Three-dimensional organic–inorganic hybrid sodium halide perovskite: C4H12N2·NaI3 and a hydrogen-bonded supra­molecular three-dimensional network in 3C4H12N2·NaI4·3I·H2O
Source: Acta Crystallogr C Struct Chem. 2018 May 23;74(Pt 6):728–33. doi: 10.1107/S2053229618006885 (PMC5987734; doi:10.1107/S2053229618006885)
Supplement: Supplementary file 1 [file c-74-00728-sup1.cif]

##############################################################################
#                                                                            #
# This CIF contains the data in a paper accepted for publication in          #
# Acta Crystallographica Section C. It conforms to the requirements of       #
# Notes for Authors for Acta Crystallographica Section C, and has been       #
# peer reviewed under the auspices of the IUCr Commission on Journals.       #
#                                                                            #
# Full details of the Crystallographic Information File format               #
# are given in the paper "The Crystallographic Information File (CIF):       #
# a New Standard Archive File for Crystallography" by S. R. Hall, F. H.      #
# Allen and I. D. Brown [Acta Cryst. (1991), A47, 655-685].                  #
#                                                                            #
# The current version of the core CIF dictionary is obtainable from          #
# ftp://ftp.iucr.org/pub/cif_core.dic.                                       #
#                                                                            #
# Software is freely available for graphical display of the structure(s)     #
# in this CIF. For information consult the CIF software page                 #
# http://www.iucr.org/resources/cif/software.                                #
#                                                                            #
# This file may be used for bona fide research purposes within the           #
# scientific community so long as proper attribution is given to the journal # 
# article from which it was obtained.                                        #
#                                                                            #
##############################################################################
data_C2C
_audit_creation_method     'SHELXL-2014/7'
_database_code_depnum_ccdc_archive     'CCDC 1826739'
_chemical_name_systematic
;
Poly[piperazinediium [tri-\m-iodido-sodium]]
;
_chemical_name_common     ?
_chemical_formula_moiety     'C4 H12 N2 2+, I3 Na 2-'
_chemical_formula_sum     'C4 H12 I3 N2 Na'
_chemical_formula_iupac     '(C4 H12 N2) [Na I3]'
_chemical_formula_weight     491.85
_chemical_melting_point     ?
_shelx_space_group_comment
;
The symmetry employed for this shelxl refinement is uniquely defined
by the following loop, which should always be used as a source of
symmetry information in preference to the above space-group names.
They are only intended as comments.
;
_space_group_crystal_system     monoclinic
_space_group_name_H-M_alt     'C 2/c'
_space_group_name_Hall     '-C 2yc'
loop_
    _space_group_symop_operation_xyz
    'x, y, z'
    '-x, y, -z+1/2'
    'x+1/2, y+1/2, z'
    '-x+1/2, y+1/2, -z+1/2'
    '-x, -y, -z'
    'x, -y, z-1/2'
    '-x+1/2, -y+1/2, -z'
    'x+1/2, -y+1/2, z-1/2'
_cell_length_a     9.842(6)
_cell_length_b     9.309(6)
_cell_length_c     12.538(8)
_cell_angle_alpha     90
_cell_angle_beta     93.450(9)
_cell_angle_gamma     90
_cell_volume     1146.6(13)
_cell_formula_units_Z     4
_cell_measurement_reflns_used     1311
_cell_measurement_theta_min     3.001
_cell_measurement_theta_max     27.440
_cell_measurement_temperature     293(2)
_exptl_crystal_description     'thick sheet'
_exptl_crystal_colour     'pale yellow'
_exptl_crystal_size_max     0.38
_exptl_crystal_size_mid     0.28
_exptl_crystal_size_min     0.20
_exptl_crystal_density_diffrn     2.849
_exptl_crystal_density_meas     ?
_exptl_crystal_density_method     ?
_exptl_crystal_F_000     880
_exptl_absorpt_coefficient_mu     8.163
_exptl_absorpt_correction_type     multi-scan
_exptl_absorpt_process_details
;
(CrystalClear; Rigaku, 2008)
;
_shelx_estimated_absorpt_T_min     0.330
_shelx_estimated_absorpt_T_max     0.624
_exptl_absorpt_correction_T_min     0.080
_exptl_absorpt_correction_T_max     0.195
_diffrn_ambient_temperature     293(2)
_diffrn_radiation_type     MoK\a
_diffrn_radiation_wavelength     0.71073
_diffrn_measurement_device_type     'Rigaku SCXmini'
_diffrn_measurement_method     '\w scans'
_diffrn_detector_area_resol_mean     ?
_diffrn_reflns_number     3288
_diffrn_reflns_av_R_equivalents     0.0826
_diffrn_reflns_theta_min     3.015
_diffrn_reflns_theta_max     27.440
_diffrn_reflns_theta_full     25.242
_diffrn_measured_fraction_theta_max     0.952
_diffrn_measured_fraction_theta_full     0.949
_diffrn_reflns_limit_h_min     -12
_diffrn_reflns_limit_h_max     12
_diffrn_reflns_limit_k_min     -12
_diffrn_reflns_limit_k_max     11
_diffrn_reflns_limit_l_min     -13
_diffrn_reflns_limit_l_max     16
_diffrn_standards_number     0
_diffrn_standards_interval_count     0
_diffrn_standards_interval_time     0
_diffrn_standards_decay_%     0
_refine_special_details     ?
_reflns_number_total     1311
_reflns_number_gt     1153
_reflns_threshold_expression     'I > 2\s(I)'
_refine_ls_structure_factor_coef     Fsqd
_refine_ls_matrix_type     full
_refine_ls_R_factor_all     0.0620
_refine_ls_R_factor_gt     0.0575
_refine_ls_wR_factor_gt     0.1613
_refine_ls_wR_factor_ref     0.1652
_refine_ls_goodness_of_fit_ref     1.031
_refine_ls_restrained_S_all     1.031
_refine_ls_number_reflns     1311
_refine_ls_number_parameters     48
_refine_ls_number_restraints     0
_refine_ls_hydrogen_treatment     constr
_refine_ls_weighting_scheme     calc
_refine_ls_weighting_details
             'w=1/[\s^2^(Fo^2^)+(0.0991P)^2^+35.0953P] where P=(Fo^2^+2Fc^2^)/3'
_atom_sites_solution_hydrogens     mixed
_atom_sites_solution_primary     ?
_atom_sites_solution_secondary     ?
_refine_ls_shift/su_max     0.000
_refine_ls_shift/su_mean     0.000
_refine_diff_density_max     1.797
_refine_diff_density_min     -1.660
_refine_ls_extinction_method
;
SHELXL2014 (Sheldrick, 2015)
;
_refine_ls_extinction_coef     0.0060(7)
loop_
    _atom_type_symbol
    _atom_type_description
    _atom_type_scat_dispersion_real
    _atom_type_scat_dispersion_imag
    _atom_type_scat_source
    'C' 'C' 0.0033 0.0016
                         'International Tables Vol C Tables 4.2.6.8 and 6.1.1.4'
    'H' 'H' 0.0000 0.0000
                         'International Tables Vol C Tables 4.2.6.8 and 6.1.1.4'
    'N' 'N' 0.0061 0.0033
                         'International Tables Vol C Tables 4.2.6.8 and 6.1.1.4'
    'Na' 'Na' 0.0362 0.0249
                         'International Tables Vol C Tables 4.2.6.8 and 6.1.1.4'
    'I' 'I' -0.4742 1.8119
                         'International Tables Vol C Tables 4.2.6.8 and 6.1.1.4'
_computing_data_collection
;
CrystalClear (Rigaku, 2008)
;
_computing_cell_refinement
;
CrystalClear (Rigaku, 2008)
;
_computing_data_reduction
;
CrystalClear (Rigaku, 2008)
;
_computing_structure_solution
;
SHELXS97 (Sheldrick, 2008)
;
_computing_structure_refinement
;
SHELXL2014 (Sheldrick, 2015)
;
_computing_molecular_graphics
;
DIAMOND (Brandenburg & Putz, 2005)
;
_computing_publication_material
;
SHELXL2014 (Sheldrick, 2015)
;
loop_
    _atom_site_type_symbol
    _atom_site_label
    _atom_site_fract_x
    _atom_site_fract_y
    _atom_site_fract_z
    _atom_site_U_iso_or_equiv
    _atom_site_adp_type
    _atom_site_calc_flag
    _atom_site_occupancy
    _atom_site_disorder_assembly
    _atom_site_disorder_group
    C C2 0.6137(11) 0.9015(13) 0.5161(10) 0.038(2) Uani d 1 . .
    H H2A 0.5962 0.8325 0.4589 0.045 Uiso calc 1 . .
    H H2B 0.6967 0.8737 0.5564 0.045 Uiso calc 1 . .
    N N1 0.3706(8) 0.9477(9) 0.5305(7) 0.0297(17) Uani d 1 . .
    H H1A 0.3033 0.9475 0.5748 0.036 Uiso calc 1 . .
    H H1B 0.3496 0.8858 0.4780 0.036 Uiso calc 1 . .
    C C1 0.4967(10) 0.9034(11) 0.5879(7) 0.030(2) Uani d 1 . .
    H H1C 0.4850 0.8082 0.6175 0.036 Uiso calc 1 . .
    H H1D 0.5173 0.9690 0.6468 0.036 Uiso calc 1 . .
    Na Na1 0.5000 0.5394(8) 0.2500 0.0416(14) Uani d 1 . .
    I I1 0.27208(6) 0.80033(7) 0.26933(5) 0.0303(3) Uani d 1 . .
    I I2 0.5000 0.5000 0.5000 0.0300(3) Uani d 1 . .
loop_
    _atom_site_aniso_label
    _atom_site_aniso_U_11
    _atom_site_aniso_U_22
    _atom_site_aniso_U_33
    _atom_site_aniso_U_12
    _atom_site_aniso_U_13
    _atom_site_aniso_U_23
    C2 0.031(5) 0.040(5) 0.043(6) 0.011(4) 0.007(4) 0.016(5)
    N1 0.022(4) 0.032(4) 0.035(4) -0.005(3) 0.007(3) 0.008(3)
    C1 0.039(5) 0.034(5) 0.018(4) -0.003(4) 0.004(3) 0.012(4)
    Na1 0.053(4) 0.046(4) 0.027(3) 0.000 0.008(3) 0.000
    I1 0.0337(4) 0.0296(4) 0.0278(4) -0.0045(2) 0.0037(3) -0.0039(2)
    I2 0.0287(5) 0.0368(5) 0.0248(5) -0.0031(3) 0.0036(3) -0.0013(3)
_geom_special_details
;
 All esds (except the esd in the dihedral angle between two l.s. planes)
 are estimated using the full covariance matrix.  The cell esds are taken
 into account individually in the estimation of esds in distances, angles
 and torsion angles; correlations between esds in cell parameters are only
 used when they are defined by crystal symmetry.  An approximate (isotropic)
 treatment of cell esds is used for estimating esds involving l.s. planes.
;
loop_
    _geom_bond_atom_site_label_1
    _geom_bond_atom_site_label_2
    _geom_bond_site_symmetry_2
    _geom_bond_distance
    _geom_bond_publ_flag
    C2 C1 . 1.504(14) y
    C2 N1 5_676 1.532(14) y
    C2 H2A . 0.9700 ?
    C2 H2B . 0.9700 ?
    N1 C1 . 1.456(13) y
    N1 C2 5_676 1.532(14) ?
    N1 H1A . 0.8900 ?
    N1 H1B . 0.8900 ?
    C1 H1C . 0.9700 ?
    C1 H1D . 0.9700 ?
    Na1 I2 2_655 3.156(2) ?
    Na1 I2 . 3.156(2) y
    Na1 I1 2_655 3.325(5) ?
    Na1 I1 . 3.325(5) y
    Na1 I1 4_545 3.479(5) ?
    Na1 I1 3_545 3.479(5) ?
    I1 Na1 3_455 3.479(5) ?
    I2 Na1 5_666 3.156(2) ?
loop_
    _geom_angle_atom_site_label_1
    _geom_angle_atom_site_label_2
    _geom_angle_atom_site_label_3
    _geom_angle_site_symmetry_1
    _geom_angle_site_symmetry_3
    _geom_angle
    _geom_angle_publ_flag
    Na1 I1 Na1 . 3_455 169.12(12) y
    Na1 I2 Na1 5_666 . 180.0 y
    N1 C1 C2 . . 111.6(8) y
    I2 Na1 I1 2_655 . 101.40(10) y
    I2 Na1 I1 . 2_655 101.40(10) y
    I2 Na1 I2 2_655 . 166.6(3) y
    I2 Na1 I1 . . 88.41(8) y
    I2 Na1 I1 2_655 2_655 88.41(8) y
    I2 Na1 I1 2_655 3_545 87.06(9) y
    I2 Na1 I1 . 4_545 87.06(9) y
    I2 Na1 I1 . 3_545 84.40(9) y
    I2 Na1 I1 2_655 4_545 84.40(9) y
    I1 Na1 I1 4_545 3_545 100.45(19) y
    I1 Na1 I1 . 3_545 169.12(12) y
    I1 Na1 I1 2_655 4_545 169.12(12) y
    I1 Na1 I1 2_655 . 86.15(18) y
    I1 Na1 I1 2_655 3_545 87.29(5) y
    I1 Na1 I1 . 4_545 87.29(5) y
    C1 C2 N1 . 5_676 108.4(9) y
    C1 C2 H2A . . 110.0 ?
    N1 C2 H2A 5_676 . 110.0 ?
    C1 C2 H2B . . 110.0 ?
    N1 C2 H2B 5_676 . 110.0 ?
    H2A C2 H2B . . 108.4 ?
    C1 N1 C2 . 5_676 110.2(8) y
    C1 N1 H1A . . 109.6 ?
    C2 N1 H1A 5_676 . 109.6 ?
    C1 N1 H1B . . 109.6 ?
    C2 N1 H1B 5_676 . 109.6 ?
    H1A N1 H1B . . 108.1 ?
    N1 C1 H1C . . 109.3 ?
    C2 C1 H1C . . 109.3 ?
    N1 C1 H1D . . 109.3 ?
    C2 C1 H1D . . 109.3 ?
    H1C C1 H1D . . 108.0 ?
loop_
    _geom_hbond_atom_site_label_D
    _geom_hbond_atom_site_label_H
    _geom_hbond_atom_site_label_A
    _geom_hbond_site_symmetry_A
    _geom_hbond_distance_DH
    _geom_hbond_distance_HA
    _geom_hbond_distance_DA
    _geom_hbond_angle_DHA
    _geom_hbond_publ_flag
    C1 H1D I1 5_676 0.97 3.12 3.937(11) 142.5 yes
    C1 H1C I2 . 0.97 3.23 3.914(11) 128.9 yes
    C1 H1C I1 7_566 0.97 3.14 3.790(10) 125.7 yes
    C2 H2B I1 8_566 0.97 3.17 3.930(11) 136.2 yes
    C2 H2A I1 2_655 0.97 3.23 3.930(13) 130.9 yes
    N1 H1B I1 5_676 0.89 2.80 3.628(10) 156.2 yes
    N1 H1A I2 3_455 0.89 3.11 3.677(8) 123.3 yes
    N1 H1A I1 7_566 0.89 3.14 3.746(8) 127.0 yes
_shelx_hkl_file
;
   0   0   1   -0.64    0.37
   0   0  -1   -0.98    0.44
   0   0   2  538.64    2.79
   0   0  -2  562.45    4.31
   0   0  -3    2.44    1.33
   0   0   5    6.03    1.87
   0   0   6  389.07    3.63
   0   0   7    1.88    1.55
   0   0   8 3889.22   52.81
   0   0   9   -0.91    3.38
   0   0  10   31.89    7.98
   0   0  11    3.88    3.12
   0   0  12  626.74   18.60
   0   0  13    3.01    1.94
   0   0  14  151.08    6.04
   0   0  15    2.31    1.71
   0   0  16    3.44    2.19
   0  -2   0   14.06    1.43
   0   2   0   12.37    2.43
   0   2   0   19.08    1.26
   0  -2   0   27.23    1.33
   0  -2  -1 1302.96    6.89
   0   2  -1 1215.40    6.07
   0  -2   1 1232.34    5.95
   0  -2   3 1631.90    7.61
   0   2  -4  123.63    5.21
   0  -2  -5  402.64    3.07
   0   2   5  378.14    6.11
   0  -2   6 3556.65   47.93
   0   2   6 3100.81   41.92
   0   2   8   47.53    0.99
   0   2  -8   41.93    0.88
   0   2   9   72.31    1.29
   0   2  -9   72.13    1.08
   0   2   9   63.99    1.15
   0  -2   9   59.28    2.41
   0   2   9   66.42    5.99
   0  -2  11   37.50    7.22
   0   2  11   32.10    3.98
   0  -2  13    8.95    1.97
   0   2  13   11.05    3.85
   0  -2  14  117.40    4.84
   0   2  14   50.72    6.01
   0  -2  15    4.47    2.93
   0   2  15    1.53    1.31
   0   2  16  261.18   34.08
   0  -4   0 2595.32   13.77
   0  -4  -1 4050.79   54.45
   0  -4  -2   17.23    4.15
   0  -4   2   26.67    6.39
   0   4  -2   14.25    2.03
   0  -4  -4 1714.44    8.84
   0  -4   4 1704.72   12.93
   0   4   4 1750.33    9.95
   0  -4   6  148.76    2.92
   0  -4   6  133.09    4.06
   0   4   6  178.86    4.70
   0  -4   7  759.55   12.28
   0   4   7  699.60   12.59
   0  -4   8  778.42   12.16
   0  -4   8  738.25   11.89
   0   4   8  633.13   11.86
   0  -4   9  365.70    6.09
   0   4   9  412.16    6.84
   0  -4   9  365.30   12.14
   0   4   9  374.08    7.07
   0   4  10  107.56    4.29
   0  -4  10  107.36    4.92
   0   4  10  119.13   12.80
   0  -4  11   46.95    9.68
   0   4  11   50.50   12.48
   0  -4  12  118.34   10.63
   0   4  12  130.23    5.70
   0  -4  13   18.72    5.04
   0   4  13   17.09    4.90
   0  -4  14   92.85    9.23
   0   4  14   86.91    7.24
   0  -4  15   12.91    4.90
   0   4  15   20.36    4.75
   0  -6  -1 1372.62    8.58
   0   6   1 1424.87    9.27
   0  -6  -2    5.88    2.47
   0   6   2   10.77    3.97
   0   6  -2    4.72    3.12
   0  -6  -3 1252.29   19.12
   0  -6   3 1129.46   19.42
   0   6   3 1269.80   18.77
   0   6  -3 1369.98   19.99
   0  -6  -4  966.86   18.15
   0  -6  -5  737.19   11.78
   0   6  -5  724.59   11.50
   0  -6  -6   70.84    6.36
   0  -6   6   64.73    3.72
   0   6   6   60.69    3.28
   0   6  -6   65.81    3.63
   0  -6  -7  480.47   17.36
   0  -6   7  583.19   20.88
   0   6   7  460.90   16.94
   0   6  -7  516.76   18.81
   0  -6  -8  486.27   17.40
   0  -6   8  485.77   17.36
   0   6   8  631.14   23.29
   0   6  -8  506.24   18.24
   0  -6   9   83.34    4.38
   0   6   9   51.48    4.05
   0   6  -9   62.59    3.56
   0   6  10   35.08    2.43
   0   6  10   43.70   10.61
   0   6 -10   41.74    3.68
   0   6  11   24.03    7.90
   0  -6  12  147.41    5.44
   0   6  12  123.07    6.52
   0  -6  13    6.12    2.41
   0   6  13    7.03    1.99
   0  -6  14   45.59   13.73
   0   6  14   34.45   12.05
   0  -8   0  205.70   13.06
   0   8   0  251.50    9.97
   0  -8  -1  410.18   15.48
   0  -8   1  386.78   14.66
   0   8   1  502.62   19.08
   0  -8  -2 1689.46   60.06
   0  -8   2 1521.57   55.80
   0   8   2 1590.91   55.22
   0   8  -2 1602.84   55.67
   0  -8  -3  509.26   19.36
   0  -8   3  419.13   15.68
   0   8   3  405.09   14.94
   0   8  -3  422.05   15.42
   0  -8  -4  123.33   10.89
   0  -8   4  100.32    9.42
   0   8   4  120.85    6.16
   0   8  -4  106.70    5.42
   0  -8  -5  230.06   10.78
   0  -8   5  216.78    8.91
   0   8   5  192.41    8.15
   0   8  -5  211.73    8.72
   0  -8  -6 1144.10   33.26
   0  -8   6  862.27   27.80
   0   8   6  931.50   27.41
   0   8  -6  898.63   25.76
   0  -8  -7   69.67    4.29
   0  -8   7   81.64   12.97
   0   8   7   70.57    6.65
   0   8  -7   71.66    4.21
   0  -8  -8    5.99    4.06
   0  -8   8    5.13    2.76
   0   8   8   13.48    4.94
   0   8  -8    3.54    2.28
   0  -8  -9   42.01    2.86
   0  -8   9   37.08    7.65
   0   8   9   51.57    6.55
   0   8  -9   38.66    3.13
   0   8  10  219.64    4.97
   0   8  10  231.53    5.58
   0   8  11    4.07    1.74
   0   8 -11    1.76    2.78
   0   8  12   29.50    5.99
   0   8 -12   34.85    5.90
   0 -10   0 1049.20   35.32
   0  10   0 1272.03   67.09
   0 -10   1   -1.67    3.47
   0 -10  -1    2.07    2.41
   0  10   1    5.89    2.79
   0  10  -1    7.58    2.74
   0 -10  -2  117.61    6.83
   0 -10   2  119.16    6.64
   0  10   2  120.83    6.07
   0  10  -2  111.86    5.37
   0 -10  -3    4.88    3.94
   0 -10   3    4.90    2.82
   0  10   3    7.13    3.39
   0  10  -3    9.98    2.85
   0 -10  -4  815.37   27.63
   0 -10   4  735.82   27.29
   0  10   4  793.63   26.61
   0  10  -4  601.20   19.84
   0 -10  -5    3.50    4.29
   0 -10   5    5.60    3.34
   0  10   5    2.24    2.06
   0  10  -5    4.55    2.38
   0 -10  -6   34.41    9.38
   0 -10   6   37.81   11.47
   0  10   6   33.64   10.02
   0  10  -6   39.23    3.46
   0 -10  -7    6.21    3.63
   0 -10   7    2.76    2.57
   0  10   7    1.69    1.63
   0  10  -7    7.41    2.26
   0 -10  -8  243.31    6.81
   0 -10   8  233.32    5.52
   0  10   8  253.49    6.36
   0 -10   9    1.45    1.63
   0  10   9    7.28    3.45
   0 -12   0   28.38    9.30
   0 -12   1   43.47   16.94
   0 -12  -1   54.44   18.62
  -1   1  16  207.83    4.76
  -1  -1  15  413.27    7.67
  -1   1  15  365.67    9.53
  -1  -1  14   36.39    9.12
  -1  -1  13  816.05   23.61
  -1   1  13  758.65   22.43
  -1  -1  12  689.05   20.14
  -1   1  12  693.53   20.67
  -1  -1  11  882.56   30.92
  -1   1  11  953.37   33.33
  -1  -1  10   49.76    2.67
  -1  -1   9 1248.74   18.00
  -1   1   9 1232.17   17.82
  -1  -1   7 1398.72   10.02
  -1   1   7 1528.46   10.98
  -1  -1   6  398.25    4.61
   1   1  -5  970.65    3.70
  -1   1   5 1003.53    5.70
  -1   1   4 1848.10    8.17
   1   1  -3  139.83    1.91
   1   1  -3  148.90    2.88
   1   1  -2  281.75    1.85
  -1   1   2  286.20    2.93
   1   1  -2  285.55    2.31
   1   1  -2  299.93    1.83
  -1   1   2  278.73    2.87
   1  -1  -2  289.89    2.63
   1  -1  -1    4.26    1.29
  -1   1   1   -0.17    0.63
   1   1  -1    0.64    0.80
  -1  -1   1    2.17    0.71
   1   1  -1    2.29    0.40
  -1   1   1    5.80    0.81
  -1   1   0  497.32    2.65
  -1  -1   0  479.96    3.23
  -1   1   0  501.68    2.72
   1  -1   0  480.75    2.66
   1  -1   1  310.66    1.73
   1   1   1  309.89    2.08
  -1  -1  -1  299.16    2.06
   1   1   1  297.91    1.71
  -1   1  -2  660.58    4.70
   1   1   2  667.16    3.67
   1  -1   3 1668.15    8.77
   1  -1   4  626.69    3.10
   1  -1   5 1508.47    8.60
   1  -1   6 1332.19    8.80
   1  -1   7 1781.47   17.34
   1   1   7 1812.08    9.54
   1   1   8  235.57    4.63
   1  -1   9 1491.87   24.73
   1   1   9 1780.48   25.22
   1  -1  11 1141.91   39.75
   1   1  11 1066.27   38.41
   1  -1  13  551.29   18.40
   1   1  13  476.91   16.44
   1  -1  14  165.53    6.22
   1  -1  16  159.70   21.16
   1   1  16   49.39   10.10
  -1   3  13  142.15    6.35
  -1  -3  12   31.76    2.65
  -1   3  12   14.95    4.57
  -1  -3  11  537.03   19.33
  -1   3  11  575.46   22.11
  -1  -3  10 1800.83   62.15
  -1   3  10 1552.64   54.44
   1   3  -9  530.69    7.70
   1  -3  -8    3.66    2.48
  -1   3   8    4.43    1.99
   1  -3  -7  510.17    5.46
   1   3  -7  488.62    3.87
  -1   3   7  513.05    5.85
  -1  -3   6 2026.16    9.52
   1  -3  -6 2013.67    9.50
  -1  -3   5  247.52    3.07
  -1   3   5  291.53   10.49
  -1  -3   3  539.19    4.46
   1  -3  -2 1605.06    8.11
   1   3  -2 1602.02    7.68
  -1  -3   1    1.08    4.02
   1  -3  -1    6.96    2.12
  -1   3   1   26.99    4.14
   1   3  -1   11.49    1.46
  -1  -3   1   22.95    1.36
  -1   3   0 2166.79    9.62
   1  -3   2  100.45    2.85
   1  -3   3   51.10    2.69
  -1   3  -3   52.95    2.45
  -1  -3  -4 2965.71   39.74
   1  -3   4 2943.87   18.36
   1  -3   5  848.79    6.35
   1   3   6  144.31    2.66
   1  -3   6  147.83    2.65
   1   3   6  172.45    3.79
   1  -3   7  437.74    4.68
   1  -3   8 3392.27  340.83
   1   3   8 2536.94  254.93
   1  -3   8 2784.20  280.01
   1   3   8 3338.96  335.68
   1   3   9  429.01    6.36
   1  -3   9  363.50    8.07
   1   3  10  101.04    3.71
   1  -3  10  113.28    5.36
   1   3  10  106.74    4.83
   1  -3  12 1172.97   33.93
   1   3  12 1171.34   33.27
   1  -3  13  191.00    7.75
   1  -3  14   29.84    7.34
   1   3  14   39.01   11.29
   1  -3  15   30.97   10.10
   1   3  15   33.07    9.80
  -1  -5  14   83.26    4.06
  -1   5  14   59.48    3.75
  -1  -5  13    3.03    3.30
  -1   5  13   -0.50    5.34
  -1  -5  12 1766.49   92.74
  -1   5  12 1359.64   71.72
  -1  -5  11   12.85    3.16
  -1   5  11    9.32    3.32
  -1  -5  10  101.35    4.32
  -1   5  10   78.51    9.28
   1  -5  -9    0.29    1.76
   1   5  -9   -0.85    1.47
  -1  -5   9    0.75    0.81
  -1   5   9   -0.87    3.12
  -1  -5   8 1741.58   26.54
   1  -5  -8 2134.48  214.74
  -1  -5   8 2381.20  240.05
  -1   5   8 2956.40  298.54
  -1  -5   7   16.96    4.75
   1  -5  -7   33.22    6.30
  -1  -5   7   29.05    7.05
  -1   5   7   17.78    5.86
  -1  -5   6   22.74    6.00
   1  -5  -6   21.23    3.38
  -1   5   6   26.09    6.81
   1   5  -6   19.95    2.38
  -1  -5   5   19.31    5.36
   1  -5  -5    5.38    2.50
  -1   5   5    7.37    3.81
   1   5  -5   -2.44    2.39
  -1  -5   4 1924.58   16.35
  -1   5   4 1863.84   11.63
  -1  -5   3   77.09    2.97
   1  -5  -3   84.66    2.79
  -1   5   3   81.65    2.85
   1   5  -3   98.72    2.94
  -1  -5   2  545.33    6.63
   1  -5  -2  588.24    5.22
  -1   5   2  582.92    5.57
  -1  -5   1   -0.19    2.18
   1  -5  -1    0.00    2.51
   1   5  -1    3.48    1.77
  -1  -5   0  648.21    5.84
   1  -5   0  715.76    7.44
   1   5   0  657.99    4.80
  -1  -5  -1   67.26    3.44
   1  -5   1   72.48    7.70
   1   5   1   57.96    2.30
  -1   5  -1   62.56    2.56
  -1  -5  -3   29.71    5.53
   1  -5   3   30.57    6.16
   1   5   3   29.32    2.72
  -1   5  -3   26.57    2.24
  -1  -5  -4   19.01    4.62
   1  -5   4   16.55    4.62
   1   5   4   29.50    8.81
  -1   5  -4   18.33    2.75
  -1  -5  -5   18.96    6.21
   1  -5   5   29.91    1.62
   1   5   5   18.21    4.23
  -1   5  -5   20.04    2.32
  -1  -5  -6 1912.32  192.45
   1  -5   6 2027.86  203.90
   1   5   6 2824.00  284.52
  -1   5  -6 2682.08  269.68
   1  -5   7   48.12    4.45
   1   5   7   17.98    3.67
   1   5   7   32.41    7.74
  -1   5  -7   27.68    2.70
   1  -5   8  168.59    7.26
   1   5   8  192.89    7.84
   1  -5   8  222.36    8.95
   1   5   8  193.85    7.88
   1  -5   9    2.01    1.40
   1   5   9    1.71    1.68
   1  -5   9   13.04    4.55
   1   5   9    3.23    1.97
   1   5  10 1486.66   21.25
   1   5  10 1611.19   28.89
   1  -5  11    7.54    2.27
   1   5  11   13.80    5.35
   1  -5  12   91.54    7.28
   1   5  12   71.80    4.10
   1  -5  13   -2.60    2.84
   1   5  13    4.74    2.94
   1  -5  14  628.99    9.56
   1   5  14  521.81    7.61
  -1   7  13   33.14    8.50
   1   7 -13   58.05    4.02
  -1   7  12   29.39    5.70
   1   7 -12   32.47    2.87
  -1   7  11   73.81    3.84
   1   7 -11  111.08    3.93
  -1   7  10  787.29   26.41
   1   7 -10  811.51   26.35
  -1  -7   9  120.57    4.51
  -1   7   9  131.71    6.31
   1   7  -9  144.37    5.64
  -1  -7   8   29.34    7.50
   1  -7  -8   20.66    3.61
  -1   7   8   16.02    5.39
   1   7  -8   19.21    2.80
  -1  -7   7   38.23   10.06
   1  -7  -7   69.87    9.74
  -1   7   7   71.57    8.61
   1   7  -7   46.52    5.21
  -1  -7   6  853.58   31.18
   1  -7  -6  887.83   31.23
  -1   7   6  895.82   31.73
   1   7  -6  970.30   33.89
  -1  -7   5   63.34    7.76
   1  -7  -5   47.84    5.50
  -1   7   5   74.18    8.99
   1   7  -5   52.11    6.00
  -1  -7   4   52.78    3.44
   1  -7  -4   35.97    5.07
  -1   7   4   41.72    3.09
   1   7  -4   52.30    2.87
  -1  -7   3    3.27    1.61
   1  -7  -3    1.33    1.63
  -1   7   3    5.24    3.35
   1   7  -3    8.90    3.81
  -1  -7   2  617.69   13.89
   1  -7  -2  596.86   11.03
  -1   7   2  635.49   11.00
  -1  -7   1   -0.10    3.22
   1  -7  -1    0.03    4.23
  -1   7   1   -2.10    3.87
   1   7  -1    8.23    1.98
  -1  -7   0  718.27   13.14
  -1   7   0  769.90   12.89
   1   7   1  135.42    3.79
  -1   7  -1  135.28    4.48
  -1  -7  -2   89.14    9.93
   1   7   2   76.86    3.61
  -1   7  -2   94.68    4.90
  -1  -7  -3  133.75   12.51
   1  -7   3   95.59    4.47
   1   7   3   79.48    4.12
  -1   7  -3   74.28    4.50
  -1  -7  -4 1275.29   19.48
   1  -7   4 1321.10   21.21
   1   7   4 1181.18   17.75
  -1   7  -4 1210.36   18.99
  -1  -7  -5  325.18   12.46
   1  -7   5  283.56   10.78
   1   7   5  439.09   16.79
  -1   7  -5  304.12   11.81
  -1  -7  -6   30.03    6.63
   1  -7   6   23.24    6.78
   1   7   6   22.58    5.40
  -1   7  -6   21.40    3.27
  -1  -7  -7  197.66    8.00
   1  -7   7  204.80    7.85
   1   7   7  228.43    9.32
  -1   7  -7  236.79    9.45
   1  -7   8 1019.25   30.13
   1   7   8  912.77   25.92
   1   7   8 1053.77   30.71
  -1   7  -8 1221.02   34.70
   1  -7   9  207.61    6.90
   1   7   9  179.45    6.62
   1   7   9  178.19    6.58
  -1   7  -9  265.29   10.33
   1   7  10   34.05    2.77
   1   7  10   39.10    9.74
  -1   7 -10   42.65    3.24
   1   7  11  164.03   14.88
  -1   7 -11  179.87    5.42
   1   7  12  742.96   96.92
  -1   7 -12  627.36    9.64
   1   7  13  108.95   15.94
  -1   7 -13  129.25   17.38
  -1   9  10    4.85    2.25
   1  -9  -9  188.66    4.74
  -1   9   9  225.97    6.32
  -1  -9   8  141.41    4.88
  -1   9   8  146.17    5.53
   1   9  -8  133.45    3.60
  -1  -9   7  231.13    9.36
   1  -9  -7  210.19   12.26
  -1   9   7  224.86   14.17
   1   9  -7  205.97    7.73
  -1  -9   6   34.77    8.83
   1  -9  -6   34.09    7.52
  -1   9   6   37.72   12.08
   1   9  -6   45.98    3.73
  -1  -9   5  118.86    8.80
   1  -9  -5  133.79    6.23
  -1   9   5  150.89    7.69
   1   9  -5  149.48    5.90
  -1  -9   4  157.90    9.46
   1  -9  -4  165.67   12.56
  -1   9   4  172.62    6.56
   1   9  -4  166.93    5.95
  -1  -9   3   67.68   16.67
   1  -9  -3   37.10    9.17
  -1   9   3   82.00    7.01
   1   9  -3   39.71    2.86
  -1  -9   2  172.39   13.93
   1  -9  -2  100.05    4.52
  -1   9   2   98.35    5.02
   1   9  -2  106.61    4.23
  -1  -9   1    2.15    3.95
   1  -9  -1    1.08    1.58
  -1   9   1    2.89    3.19
   1   9  -1   -0.11    2.27
  -1  -9   0  121.73    7.91
   1  -9   0   59.14    3.83
   1   9   0   96.80    5.20
  -1   9   0   74.94    4.71
  -1  -9  -1   27.66    9.42
   1  -9   1   10.48    2.85
   1   9   1   10.66    2.13
  -1   9  -1   40.52    5.52
  -1  -9  -2  285.83   10.63
   1  -9   2  237.36    8.01
   1   9   2  264.54    8.83
  -1   9  -2  260.40    8.70
  -1  -9  -3  149.63    6.69
   1  -9   3  133.93    6.32
   1   9   3  203.43   12.78
  -1   9  -3  157.58    6.33
  -1  -9  -4   33.69    9.90
   1  -9   4   35.50    7.72
   1   9   4   37.80    2.66
  -1   9  -4   39.61    3.26
  -1  -9  -5  176.87    7.96
   1  -9   5  147.55    5.96
   1   9   5  184.07   13.21
  -1   9  -5  162.14    6.45
  -1  -9  -6  336.98   12.59
   1  -9   6  336.92   14.07
   1   9   6  268.27    9.51
  -1   9  -6  369.96   13.18
   1  -9   7  268.80   10.10
  -1   9  -7  242.14    8.90
   1  -9   8    8.78    3.87
   1   9   8    9.57    2.56
   1   9   8    9.97    2.79
  -1   9  -8   13.51    3.19
   1  -9   9  251.26    7.93
   1   9   9  208.77    4.78
   1   9   9  184.64    4.63
  -1   9  -9  227.67    5.74
   1   9  10  154.44   10.18
  -1   9 -10  162.21    4.87
  -1 -11   6   14.77    4.75
   1 -11  -6   29.76   10.26
  -1  11   6   34.25   15.71
  -1 -11   5   36.91    9.35
   1 -11  -5   38.71   14.72
  -1  11   5   44.89    3.46
  -1 -11   4   39.96   10.53
   1 -11  -4   48.47   10.20
  -1  11   4   44.99    2.89
  -1 -11   3   13.08    3.53
   1 -11  -3   14.55    5.11
  -1  11   3   12.35    2.31
  -1 -11   2   34.27    9.77
   1 -11  -2   43.92    9.32
  -1  11   2   68.17    5.74
  -1 -11   1    0.64    1.89
   1 -11  -1   18.50    6.32
  -1  11   1    1.87    2.72
  -1 -11   0   24.81    7.73
   1 -11   0   24.95    7.71
  -1  11   0   26.92    4.56
  -1 -11  -1   17.47    5.78
   1 -11   1   17.31    3.91
   1  11   1   21.21    2.63
  -1  11  -1   15.09    3.75
  -1 -11  -2   86.76    8.80
   1 -11   2   93.27   13.65
   1  11   2   72.90    3.36
  -1  11  -2   91.47    4.68
  -1 -11  -3   74.48    5.25
   1 -11   3   89.03    5.39
   1  11   3   84.17    3.42
  -1 -11  -4   19.62    8.00
   1 -11   4   23.38    9.56
   1  11   4   35.91   14.05
  -1  11  -4   21.80    2.33
  -1 -11  -5  101.79    4.11
   1 -11   5  101.23    8.30
   1  11   5  101.81    4.27
  -1  11  -5   91.44    3.68
   1 -11   6  134.92   18.00
   1  11   6   83.41    8.39
  -1  11  -6  118.48   15.66
  -2   0  16  152.15   20.04
  -2   0  15    2.83    1.21
  -2   0  14  206.11    8.19
  -2   0  13   -1.21    2.47
  -2   0  12  150.94    5.95
  -2   0  11   -2.17    2.61
  -2   0  10 1431.96   21.57
  -2   0   8  107.53    3.38
   2   0  -7   11.23    0.81
   2   0  -5    4.11    1.11
  -2   0   5    0.49    0.50
  -2   0   4  921.90    3.49
  -2   0   3    1.43    1.07
  -2   0   3    1.56    1.11
   2   0  -1    3.40    1.51
  -2   0   1    2.06    1.11
  -2   0   1    7.25    1.30
   2   0  -1    2.61    1.03
  -2   0   0  360.01    2.27
   2   0   1    1.26    1.44
   2   0   1    1.64    0.97
  -2   0  -3   44.04    7.09
   2   0   4   66.40    1.03
  -2   0  -4   78.74    1.06
   2   0   4   84.10    2.36
   2   0   6 2668.00   12.16
  -2   0  -8  164.84    2.82
   2   0   8  167.73    4.23
   2   0   9    1.99    0.41
   2   0   9   33.48    7.63
   2   0  10  596.75   10.24
   2   0  11   16.48    4.61
   2   0  12  482.42   15.22
   2   0  13    3.91    2.14
   2   0  14   13.08    3.20
   2   0  15    1.24    1.62
  -2  -2  15    3.52    1.58
  -2   2  15    2.88    1.65
  -2  -2  14   52.45    3.21
  -2   2  14   47.95   10.00
  -2  -2  13   46.01    4.27
  -2   2  13   34.44   10.45
  -2  -2  12  684.33   21.15
  -2   2  12  532.21   15.99
  -2  -2  11  176.73    7.23
  -2   2  11  149.67    7.00
  -2  -2  10    3.17    2.90
  -2   2  10    6.45    2.91
   2  -2  -9  237.05    3.68
   2   2  -9  230.75    3.28
  -2  -2   9  254.17    4.87
  -2   2   9  221.30    9.24
  -2   2   8 2235.75  224.54
  -2  -2   8 2823.01  283.65
  -2   2   8 2110.47  212.69
   2   2  -7  938.52    4.44
  -2   2   7  963.83    4.23
   2   2  -7  944.92    4.30
  -2  -2   7  923.29    5.65
  -2   2   7  938.16    7.66
   2   2  -6  359.08    2.32
   2  -2  -6  360.31    2.97
  -2   2   6  353.06    4.27
   2   2  -5 1258.63    5.70
   2   2  -5 1249.60    5.69
  -2   2   5 1285.96    8.44
   2   2  -3 1573.69    6.82
   2   2  -3 1581.06    5.99
   2   2  -2  858.62    4.67
  -2   2   2  824.37    4.99
  -2   2   1 2152.27    8.78
  -2   2  -1 2019.07    8.92
  -2   2  -2  298.41    4.61
   2  -2   3  677.12    4.69
   2  -2   5  717.41    3.83
   2  -2   6    6.06    1.41
   2   2   6    8.05    0.91
   2  -2   6    7.89    2.29
   2   2   6   17.73    4.91
   2   2   7  235.81    2.12
   2   2   7  241.99    3.32
   2  -2   8 1533.33   21.17
   2   2   8 2960.07  297.38
   2  -2   8 1452.07   21.18
   2   2   8 1560.55   23.79
   2  -2   9   45.04    1.73
   2   2   9   45.11    1.35
   2  -2   9   43.32    4.42
   2   2   9   42.90    2.82
   2  -2  10  220.73   11.37
   2   2  10  372.50   14.51
   2  -2  11    3.98    2.19
   2   2  11    2.68    2.76
   2  -2  12  156.12    6.63
   2   2  12  185.64    7.11
   2  -2  13    1.40    2.68
   2   2  13    2.66    3.23
   2  -2  14  247.00   11.83
   2   2  14  252.41    5.52
   2  -2  15   29.09    7.45
   2   2  15   36.43    8.30
  -2  -4  15    2.50    1.32
  -2   4  15    3.87    2.80
  -2  -4  13   12.19    4.17
  -2   4  13   37.37    8.03
  -2  -4  12   74.47    3.74
  -2   4  12   79.99    5.13
  -2  -4  11  138.61    5.20
  -2   4  11  100.41    5.00
  -2   4  10  229.98    9.65
   2  -4  -9  483.05   17.06
   2   4  -9  501.01   17.71
  -2   4   9  512.89   18.99
   2  -4  -8  144.93    3.46
   2   4  -8  119.68    2.86
  -2  -4   8  157.42    4.19
  -2   4   8  138.30    4.83
   2  -4  -7  875.19   12.83
   2   4  -7  875.56   12.84
  -2  -4   7  882.47   13.01
  -2   4   5 1753.57   18.95
   2  -4  -4  172.50    3.30
   2   4  -4  149.36    3.21
  -2   4   4  157.48    3.47
   2   4  -4  185.88    2.73
   2   4  -2 1692.28    7.26
   2   4  -2 1692.77   14.21
  -2  -4   0  129.96    3.01
   2  -4   0  174.78    8.11
  -2   4   0  151.68    4.34
  -2  -4  -1 1994.84    7.74
   2   4   4  407.07    4.79
  -2   4  -4  459.70    5.40
  -2   4  -5  704.51    6.68
   2  -4   6 1049.52   14.95
   2   4   6 1003.84   14.66
   2   4   6 1045.86   15.53
   2  -4   7  246.02    6.60
   2   4   7  194.33    8.50
   2  -4   8  540.63    8.75
   2   4   8  455.34    7.53
   2  -4   8  434.62    8.58
   2   4   8  555.44   11.43
   2  -4   9   25.04    6.78
   2   4   9   13.97    1.80
   2  -4   9   34.10   11.34
   2   4   9   17.99    5.72
   2  -4  10  207.12    7.93
   2   4  10  125.19    4.76
   2  -4  10  185.75    8.13
   2   4  10  135.78   10.47
   2  -4  11    0.69    3.28
   2   4  11    2.69    2.21
   2  -4  12  314.67   12.20
   2   4  12  395.40   15.17
   2  -4  13   87.84    4.95
   2   4  13   86.84   10.65
   2  -4  14   35.14   14.63
   2   4  14   28.03    8.96
  -2   6  14   85.08   11.68
  -2  -6  13   16.80    8.75
  -2   6  13   22.92    5.73
  -2  -6  12   22.00    6.09
  -2   6  12   24.62    7.23
  -2  -6  11  148.94    6.11
  -2   6  11  102.90   11.58
  -2   6  10  270.02   10.50
   2  -6  -9  462.85   13.65
   2   6  -9  460.37   13.70
  -2   6   9  516.77   16.62
   2   6  -9  521.03   15.36
   2  -6  -8   36.91    6.71
   2   6  -8   39.47    5.23
  -2   6   8   48.41   10.35
   2   6  -8   41.66    5.04
   2  -6  -7  809.26   28.40
   2   6  -7  726.03   25.57
   2   6  -7  837.39   29.26
   2  -6  -6  982.61   15.83
   2  -6  -5 1468.52   20.98
  -2   6   5 1465.00   21.88
   2   6  -5 1553.11   21.97
  -2  -6   4   55.32    5.20
   2  -6  -4   64.59    4.34
  -2   6   4   95.71    5.96
   2   6  -4   55.49    3.12
  -2  -6   3 1702.70   24.68
   2  -6  -3 3891.44  392.10
  -2   6   3 1786.78   26.28
   2   6  -3 1784.43   24.79
  -2  -6   2 1052.83   20.01
  -2   6   2 1131.51   17.31
   2   6  -2 1079.64   15.27
  -2  -6   1 2393.15  240.81
   2  -6  -1 2758.53  277.40
   2   6  -1 2275.18  228.63
  -2   6   1 4376.50  440.06
   2  -6   0   31.37   10.30
   2   6   0   27.23    2.96
  -2   6   0   26.09    3.33
  -2  -6  -1 1482.34   22.30
   2  -6   1 1663.97   24.85
   2   6   1 1444.87   20.33
  -2   6  -1 1538.05   22.68
   2  -6   2 1189.60   18.89
  -2   6  -2 1225.77   19.01
   2   6   3 1631.33   23.68
  -2   6  -3 1501.37   22.32
   2  -6   4  113.98    3.75
   2   6   4   94.71    6.02
  -2   6  -4  152.75    5.55
   2   6   5  468.09   11.48
  -2   6  -5  496.48    8.88
   2   6   6  678.91   11.47
   2   6   6  716.04   11.56
  -2   6  -6  755.06   12.74
   2  -6   7  220.57    8.49
   2   6   7  188.45    7.75
   2   6   7  195.84    7.92
  -2   6  -7  297.35   12.12
   2  -6   8   85.65    2.87
   2   6   8   91.89    3.24
   2   6   8   99.65    5.08
  -2   6  -8   96.72    5.59
   2  -6   9   68.01    4.62
   2   6   9   42.11    2.18
   2   6   9   57.00    7.38
  -2   6  -9   59.89    4.64
   2   6  10  166.35    6.21
  -2   6 -10  209.04    8.67
   2   6  11   22.21    6.54
  -2   6 -11    3.69    3.22
   2   6  12   57.33    4.09
  -2   6 -12   70.26    4.84
   2   6  13   10.48    3.35
  -2   6 -13   21.21    3.43
  -2   8  12  168.75   22.18
  -2   8  11   10.39    2.09
  -2   8  10    0.94    1.80
   2  -8  -9   19.49    5.66
   2   8  -9   27.64    2.74
  -2   8   9   21.79    4.72
   2  -8  -8  665.43   21.99
   2   8  -8  700.93   23.15
  -2   8   8  943.04   32.02
   2  -8  -7  132.06    5.75
   2   8  -7  131.47    5.19
  -2   8   7  156.47    6.43
   2   8  -7  150.40    5.30
  -2  -8   6   29.53    6.89
   2  -8  -6   26.63    7.35
  -2   8   6   58.23    5.58
   2   8  -6   36.05    2.32
  -2  -8   5  151.70    9.85
   2  -8  -5  149.22    5.88
  -2   8   5  156.93    7.05
   2   8  -5  169.01    5.73
  -2  -8   4 1467.51   51.48
   2  -8  -4 1477.73   51.43
  -2   8   4 1574.96   55.28
   2   8  -4 1381.98   47.91
  -2  -8   3  261.78   10.77
  -2   8   3  252.40   10.38
   2   8  -3  265.36    9.90
  -2  -8   2   89.90    4.51
   2  -8  -2  116.85    6.08
  -2   8   2  104.74    6.15
   2   8  -2   86.82    2.82
  -2  -8   1  221.26    9.42
   2  -8  -1  188.41    7.90
  -2   8   1  215.54    8.84
  -2  -8  -1  348.88   17.67
   2  -8   1  301.98   11.51
   2   8   1  319.48   12.13
  -2   8  -1  329.20   12.85
  -2  -8  -2   74.65    8.63
   2  -8   2   79.01    8.59
   2   8   2  127.60    6.04
  -2   8  -2   62.50    7.37
  -2  -8  -3   59.96    8.32
   2  -8   3   46.06   10.34
   2   8   3   63.71    8.22
  -2   8  -3   58.24    7.26
   2  -8   4 1081.63   37.99
   2   8   4  902.82   31.86
  -2   8  -4 1010.81   36.08
   2   8   5   63.37    2.66
   2   8   5   89.58   10.97
  -2   8  -5   80.78    4.15
   2  -8   6    4.67    4.04
   2   8   6    9.04    3.36
   2   8   6   40.62    8.59
  -2   8  -6    7.10    3.80
   2  -8   7    9.63    3.18
   2   8   7   12.53    3.34
   2   8   7   14.01    3.61
  -2   8  -7   11.62    2.88
   2  -8   8  183.43    7.34
   2   8   8  211.82    8.47
   2   8   8  198.52    8.19
  -2   8  -8  252.82    9.59
   2  -8   9    1.34    1.75
   2   8   9    2.43    2.29
   2   8   9    4.93    1.90
  -2   8  -9    5.74    3.85
   2   8  10   19.24    2.22
   2   8  10   35.01    7.16
  -2   8 -10   28.19    3.12
   2   8  11   11.32    6.55
  -2   8 -11    7.88    3.45
   2 -10  -8   16.82    5.62
   2  10  -8   17.50    3.03
  -2  10   8   26.48    6.87
   2 -10  -7    1.40    1.67
   2  10  -7    0.17    2.50
  -2  10   7    6.26    4.26
   2 -10  -6  606.86   13.07
   2 -10  -5   18.11    6.17
  -2  10   5    2.93    3.08
  -2 -10   4  108.68    5.37
   2 -10  -4  104.67    5.17
  -2  10   4  120.72    4.98
  -2 -10   3    2.78    2.08
   2 -10  -3    2.00    3.34
  -2  10   3   -1.43    3.04
  -2 -10   2 1042.94   37.11
   2 -10  -2  892.29   30.49
  -2  10   2  942.33   30.82
  -2 -10   1   -1.46    3.77
   2 -10  -1    1.48    2.37
  -2  10   1    3.06    3.76
  -2 -10   0  119.56    6.83
   2 -10   0   82.93    5.34
  -2  10   0  134.82    6.56
  -2 -10  -1    3.28    1.48
   2 -10   1    2.72    2.01
   2  10   1   -1.28    1.63
  -2  10  -1    4.53    4.59
  -2 -10  -2  753.62   25.50
   2 -10   2  623.11   20.71
   2  10   2  857.92   27.78
  -2  10  -2  833.15   27.76
   2 -10   3    8.66    2.71
   2  10   3    0.84    3.37
  -2  10  -3    1.48    2.87
   2 -10   4   56.97    8.97
   2  10   4   48.82    4.03
   2  10   4   69.98    7.46
  -2  10  -4   68.96    4.16
   2 -10   5    0.92    1.00
   2  10   5    1.37    2.90
   2  10   5    0.91    0.98
  -2  10  -5    2.81    3.04
   2 -10   6  203.68    5.13
   2  10   6  215.53    6.11
   2  10   6  200.21    4.72
  -2  10  -6  219.80    5.38
   2 -10   7    3.01    2.04
   2  10   7    6.90    4.00
   2  10   7    8.44    2.78
  -2  10  -7   12.31    2.69
   2 -10   8    2.83    3.34
   2  10   8   -0.05    2.50
   2  10   8    1.41    1.33
  -2  10  -8    5.54    2.78
  -3  -1  15  282.48    6.25
  -3   1  15  297.19    7.43
  -3  -1  13  545.34   18.36
  -3   1  13  414.62   14.14
  -3  -1  12   51.01    6.91
  -3   1  12   49.45    9.19
  -3   1  11  511.89   18.45
  -3   1  10  546.10   20.03
   3  -1  -9  721.73    9.99
  -3   1   9  705.87   11.42
   3   1  -8  411.87    5.94
   3  -1  -8  393.32    5.57
   3   1  -8  447.70    6.44
  -3   1   8  390.37    5.44
  -3  -1   8  392.99    6.50
  -3   1   8  448.10    9.01
   3  -1  -7  296.17    2.73
   3   1  -7  309.03    2.98
  -3   1   7  278.80    4.55
   3   1  -6 1369.00    5.53
  -3  -1   6 1312.43    5.45
   3  -1  -5  207.04    2.26
   3   1  -5  214.37    2.32
  -3  -1   5  207.62    2.09
  -3   1   5  210.10    3.12
  -3  -1   3    4.82    1.33
  -3   1   3    9.97    1.75
  -3   1   1  354.58    3.17
  -3   1  -1 1217.06    6.30
   3  -1   2  457.31    3.53
  -3   1  -2  508.28    4.80
   3  -1   3 1326.45    5.62
   3  -1   3 1398.80    8.16
   3  -1   4 2338.00   11.58
   3  -1   5 1498.75    8.51
   3  -1   6  116.51    3.23
   3   1   6  113.12    2.20
   3  -1   6  111.91    4.72
   3   1   7 1649.19    7.17
   3  -1   7 1628.50   12.12
   3  -1   8 1341.37   18.27
   3   1   8 1484.48   19.89
   3  -1   8 1340.43   21.19
   3  -1   9  885.73   12.43
   3   1   9  978.62   13.65
   3  -1   9  894.43   14.09
   3   1   9  792.63   14.18
   3  -1  10    6.22    2.10
   3   1  10    6.58    1.57
   3  -1  10    8.23    4.44
   3  -1  11  658.65   23.80
   3   1  11  626.07   22.75
   3  -1  12  405.39   14.21
   3  -1  13  285.27   10.79
   3   1  13  438.10   15.80
   3  -1  14    7.11    3.32
   3   1  14    7.13    2.47
   3  -1  15  130.10    4.83
   3   1  15  101.11    3.95
  -3  -3  15  120.65    4.04
  -3   3  15   77.81   11.45
  -3  -3  14   44.57   11.28
  -3   3  14   32.19    9.49
  -3  -3  13   90.99    6.12
  -3   3  13  165.70    9.70
  -3  -3  12  900.60   25.73
  -3   3  12 1093.48   31.42
  -3  -3  11  256.87    8.09
  -3   3  11  206.84    7.17
  -3  -3  10    9.14    2.44
  -3   3  10   29.81    7.51
   3   3  -9   35.90    1.25
  -3  -3   9   42.41    2.41
  -3   3   9   39.30    2.89
   3  -3  -8 3153.69  317.28
   3   3  -8 1678.48   22.69
  -3  -3   8 1746.83   25.66
  -3   3   8 1666.83   26.46
   3  -3  -7  197.73    3.52
   3   3  -7  162.72    3.00
  -3  -3   7  188.16    3.40
  -3   3   7  197.99    5.65
   3  -3  -6   89.34    2.45
   3   3  -6   93.67    2.56
  -3   3   6  101.09    3.46
   3  -3  -5    0.73    1.12
   3   3  -5    9.52    1.48
  -3  -3   5    4.00    1.14
   3   3  -5    1.53    0.93
  -3   3   5   -0.21    2.45
   3   3  -4 1273.55    6.04
  -3   3   4 1381.09    9.72
   3   3  -3   50.51    3.47
   3   3  -3   43.09    0.76
  -3   3   3   50.86    2.56
   3  -3  -2 1261.03    8.71
  -3   3   2 1259.96    7.64
   3  -3  -1  205.35    2.64
   3   3  -1  212.50    1.00
   3  -3   0  369.91    4.19
   3   3   0  365.59    2.10
  -3  -3   0  377.79    1.87
  -3   3   0  355.16    4.29
  -3   3  -1  666.70    7.30
  -3   3  -2 2590.27   12.81
   3   3   3  791.78    5.76
   3   3   3  805.28    5.51
   3  -3   4   20.45    4.78
   3   3   4   22.47    2.18
   3   3   4   13.81    1.05
  -3   3  -4   17.76    2.28
   3  -3   5  897.78    8.35
   3   3   5  931.19    5.90
   3  -3   6 2130.01   10.19
   3  -3   7  432.05    7.83
   3   3   7  471.55    7.22
   3   3   7  483.89    8.37
   3  -3   8  136.53    4.94
   3   3   8  105.21    2.61
   3  -3   8  145.11    5.92
   3   3   8  134.98    3.99
   3   3  10 1720.57   58.92
   3  -3  11  181.73    7.11
   3   3  11  227.80   11.70
   3  -3  12   33.96    9.63
   3   3  12   38.16    9.15
   3  -3  13  105.01    3.89
   3   3  13  121.03    4.95
   3  -3  15   51.90    7.66
   3   3  15   74.63   12.80
  -3  -5  14  660.60    7.31
  -3   5  14  548.49   12.58
  -3   5  13    7.55    2.55
  -3  -5  12   24.77    7.79
  -3   5  12   30.21    8.20
  -3   5  11    2.54    1.68
  -3  -5  10 1958.10   28.48
   3  -5  -9   41.27    4.86
   3   5  -9   43.65    4.88
  -3   5   9   27.94    6.48
   3  -5  -8    0.10    1.40
   3   5  -8   24.00    3.40
  -3  -5   8    5.52    2.07
  -3   5   8    2.75    1.65
   3  -5  -7    2.25    2.75
   3   5  -7    3.56    1.85
  -3  -5   7    7.67    2.55
  -3   5   7    0.13    4.47
   3   5  -6  843.28   12.96
  -3   5   6  761.26   13.47
   3   5  -6  833.88   12.13
   3  -5  -5   33.83    3.30
   3   5  -5   29.32    3.96
  -3   5   5   27.66    3.95
   3   5  -5   27.89    1.73
   3  -5  -4  518.32   14.55
   3  -5  -3   14.59    3.34
   3   5  -3   27.28    3.32
   3   5  -3   10.46    1.53
  -3   5   3   14.27    4.56
   3   5  -3   16.63    1.16
   3  -5  -2  187.30    3.45
   3   5  -2  187.06    4.66
  -3   5   2  172.96    3.79
   3  -5  -1   -0.47    2.65
  -3   5   1    1.46    3.57
  -3  -5   1    3.50    1.05
   3  -5   1   43.33    2.70
  -3   5  -1   55.42    3.83
   3  -5   2   75.04    2.59
   3   5   2   79.63    3.71
   3   5   2  100.83    3.76
  -3   5  -2   77.83    4.44
   3  -5   3   11.16    2.69
  -3   5  -3    9.67    4.00
   3  -5   4 3454.88  347.46
   3   5   4 3141.87  315.76
   3   5   4 3184.95  320.16
  -3   5  -4 2630.99  264.55
   3  -5   5   49.29    2.29
   3   5   5   39.41    2.58
  -3   5  -5   43.28    3.30
   3  -5   6  501.18    8.24
   3   5   6  426.93    7.79
   3   5   6  463.75    8.25
  -3   5  -6  515.75    9.95
   3  -5   7    4.68    2.98
  -3   5  -7    0.24    4.58
   3   5   8 2633.70   11.33
   3   5   8 2127.02   74.09
  -3   5  -8 2689.32   17.62
   3  -5   9   28.79    2.41
   3   5   9   41.84    2.83
   3   5   9   19.66    3.10
  -3   5  -9   26.49    5.18
   3   5  10  167.95    6.65
   3  -5  11    7.40    2.77
   3  -5  12 1012.06   14.13
   3   5  12 1000.29   24.58
   3  -5  13    4.93    2.45
   3   5  13   10.70    5.23
   3  -5  14   22.68   10.68
   3   5  14   30.22   11.96
  -3   7  12  399.84    6.91
  -3   7  11  107.45   13.15
  -3   7  10    3.91    3.15
   3  -7  -9   51.15    3.43
   3   7  -9   57.96    2.93
  -3   7   9   62.70    6.43
   3  -7  -8  546.68   16.19
   3   7  -8  548.09   16.32
  -3   7   8  597.99   18.27
   3  -7  -7  109.01    6.64
   3   7  -7  104.71    4.77
  -3   7   7  107.43    6.72
   3   7  -7  100.10    3.67
   3  -7  -6   23.78    6.50
   3   7  -6   33.56    4.86
  -3   7   6   26.84    4.94
   3   7  -6   28.41    3.28
   3  -7  -5   40.07    5.57
   3   7  -5   31.50    4.27
  -3   7   5   28.14    4.93
   3   7  -5   28.05    3.47
   3   7  -4  218.84    9.22
  -3   7   4  225.84    9.54
   3   7  -4  219.09    8.05
   3  -7  -3    7.09    3.23
   3   7  -3    9.85    3.74
  -3   7   3    9.85    4.91
   3   7  -3    7.19    1.49
   3  -7  -2  486.21   12.37
   3   7  -2  434.83    8.71
   3   7  -2  412.13    6.77
  -3   7   2  506.88   10.74
   3  -7  -1   29.42    5.77
   3   7  -1   18.45    3.87
   3   7  -1   20.49    1.69
  -3   7   1   58.61    8.55
   3  -7   0    9.12    3.08
   3   7   0    3.84    3.50
   3   7   0   13.36    1.61
  -3   7   0   12.03    4.31
   3  -7   1   15.19    3.38
   3   7   1   14.50    3.97
   3   7   1   14.08    3.98
  -3   7  -1   14.64    4.53
   3  -7   2 1072.17   20.83
   3   7   2 1104.71   18.26
   3   7   2 1202.53   17.63
  -3   7  -2 1181.05   19.08
   3  -7   3  265.50   10.12
   3   7   3  270.73   11.95
   3   7   3  273.70   10.26
  -3   7  -3  296.11   11.71
   3  -7   4   61.27    7.71
   3   7   4   62.30    7.24
   3   7   4   88.13    6.80
  -3   7  -4   71.81    8.55
   3  -7   5   97.86    5.25
   3   7   5   77.92    8.65
   3   7   5   79.69   11.12
  -3   7  -5   85.88    4.93
   3   7   6 1067.40   37.40
   3   7   6 1090.29   37.91
  -3   7  -6 1210.32   42.92
   3  -7   7  259.23   10.94
   3   7   7  175.93    6.62
   3   7   7  215.01   12.77
  -3   7  -7  215.24    7.68
   3  -7   8   67.47    3.00
   3   7   8   75.08    4.43
   3   7   8   90.79   12.77
  -3   7  -8   69.21    4.81
   3  -7   9  117.99    4.86
   3   7   9  133.12    5.39
   3   7   9  237.79   17.23
  -3   7  -9  152.17    7.11
   3   7  10  733.24   10.03
   3   7  11   92.15    4.18
  -3   7 -11  120.70    4.76
   3   7  12    9.81    4.76
  -3   7 -12   18.19    8.84
  -3   9  10   93.36    4.25
   3  -9  -9  108.34    3.67
   3   9  -9  105.97    3.80
  -3   9   9  117.78   10.21
   3  -9  -8    6.54    2.59
   3   9  -8   15.35    2.98
  -3   9   8   12.12    4.69
   3  -9  -7   23.64    5.96
   3   9  -7   37.63    4.72
  -3   9   7   38.48    6.76
   3  -9  -6  138.54    5.90
   3   9  -6  182.08    7.97
  -3   9   6  146.13    7.15
   3  -9  -5   18.12    4.77
   3   9  -5   19.18    3.73
  -3   9   5   21.04    3.33
   3   9  -4   78.94    5.46
  -3   9   4   72.47    5.29
   3  -9  -3    3.41    2.05
   3   9  -3   -0.57    3.74
  -3   9   3    7.50    3.23
   3  -9  -2   61.47    5.00
   3   9  -2   70.12    5.11
  -3   9   2   76.68    4.88
   3  -9  -1   53.94    8.66
   3   9  -1   54.11    3.64
  -3   9   1   54.17    5.76
   3  -9   0  136.38    5.82
   3   9   0  148.59    6.80
  -3   9   0  165.42    7.34
   3  -9   1  203.29    9.08
   3   9   1  233.42    9.00
  -3   9  -1  244.14    9.49
   3  -9   2   30.15    5.75
   3   9   2   31.34    4.46
   3   9   2   27.90    3.11
  -3   9  -2   18.30    3.29
   3  -9   3  217.51    7.79
   3   9   3  215.85    8.45
   3   9   3  165.33    6.29
  -3   9  -3  203.33    7.91
   3  -9   4  247.38   10.39
   3   9   4  283.90   11.04
  -3   9  -4  306.52   12.04
   3  -9   5  343.73   13.37
   3   9   5  398.17   14.33
   3   9   5  378.02   14.10
  -3   9  -5  416.29   14.97
   3  -9   6   35.87    8.37
   3   9   6   32.51    3.96
   3   9   6   27.21    2.81
  -3   9  -6   31.48    3.99
   3   9   7  316.78    8.48
   3   9   7  275.31    5.51
  -3   9  -7  309.07    7.04
   3  -9   8  195.91    4.89
   3   9   8  164.67    4.54
   3   9   8  184.62    4.92
   3  -9   9  187.85    4.73
   3   9   9  238.77    5.73
   3   9   9  232.37    7.11
  -3   9  -9  232.78    5.34
   3 -11  -5    4.59    3.36
   3  11  -5    7.43    3.21
  -3  11   5    9.71    3.24
   3 -11  -4   18.15    3.84
   3  11  -4   25.65    3.91
  -3  11   4   35.12    4.34
   3 -11  -3   -0.18    2.27
   3  11  -3    2.29    3.15
  -3  11   3   -3.35    3.51
   3 -11  -2   24.07    7.18
   3  11  -2   38.91    3.66
  -3  11   2   29.96    3.02
   3 -11  -1   15.96    4.97
   3  11  -1   22.08    4.07
  -3  11   1   34.71    5.58
   3 -11   0   28.20    7.86
   3  11   0   42.16    5.03
  -3  11   0   35.05    3.47
   3 -11   1   77.13    7.09
   3  11   1   73.09    5.16
  -3  11  -1   68.72    4.53
   3 -11   2   14.47    4.58
   3  11   2   27.19    4.45
  -3  11  -2   41.38    6.26
   3 -11   3   82.59    4.18
   3  11   3   94.95    4.91
  -3  11  -3   93.67    4.90
   3 -11   4   67.28    7.66
   3  11   4   91.24    5.15
  -3  11  -4   83.56    4.09
   3 -11   5  210.31   27.44
   3  11   5  152.17   20.77
  -3  11  -5  138.39   18.39
  -4   0  15    1.34    1.09
  -4   0  14   11.49    2.91
  -4   0  13   -1.50    2.90
  -4   0  12 1035.53   30.18
  -4   0  11   -1.78    1.86
  -4   0  10   97.32    4.58
   4   0  -9    2.73    0.76
  -4   0   9    3.71    2.39
  -4   0   8 3274.04  328.98
   4   0  -7    8.38    1.61
  -4   0   7    4.47    3.27
   4   0  -5    1.06    1.90
  -4   0   5   -0.37    1.58
  -4   0   3    0.62    1.26
   4   0  -3    0.47    1.34
   4   0  -1   -2.22    1.79
  -4   0   1   -0.20    1.27
   4   0  -1    2.63    0.91
   4   0   1    0.91    1.72
  -4   0  -1    1.13    0.72
  -4   0  -1    1.03    1.04
   4   0   2  590.54    4.11
   4   0   2  630.29    4.78
   4   0   3    3.56    2.19
   4   0   5    1.44    1.29
   4   0   6    3.26    1.76
   4   0   6    4.35    2.00
   4   0   7   -0.66    1.93
   4   0   7    6.39    5.31
   4   0   8  439.79    6.88
   4   0   8  382.75    7.07
   4   0   9   -0.62    0.82
   4   0   9    2.22    3.22
   4   0  10  421.64   14.80
   4   0  10  373.14   13.89
   4   0  11    2.02    2.23
   4   0  12   29.90    7.55
   4   0  13    2.17    3.67
   4   0  14  433.92    7.87
   4   0  15   -1.08    2.29
  -4  -2  15    5.34    2.13
  -4   2  15    5.95    3.10
  -4  -2  14  272.16    5.43
  -4   2  14  234.57    5.08
  -4  -2  13   43.25    4.74
  -4   2  13   44.94    3.21
  -4  -2  12   41.42    2.21
  -4   2  12   17.45    4.98
  -4  -2  11   57.83    2.24
  -4   2  11   76.90    7.96
  -4  -2  10 1279.67   44.75
  -4   2  10 1107.16   38.52
   4  -2  -9  587.27    8.93
   4   2  -9  502.69    7.50
  -4  -2   9  580.74    9.15
  -4   2   9  471.60    8.65
   4  -2  -8   32.80    2.40
   4   2  -8   58.93    2.04
  -4  -2   8   40.66    2.36
  -4   2   8   66.72   13.05
   4   2  -6 4047.01   54.07
  -4  -2   5 1204.90    5.99
   4   2  -5 1147.65    5.82
   4  -2  -4  289.34    3.13
  -4   2   2 4424.20   59.30
   4  -2  -1  953.36    5.66
   4   2  -1 1001.66    5.49
   4  -2   1  481.02    4.68
  -4   2  -1  521.54    6.04
   4   2   3  646.55    4.77
   4  -2   5  205.53    4.01
   4  -2   6  677.50   10.02
   4  -2   6  751.97   12.80
   4   2   6  657.39    9.91
   4   2   7   32.35    1.32
   4   2   8  398.32    6.44
   4  -2   8  367.25    7.49
   4   2   8  378.24    6.90
   4  -2   9    5.03    1.86
   4   2   9    4.25    0.95
   4  -2   9    6.71    3.17
   4   2   9    7.90    5.92
   4  -2  10   58.00    6.01
   4   2  10   51.98    5.41
   4  -2  10   58.31    6.58
   4   2  10  106.80    9.81
   4  -2  11   52.95    8.10
   4   2  11   33.18    8.62
   4  -2  12  544.45   19.07
   4   2  12  515.02   17.43
   4  -2  13   50.17    7.12
   4   2  13   49.65    6.29
   4  -2  14   -1.52    2.99
  -4  -4  14   61.08    2.71
  -4   4  14   43.76   10.13
  -4  -4  13  143.62    3.76
  -4   4  13   97.95    7.06
  -4   4  12  220.81    8.48
  -4   4  11  408.00   12.60
  -4  -4  10   63.59    2.56
  -4   4  10   55.39    3.50
   4  -4  -9  687.68   24.59
   4   4  -9  455.45   15.90
  -4   4   9  441.93   16.27
  -4  -4   8 1213.55   42.50
  -4   4   8  920.69   32.72
   4  -4  -7 1936.58  194.75
   4   4  -7 1393.33   19.17
  -4  -4   7 2788.21  280.23
  -4   4   7 1607.22   23.74
   4  -4  -6   98.86    5.71
   4  -4  -5 2136.72  214.85
   4   4  -5 1909.52  191.97
   4   4  -5 1808.70   24.33
  -4   4   5 1584.44   23.52
   4  -4  -4 1469.29   10.36
  -4   4   3 2107.78   12.05
   4  -4  -2   76.15    2.28
   4   4  -2   98.29    3.43
   4  -4  -1 1963.97   11.81
   4  -4   0 1426.25    8.26
   4   4   0 1490.65    8.64
  -4   4   0 1488.20   10.02
   4  -4   2  162.69    3.61
   4   4   2  158.02    3.23
  -4   4  -2  179.62    4.82
   4   4   3  897.10    5.86
  -4   4  -3  844.40    8.28
   4   4   4  949.89   13.68
   4   4   5  301.13    5.53
   4   4   5  277.81    4.87
  -4   4  -5  302.23    6.49
   4  -4   6  365.36    5.95
  -4   4  -6  366.06    7.70
   4  -4   7  137.41    3.37
   4   4   7  115.72    2.86
   4   4   7  192.26   12.34
  -4   4  -7  170.23    6.70
   4  -4   8  367.42   14.50
   4   4   8  278.69   10.14
   4   4   8  353.48   12.92
  -4   4  -8  418.38   16.24
   4  -4   9   12.07    3.85
   4   4   9   11.53    1.86
   4  -4   9   11.73    3.56
   4   4   9   15.20    3.31
   4  -4  10  287.69    8.77
   4  -4  10  261.35    9.38
   4   4  10  267.16    8.96
   4  -4  11   15.75    3.17
   4   4  11   13.57    2.78
   4  -4  12   47.58    4.12
   4   4  12   67.65    6.24
   4  -4  13   54.15   14.96
   4   4  13   60.44    2.85
   4  -4  14  145.57   19.37
   4   4  14  158.62   20.91
  -4   6  13   45.96    3.06
  -4   6  12  149.36    5.45
  -4   6  11  162.93    6.26
  -4   6  10   15.87    3.94
   4  -6  -9  344.10   11.75
  -4   6   9  329.54   11.15
   4  -6  -8  758.21   22.68
   4  -6  -7  557.36   20.29
   4   6  -7  707.72   24.98
   4  -6  -6  139.31    6.94
  -4   6   6   68.22    8.70
   4   6  -6   81.12    8.42
   4  -6  -5 1158.13   40.31
   4   6  -5 1144.29   39.88
  -4   6   5 1406.91   50.34
   4   6  -5 1405.77   48.19
   4   6  -4  944.65   14.95
  -4   6   4  904.17   14.91
   4   6  -4  983.59   13.47
   4  -6  -3  840.87   13.64
   4  -6  -2   75.18    5.77
   4   6  -2   77.61    1.94
  -4   6   2   68.44    3.75
   4  -6  -1 1380.51   20.35
   4   6  -1 1246.54   18.63
   4  -6   0 1030.08   19.11
   4   6   0 1088.45   17.48
  -4   6   0  944.00   15.28
   4  -6   1  760.83   12.37
   4   6   1  733.18   13.20
   4   6   1  681.79   10.75
  -4   6  -1  701.09   12.37
   4  -6   2  116.56    5.37
   4   6   2  102.51    2.73
  -4   6  -2  113.16    5.01
   4  -6   3  318.69    6.50
   4   6   3  260.90    5.92
   4   6   3  278.18    5.04
  -4   6  -3  245.35    6.13
   4   6   4  800.33   13.24
   4   6   4  886.02   13.81
  -4   6  -4  771.76   13.22
   4  -6   5  133.66    5.93
   4   6   5  104.61    5.22
   4   6   5  186.12    7.96
  -4   6  -5  132.01    7.71
   4  -6   6  182.29    7.64
   4   6   6  189.58    8.69
   4   6   6  199.50    8.05
  -4   6  -6  137.79    6.17
   4  -6   7    4.77    1.58
   4   6   7    4.41    2.91
   4   6   7    1.05    1.15
  -4   6  -7    1.85    4.02
   4  -6   8  399.41   12.48
   4   6   8  380.61   11.72
  -4   6  -8  405.53   13.77
   4  -6   9   14.42    2.15
   4   6   9   12.48    1.91
   4   6   9   15.96    2.72
  -4   6  -9   28.05    4.77
   4   6  10   55.28    2.77
   4   6  10   76.25    4.01
  -4   6 -10   82.58    5.93
   4   6  11   47.42    8.64
  -4   6 -11   78.02    5.92
   4   6  12   58.36   12.51
  -4   6 -12   71.43    4.64
  -4   8  11   41.30    8.42
  -4   8  10  422.57    8.79
   4  -8  -9  130.15    3.85
   4   8  -9  144.01    4.54
  -4   8   9  151.15    6.06
   4  -8  -8   58.69    4.70
   4   8  -8   49.83    4.29
  -4   8   8   41.95   13.42
   4  -8  -7  121.38   12.20
   4   8  -7  133.08    6.46
  -4   8   7  181.96    8.78
   4  -8  -6 1078.62   57.14
   4   8  -6 1060.89   30.53
  -4   8   6  956.80   28.30
   4   8  -5  264.19   10.39
  -4   8   5  258.52    9.82
   4  -8  -4  128.15   12.56
   4   8  -4   85.97    5.85
  -4   8   4   80.79    4.80
   4  -8  -3  382.06   17.95
   4   8  -3  352.35   12.65
   4  -8  -2 1370.48   39.21
   4   8  -2 1452.08   22.50
  -4   8   2 1430.19   22.73
   4  -8  -1  204.62    8.42
   4   8  -1  222.57    9.63
  -4   8   1  203.80    9.54
   4  -8   0   34.08    6.58
   4   8   0   40.82    5.73
  -4   8   0   45.60    5.88
   4  -8   1  159.28    6.34
   4   8   1  167.96    7.40
  -4   8  -1  139.92    5.85
   4  -8   2  959.97   28.92
   4   8   2  900.45   26.60
  -4   8  -2 1000.49   29.51
   4  -8   3  103.04    7.57
   4   8   3  109.29    5.90
   4   8   3  105.00    3.95
  -4   8  -3  115.59    6.73
   4  -8   4    0.56    1.86
   4   8   4    1.40    3.65
  -4   8  -4    4.98    4.56
   4  -8   5   21.63    6.43
   4   8   5   12.90    2.11
   4   8   5   18.83    5.28
  -4   8  -5   29.23    4.43
   4  -8   6  375.07   13.20
   4   8   6  298.42   10.91
   4   8   6  320.49   11.36
  -4   8  -6  305.05   11.11
   4  -8   7    3.73    4.49
   4   8   7    0.83    1.80
   4   8   7    2.21    1.43
  -4   8  -7    6.99    3.30
   4  -8   8   47.10    4.81
   4   8   8   41.24    3.86
   4   8   8   38.66    3.75
  -4   8  -8   40.89    4.31
   4  -8   9    0.55    1.31
   4   8   9    4.75    3.32
   4   8   9   -2.22    1.77
  -4   8  -9    0.41    3.41
   4   8  10   36.01    8.03
  -4   8 -10   37.26    3.19
   4 -10  -7    0.44    1.67
   4  10  -7    0.62    2.13
  -4  10   7    1.42    5.89
   4 -10  -6   90.53    3.73
   4  10  -6  106.89    4.86
  -4  10   6   76.24    3.91
   4 -10  -5   -3.55    9.74
   4  10  -5    5.80    3.29
  -4  10   5    4.50    3.74
   4 -10  -4  669.99   14.00
   4  10  -4  668.77   11.63
  -4  10   4  581.71   10.13
   4 -10  -3   11.45    2.68
   4  10  -3   -0.91    3.62
  -4  10   3    1.76    4.01
   4 -10  -2   75.86    4.58
   4  10  -2   80.08    4.86
  -4  10   2  110.94    7.75
   4 -10  -1    5.65    3.24
   4  10  -1    5.05    4.16
  -4  10   1    7.08    4.66
   4 -10   0  579.17   13.63
  -4  10   0  649.32   10.99
   4 -10   1    1.30    5.84
   4  10   1    8.30    3.60
  -4  10  -1   18.02    4.61
   4 -10   2   13.23    5.13
   4  10   2   16.03    4.02
  -4  10  -2   17.02    4.20
   4 -10   3    2.82    1.53
   4  10   3    7.84    4.00
  -4  10  -3   -3.68    3.73
   4 -10   4  222.93    6.93
   4  10   4  247.32    7.07
  -4  10  -4  244.51    7.29
   4 -10   5    0.68    6.60
   4  10   5    9.36    2.93
  -4  10  -5   10.50    2.88
   4 -10   6   12.28    3.09
   4  10   6    5.17    2.35
  -4  10  -6    3.28    3.25
   4 -10   7   19.80   11.75
   4  10   7    3.82    2.61
  -4  10  -7    6.93    3.63
  -5  -1  15  146.80    3.99
  -5   1  15  188.54    5.11
  -5  -1  14   17.92    4.57
  -5   1  14   14.74    3.25
  -5  -1  13  246.38    9.84
  -5   1  13  233.68    8.70
  -5  -1  12  326.19   11.27
  -5   1  12  354.95   12.85
  -5  -1  11  258.03    8.23
  -5   1  11  260.16    8.56
  -5  -1  10   49.48    5.65
  -5   1  10   54.13    6.28
   5  -1  -9   99.37    4.58
   5   1  -9   93.91    3.73
  -5  -1   9   81.72    8.45
  -5   1   9   94.30    5.02
   5  -1  -7   54.27    1.88
   5   1  -7   43.38    1.83
  -5  -1   7   63.51    2.46
  -5   1   7   62.71    2.66
   5  -1  -6  458.53    6.93
   5   1  -6  472.02    7.59
  -5  -1   6  453.24    6.85
   5  -1  -5   23.66    1.56
   5   1  -5   28.46    1.26
  -5  -1   5   36.41    1.35
   5  -1  -4 1031.96    5.67
   5   1  -4 1045.05    5.63
  -5  -1   3  461.57    3.19
  -5   1   3  458.37    4.66
   5   1  -3  430.32    3.19
   5  -1  -2 1163.09    7.40
   5   1  -2 1188.16    5.34
  -5  -1   1  745.64    3.70
  -5  -1   1  721.83    3.68
  -5   1  -1 1286.51    7.57
   5   1   2 1478.37   11.04
   5   1   3 1718.18    8.36
   5   1   3 1760.58    9.94
   5   1   4  487.94    4.29
   5  -1   4  518.84    6.00
   5   1   4  508.39    6.12
   5  -1   5 1456.27   19.90
   5   1   5 1433.14   19.95
   5  -1   5 1361.22   20.78
   5   1   5 1410.55   20.13
   5  -1   6 1106.40   15.55
   5   1   6 1196.98   16.63
   5  -1   6 1328.39   22.64
   5   1   6 1193.82   18.01
   5  -1   7  909.89   12.77
   5   1   7  990.96   13.91
   5   1   7  946.80   14.54
   5  -1   8  138.09    5.61
   5   1   8  121.22    4.77
   5  -1   8  132.65   12.05
   5   1   8  131.07    7.60
   5  -1   9 1002.88   34.84
   5   1   9  861.80   29.73
   5  -1   9  951.44   33.71
   5   1   9  880.88   31.30
   5  -1  10  433.68   12.64
   5   1  10  446.01   12.65
   5  -1  10  413.64   13.08
   5   1  10  408.84   21.88
   5  -1  11  433.59   14.21
   5   1  11  361.88   11.77
   5  -1  12   34.27   11.53
   5   1  12   35.59   10.66
   5  -1  13  202.02    6.39
   5   1  13  174.31    8.12
   5  -1  14  120.25    4.71
   5   1  14  110.63   14.95
  -5   3  14  655.78   12.21
  -5  -3  13   66.79    2.24
  -5   3  13   88.77    3.90
  -5  -3  12    0.02    0.73
  -5   3  12    1.30    1.18
  -5  -3  11   66.95    2.33
  -5   3  11   65.65    3.82
  -5   3  10  553.28   16.37
   5   3  -9  151.01    5.89
  -5  -3   9  143.53    5.64
  -5   3   9  156.93    6.80
   5  -3  -8  100.00    4.13
   5   3  -8  100.72    4.16
  -5  -3   8   90.98    2.89
  -5   3   8  114.18    8.20
   5  -3  -7    0.94    1.24
   5   3  -7    9.43    3.01
  -5  -3   7    0.60    0.78
  -5   3   7    7.47    3.63
   5   3  -6  411.15    6.88
  -5   3   6  342.38    7.56
   5  -3  -5    4.44    1.07
   5   3  -5   10.15    2.13
  -5   3   5    8.53    3.44
   5   3  -5   10.72    0.99
  -5  -3   4  837.88    3.17
  -5   3   4  865.17    7.20
   5  -3  -3   53.42    5.32
   5   3  -3   33.48    1.96
  -5   3   3   40.38    2.53
   5  -3  -2   29.82    1.82
  -5   3   2   17.27    2.45
   5  -3  -1  200.16    3.87
   5   3  -1  155.97    3.28
  -5   3   1  176.07    3.78
   5   3   0 2632.57   12.33
   5  -3   1  481.04    6.02
  -5  -3  -1  455.39    2.69
  -5   3  -1  433.18    6.27
   5  -3   2   55.31    2.29
   5   3   2   50.32    2.13
   5   3   2   64.21    2.98
  -5  -3  -2   56.67    1.95
  -5   3  -2   54.16    2.99
   5   3   3  267.93    3.41
   5   3   3  268.66    2.72
  -5   3  -3  322.24    5.43
   5  -3   4 3761.34  378.07
   5   3   4 2700.71  271.37
   5   3   4 3626.60  364.65
  -5   3  -4 3659.24  368.00
   5   3   5  310.66    5.56
   5   3   5  318.94    5.75
  -5   3  -6  176.80    5.33
   5  -3   7  416.20   14.60
   5   3   7  476.68   16.92
   5   3   7  422.39   15.25
   5  -3   8 2317.85   13.90
   5   3   8 2140.01   73.39
   5  -3   8 1932.00   69.50
   5   3   8 2238.35   14.79
   5  -3   9   92.10    3.35
   5   3   9  103.83    3.86
   5  -3   9  108.20    5.87
   5   3   9   79.03    3.85
   5  -3  10   41.82    2.48
   5  -3  10   43.91    3.11
   5   3  10   84.92    4.07
   5  -3  11  171.64    7.37
   5   3  11  155.69    6.83
   5  -3  12  733.23   12.66
   5   3  12  833.07   11.54
   5  -3  13   23.13    7.29
   5   3  13   21.53    5.76
  -5   5  13    0.56    1.96
  -5   5  12  530.02    9.07
  -5   5  11   -0.97    3.07
  -5   5  10    0.18    2.75
   5  -5  -9    8.09    1.96
   5   5  -9    9.72    1.66
  -5   5   9    7.40    3.44
   5  -5  -8  455.16   14.52
   5   5  -8  415.11   12.16
  -5   5   8  470.61   14.67
   5  -5  -7    4.90    2.50
   5   5  -7    2.61    2.01
  -5   5   7   -3.20    4.17
   5  -5  -6  116.50    5.04
   5   5  -6  121.04    5.33
  -5   5   6  108.58    6.24
   5  -5  -5  219.02   47.28
   5   5  -5   38.24    2.91
  -5   5   5   28.73    2.84
   5  -5  -4   60.19    2.47
  -5   5   4   70.53    4.71
   5  -5  -3    1.33    1.96
   5   5  -3    0.11    3.50
  -5   5   3   12.58    2.83
   5  -5  -2 1146.10   17.99
   5   5  -2 1394.74   20.34
  -5   5   2 2326.63  234.38
   5  -5  -1   29.13    6.58
   5   5  -1   42.47    2.42
  -5   5   1   36.19    2.78
   5  -5   0   23.60    3.31
   5   5   0   42.28    3.33
  -5   5   0   23.72    3.10
  -5  -5   0   32.03    0.68
   5  -5   1    4.57    1.73
   5   5   1    7.01    3.64
   5   5   1    7.81    1.80
  -5  -5  -1    8.08    0.59
  -5   5  -1    9.39    3.04
   5  -5   2 2000.34  201.18
   5   5   2 4482.04  450.59
   5   5   2 3494.55  351.08
  -5   5  -2 2674.79  268.98
   5  -5   3   12.59    2.20
   5   5   3   12.38    2.31
   5   5   3   13.34    1.26
  -5   5  -3    8.06    4.30
   5  -5   4  259.97    5.60
   5   5   4  313.41    6.20
   5   5   4  325.94    7.08
  -5   5  -4  281.04    6.61
   5  -5   5   20.00    5.38
   5   5   5   13.44    2.03
   5   5   5   21.13    6.59
  -5   5  -5   10.47    3.11
   5   5   6 2690.79   19.93
   5  -5   7   -1.75   11.79
   5   5   7   11.67    1.82
   5   5   7    1.17    1.00
  -5   5  -7   -3.39    4.56
   5  -5   8  187.83    6.28
   5   5   8  165.14    5.54
   5   5   8  194.20    7.24
  -5   5  -8  181.25    7.50
   5  -5   9    5.58    1.36
   5   5   9    3.29    1.51
   5   5   9    8.16    2.31
  -5   5  -9    8.49    6.06
   5   5  10 1194.95   64.63
  -5   5 -10 1061.43   34.85
   5   5  11    2.82    1.07
  -5   5 -11    6.49    4.00
   5   5  12   13.35    4.23
  -5   5 -12   20.42    4.12
  -5   7  11   15.20    6.45
  -5   7  10  300.79    7.14
   5  -7  -9   28.44    5.32
   5   7  -9   22.81    2.60
  -5   7   9   22.04    4.38
   5  -7  -8   32.74    9.26
   5   7  -8   60.58    3.84
  -5   7   8   26.56    9.24
   5  -7  -7    5.16    1.57
   5   7  -7    3.58    2.41
  -5   7   7    1.11    3.33
   5   7  -6  145.78    5.71
  -5   7   6  147.54    6.78
   5  -7  -5   17.07    3.27
   5   7  -5   20.42    3.28
  -5   7   5   15.41    3.26
   5  -7  -4  479.55   18.63
   5   7  -4  454.20   16.82
   5  -7  -3   20.73    4.48
   5   7  -3   14.24    2.90
  -5   7   3   12.05    4.41
   5  -7  -2    6.72    2.52
   5   7  -2    9.05    3.43
  -5   7   2   11.57    3.85
   5  -7  -1  173.62    7.50
   5   7  -1  164.05    7.34
  -5   7   1  185.61    8.90
   5  -7   0 1074.83   37.82
  -5   7   0  887.10   31.63
   5  -7   1  225.86   10.06
   5   7   1  175.55    8.51
  -5   7  -1  161.76    7.40
   5  -7   2   60.52   13.69
   5   7   2   50.09    6.03
  -5   7  -2   55.90    6.82
   5  -7   3  220.35    9.73
   5   7   3  205.05    9.03
  -5   7  -3  241.24   10.44
   5  -7   4 1142.89   32.78
   5   7   4 1279.56   36.18
  -5   7  -4  988.21   28.78
   5  -7   5  320.26   10.45
   5   7   5  251.99    8.47
   5   7   5  209.61    6.93
  -5   7  -5  267.10    9.99
   5  -7   6  143.87    7.77
   5   7   6  196.39    9.31
   5   7   6  121.55    5.00
  -5   7  -6  118.77   11.54
   5  -7   7  277.35   10.23
   5   7   7  206.19    8.64
   5   7   7  211.18    7.56
  -5   7  -7  246.19   10.29
   5   7   8  635.55   20.77
   5   7   8  637.60   20.97
  -5   7  -8  659.91   22.71
   5  -7   9  136.08    4.54
   5   7   9  129.08    4.40
  -5   7  -9  139.34    5.58
   5   7  10    9.12    1.81
   5   7  10   13.23    4.61
  -5   7 -10   10.67    2.83
   5   7  11   82.94   11.61
  -5   7 -11  107.98   15.02
   5  -9  -9   22.21    7.60
  -5   9   9   29.51    8.96
   5  -9  -8   85.18    9.65
   5   9  -8  107.77    5.25
  -5   9   8   83.13    4.28
   5  -9  -7   19.18    6.19
   5   9  -7   23.34    3.70
  -5   9   7   21.22    3.50
   5  -9  -6  136.82    6.14
   5   9  -6  133.85   11.78
  -5   9   6  124.60    5.91
   5  -9  -5   14.65    7.06
   5   9  -5    0.26    2.92
  -5   9   5    4.13    6.81
   5  -9  -4  111.33    7.23
   5   9  -4   60.35    4.48
  -5   9   4   64.31    4.84
   5  -9  -3   60.08   16.67
   5   9  -3   36.26    3.73
  -5   9   3   51.50    4.72
   5  -9  -2  244.83   11.12
   5   9  -2  168.09    7.40
  -5   9   2  182.55    8.48
   5  -9  -1   77.01    5.13
   5   9  -1   81.47    5.56
  -5   9   1   85.91    5.97
   5  -9   0    4.85    2.01
   5   9   0   12.74    3.19
  -5   9   0   10.59    4.85
   5  -9   1  216.23    8.80
   5   9   1  169.47    7.12
  -5   9  -1  183.42    8.62
   5  -9   2  265.16   10.39
   5   9   2  195.36    7.91
  -5   9  -2  220.37    9.37
   5  -9   3  267.54   11.23
   5   9   3  264.70   10.51
  -5   9  -3  257.34   10.12
   5  -9   4    4.25    7.28
   5   9   4   10.14    3.77
  -5   9  -4    9.39    5.57
   5   9   5  262.35    6.46
  -5   9  -5  288.14    7.71
   5   9   6  185.43    5.05
  -5   9  -6  211.50    7.32
   5   9   7  213.85    5.74
  -5   9  -7  202.86    5.85
   5  -9   8   27.27    2.68
   5   9   8    2.92    2.52
  -5   9  -8   10.58    2.88
   5 -11  -2   54.50   10.12
   5  11  -2   48.33    7.37
  -5  11   2   73.31   11.35
   5 -11  -1   47.44    6.99
   5  11  -1   41.70    6.60
  -5  11   1   60.46    9.51
   5 -11   0    3.16    1.62
   5  11   0    9.63    2.92
  -5  11   0    8.86    3.90
   5 -11   1  132.61   17.77
   5  11   1  106.68   14.40
  -5  11  -1  124.31   16.96
  -6   0  14  435.24    6.81
  -6   0  13    2.82    2.22
  -6   0  12   14.83    3.36
  -6   0  11    1.60    1.68
  -6   0  10 1752.77   27.25
   6   0  -9    2.63    1.54
  -6   0   9   -1.59    1.76
   6   0  -8  121.36    4.62
  -6   0   8  148.64    5.83
   6   0  -7    0.38    0.77
  -6   0   7    7.32    2.02
   6   0  -6 3955.01  397.47
  -6   0   6 2913.06  292.90
   6   0  -5    1.83    1.74
  -6   0   5    0.51    2.09
   6   0  -4  259.82    4.04
  -6   0   4  283.55    3.43
   6   0  -3    2.66    2.10
  -6   0   3    3.20    0.96
   6   0  -2 2753.30   11.59
   6   0  -1    5.62    1.69
  -6   0   1    2.51    1.71
   6   0   0    2.54    1.54
  -6   0   0    0.97    2.04
   6   0   1    1.07    1.60
  -6   0  -1    1.39    2.03
   6   0   3   -0.20    1.86
  -6   0  -3   -0.32    2.28
   6   0   4  114.87    4.23
   6   0   4  131.06    3.76
   6   0   5    1.22    1.50
   6   0   5   -0.27    2.61
   6   0   6  156.84    3.39
   6   0   6  189.98    5.93
   6   0   7    2.05    1.17
   6   0   7    1.69    1.39
   6   0   8  474.07   17.05
   6   0   8  464.13   17.09
   6   0   9    1.26    1.21
   6   0   9   16.31    4.18
   6   0  10    0.72    0.74
   6   0  10    0.15    2.41
   6   0  11    3.56    2.00
   6   0  12  674.48   11.73
   6   0  13    5.00    3.37
  -6   2  14    3.27    1.62
  -6   2  13  120.25    4.20
  -6  -2  12  739.78   24.49
  -6   2  12  736.01   24.26
  -6  -2  11  140.30    5.40
  -6   2  11  162.31    6.63
  -6  -2  10   35.21    2.54
  -6   2  10   36.24    3.96
   6  -2  -9  327.33   11.72
   6   2  -9  203.23    7.30
  -6  -2   9  268.64    9.67
  -6   2   9  277.07   10.59
   6  -2  -8 2341.99   11.89
   6   2  -8 2016.27   69.43
  -6  -2   8 2078.14   72.49
  -6   2   8 2212.48   15.29
   6  -2  -7  511.44    9.55
   6   2  -7  477.98    7.58
  -6  -2   7  482.08    7.55
   6   2  -6  144.93    3.64
   6  -2  -5  635.57   10.72
   6   2  -5  678.09   10.47
  -6  -2   5  669.41   10.16
  -6   2   5  650.00   10.24
   6  -2  -4 3247.80  326.34
   6   2  -4 2996.38  301.06
  -6   2   4 3112.05  312.77
   6   2  -4 3226.02  324.01
   6  -2  -3  433.61    7.54
   6   2  -3  454.31    7.33
  -6  -2   3  482.83    6.61
  -6   2   3  464.76    7.71
   6   2  -3  502.72    6.92
   6  -2  -2   69.63    2.40
   6   2  -2   63.60    3.08
  -6  -2   2   69.19    1.18
  -6  -2   2   73.60    0.98
  -6   2   2   74.92    2.60
  -6   2   1  525.29    4.90
   6   2   1  358.68    4.72
  -6  -2  -1  332.27    2.52
  -6   2  -1  364.59    4.89
  -6  -2  -1  338.71    2.87
   6  -2   2   12.15    1.94
   6   2   2   12.85    3.63
   6   2   2   18.50    4.48
  -6   2  -2   17.68    2.98
   6  -2   3   56.51    2.30
   6   2   3   78.47    2.52
  -6   2  -3   84.56    5.20
   6  -2   4  682.63   10.11
   6   2   4  661.44   10.05
  -6   2  -4  744.16   11.93
   6  -2   5   30.48    1.91
   6   2   5   34.76    2.40
   6   2   5   34.72    1.96
  -6   2  -5   30.55    2.66
   6  -2   6  218.95    5.04
   6   2   6  204.62    4.30
   6   2   6  234.41    5.69
  -6   2  -6  240.14    6.54
   6  -2   7   11.77    3.16
   6   2   7    1.51    1.63
   6  -2   7    2.58    2.33
   6   2   7    9.85    2.73
   6  -2   8  101.03    4.38
   6   2   8   74.41    7.99
   6  -2   8   98.10    6.41
   6   2   8   84.85    9.09
   6  -2   9   41.17    1.77
   6   2   9   26.87    1.42
   6  -2   9   32.58    9.17
   6   2   9   43.09    3.80
   6  -2  10  368.00   11.94
   6   2  10  376.16   12.79
   6  -2  10  344.90   13.62
   6   2  10  346.05   12.15
   6  -2  11   22.77    8.46
   6   2  11   21.45    4.72
   6  -2  12    3.37    2.55
   6   2  12    4.08    2.50
   6  -2  13   31.91   11.50
   6   2  13   27.19    7.52
  -6   4  13   85.77    4.32
  -6   4  12   33.34    8.23
  -6   4  11  390.97   14.21
  -6   4  10  355.04   12.88
   6  -4  -9  691.65   20.05
   6   4  -9  558.99   16.07
  -6   4   9  567.01   17.01
  -6   4   8  107.52    5.51
   6  -4  -7  568.16   19.86
   6   4  -7  877.24   30.87
  -6   4   7  850.27   30.34
   6  -4  -6  778.23   27.86
   6   4  -6  705.22   24.77
  -6   4   6  875.67   31.03
  -6   4   5 1003.80   15.68
   6  -4  -4  192.16    4.74
  -6   4   4  189.54    6.05
   6  -4  -3  864.73   13.19
   6   4  -3  848.44   12.85
   6  -4  -2  712.93   10.84
   6   4  -2  670.89   10.64
   6  -4  -1  681.66   10.28
   6   4  -1  798.79   12.53
  -6   4   1  686.49   11.48
   6  -4   0  192.00    4.61
  -6   4   0  206.85    5.80
   6  -4   1  256.36    5.26
  -6  -4  -1  271.97    3.91
  -6   4  -1  300.29    7.11
   6  -4   2  399.96    9.34
  -6   4  -2  412.63    8.34
   6   4   3  172.28    3.97
  -6   4  -3  184.68    5.95
   6   4   4  405.63    7.27
   6   4   4  372.32    5.76
  -6   4  -4  342.50    7.72
   6  -4   5    6.75    2.51
   6   4   5   19.05    2.64
  -6   4  -5    4.89    4.00
   6  -4   6  199.59    9.75
   6   4   6  183.70    7.54
   6   4   6  188.64    7.43
  -6   4  -6  232.67   10.65
   6  -4   7   14.97    3.79
   6   4   7   23.18    4.21
   6   4   7   29.41    5.12
  -6   4  -7   23.31    7.50
   6  -4   8  291.35    8.75
   6   4   8  326.51    9.99
   6   4   8  405.77   12.46
  -6   4  -8  350.23   12.35
   6  -4   9   48.92    3.38
   6   4   9   42.61    1.88
   6   4   9   55.68    5.38
  -6   4  -9   55.32    4.96
   6  -4  10   12.83    3.76
   6   4  10   32.41    2.31
   6   4  10   34.13    3.87
  -6   4 -10   19.71    3.66
   6   4  11   93.70    3.69
  -6   4 -11  117.83    5.71
   6   4  12  123.84    5.14
  -6   4 -12  187.20    7.58
  -6   6  12   16.03    5.06
  -6   6  11  204.26    6.87
  -6   6  10  193.06    5.19
   6  -6  -9  610.46   20.32
   6   6  -9  428.83   14.17
  -6   6   9  526.21   18.64
   6  -6  -8   30.84    4.29
   6   6  -8   33.14    2.74
  -6   6   8   32.18    3.70
   6  -6  -7  692.72   20.01
   6   6  -7  596.14   17.22
  -6   6   7  585.62   17.75
   6  -6  -6  581.45   18.32
   6   6  -6  435.04   12.87
  -6   6   6  522.37   16.19
   6  -6  -5  671.50   21.02
   6   6  -5  589.02   17.09
  -6   6   5  660.64   19.68
   6  -6  -4  406.93   64.31
   6   6  -4   55.74    6.61
  -6   6   4   51.84    6.35
   6  -6  -3 1299.97   46.33
   6   6  -3 1047.57   36.71
  -6   6   3  907.95   32.11
   6  -6  -2  597.21   22.46
   6   6  -2  650.33   23.18
  -6   6   2  580.35   21.28
   6  -6  -1  391.83   14.67
   6   6  -1  515.98   18.73
  -6   6   1  369.19   14.00
   6  -6   0   35.96    8.69
   6   6   0   47.54    5.82
  -6   6   0   40.07    5.30
   6  -6   1  411.48   14.84
   6   6   1  476.43   17.91
  -6   6  -1  460.57   17.44
   6  -6   2  401.93   14.57
   6   6   2  480.40   17.48
  -6   6  -2  461.12   17.64
   6  -6   3   67.61    7.72
   6   6   3   60.35    6.74
  -6   6  -3   72.42    8.44
   6  -6   4  103.70    4.69
   6   6   4   87.60    3.88
  -6   6  -4  108.50    6.53
   6  -6   5   53.18    3.92
   6   6   5   30.55    2.09
   6   6   5   44.43    4.69
  -6   6  -5   31.52    3.34
   6   6   6  239.40    7.89
   6   6   6  320.71    9.72
  -6   6  -6  238.05    8.94
   6  -6   7   19.27    4.38
   6   6   7   18.29    2.35
   6   6   7   20.13    4.67
  -6   6  -7   26.10    3.18
   6  -6   8  106.41    4.62
   6   6   8   96.65    4.65
   6   6   8  103.41    4.33
  -6   6  -8  109.14    6.90
   6  -6   9   13.84    4.22
   6   6   9   16.09    2.34
   6   6   9   12.59    5.23
  -6   6  -9   17.96    3.70
   6   6  10   50.80    5.02
  -6   6 -10   61.03    5.52
   6   6  11   99.68    3.76
  -6   6 -11  118.47    6.41
   6  -8  -9   59.60    3.29
  -6   8   9   49.41   11.23
   6  -8  -8  469.97    8.03
   6   8  -7  166.65    5.99
   6  -8  -6   79.99    6.17
   6   8  -6   73.07    4.17
  -6   8   6   48.83    4.49
   6  -8  -5  192.19    8.45
   6   8  -5  258.22   11.53
  -6   8   5  142.34    7.16
   6  -8  -4  801.10   26.32
   6   8  -4  783.69   26.16
  -6   8   4  683.17   23.12
   6  -8  -3   85.18    7.27
   6   8  -3   89.17    5.44
  -6   8   3   53.44    5.40
   6  -8  -2   43.77    9.74
   6   8  -2   28.57    4.03
  -6   8   2   31.24    3.36
   6  -8  -1  170.66    8.84
   6   8  -1  154.73    7.41
  -6   8   1  143.52    6.99
   6  -8   0  544.88   19.11
   6   8   0  564.16   19.29
  -6   8   0  601.52   20.73
   6  -8   1   14.81    3.82
   6   8   1   10.14    3.34
   6  -8   2   -0.72    2.71
   6   8   2    1.85    3.24
  -6   8  -2   -3.19    4.11
   6  -8   3   15.58    4.00
   6   8   3   12.13    2.93
  -6   8  -3   10.35    3.69
   6  -8   4  259.80    9.72
  -6   8  -4  270.41   11.47
   6  -8   5   25.12    7.41
   6   8   5   17.53    3.12
  -6   8  -5   11.78    4.01
   6  -8   6   58.50    3.24
   6   8   6   51.59    3.33
  -6   8  -6   66.97    5.26
   6  -8   7    4.75    2.50
  -6   8  -7    2.99    3.52
   6  -8   8   33.90   10.55
   6   8   8   27.14    2.10
  -6   8  -8   34.74    3.57
   6   8   9   44.44    6.21
  -6   8  -9   68.70   10.34
   6  10  -5    2.57    2.58
  -6  10   5   13.67    4.75
   6  10  -4  114.44    4.82
  -6  10   4  112.41    5.44
   6 -10  -3    1.32    2.34
   6  10  -3   -3.88    3.02
  -6  10   3    1.43    5.46
   6 -10  -2  465.53   10.05
   6  10  -2  473.93    7.98
  -6  10   2  417.70    8.55
   6  10  -1    5.44    3.30
  -6  10   1   16.58    6.91
   6 -10   0   17.00    4.96
   6  10   0   18.19    3.67
  -6  10   0   10.16    2.98
   6 -10   1   14.28    3.47
   6  10   1    0.76    2.76
  -6  10  -1    1.93    4.34
   6 -10   2  251.17    7.33
   6  10   2  248.98    6.47
  -6  10  -2  204.35    5.91
   6 -10   3    5.92    2.40
   6  10   3    9.73    3.97
  -6  10  -3    7.93    4.21
   6 -10   4    4.37    2.37
   6  10   4    5.16    2.86
  -6  10  -4    0.55    4.07
  -7   1  14  126.37   16.56
  -7   1  13   68.55    2.91
  -7   1  12   94.45    3.72
  -7  -1  11   64.32    4.59
  -7   1  11   91.35    4.30
  -7  -1  10  135.43    5.09
  -7   1  10  151.98    5.98
   7  -1  -9    9.73    2.60
   7   1  -9    8.98    2.30
  -7  -1   9   14.68    2.81
  -7   1   9    9.57    2.69
   7  -1  -8  258.68    9.38
   7   1  -8  274.49   10.47
  -7  -1   8  312.56   11.34
  -7   1   8  342.50   12.60
   7  -1  -7    5.46    1.19
   7   1  -7    9.19    2.33
  -7  -1   7    9.59    2.29
  -7   1   7   13.35    3.62
   7  -1  -6  117.97    4.81
   7   1  -6  133.24    5.60
  -7  -1   6  178.19    6.57
  -7   1   6  167.07    8.49
   7  -1  -5  155.02    3.63
  -7   1   5  171.11    3.76
   7   1  -4  706.64   11.91
  -7   1   4  751.77   11.41
   7   1  -3  341.96    6.42
  -7  -1   3  365.93    5.62
  -7   1   3  364.75    6.35
   7  -1  -2   37.76    3.30
   7   1  -2   34.19    2.81
  -7   1   2   43.35    3.30
   7  -1  -1 1025.09   15.07
   7   1  -1  888.41   14.05
  -7  -1   1 1002.18   14.00
   7  -1   0  844.92   13.57
   7   1   0  743.37   11.55
  -7   1   0  767.91   11.93
  -7  -1   0  854.21   12.18
   7  -1   1 1056.63   16.68
   7   1   1  951.62   13.79
  -7   1  -1  955.96   14.16
  -7  -1  -1 1024.79   14.49
   7  -1   2   10.35    2.69
   7   1   2   12.41    2.51
  -7   1  -2    7.32    2.45
  -7  -1  -2   14.06    2.36
   7  -1   3 1047.70   15.18
   7   1   3  978.50   14.35
  -7   1  -3  917.84   13.87
  -7  -1  -3  875.21   13.09
   7  -1   4  880.97   13.10
   7   1   4  825.09   12.76
  -7   1  -4  847.33   13.51
   7  -1   5  817.20   28.63
   7   1   5  851.20   29.64
   7   1   5  936.63   33.44
  -7   1  -5  779.21   27.56
   7  -1   6   24.20    3.03
   7   1   6   19.85    2.69
   7   1   6   31.14    4.82
  -7   1  -6   33.96    5.48
   7   1   7  653.90   22.82
   7  -1   7  761.84   27.65
   7   1   7  735.45   26.24
   7  -1   8  480.49   13.77
   7   1   8  481.94   13.84
   7  -1   8  652.29   19.92
   7   1   8  532.21   16.05
   7  -1   9  315.66    9.45
   7  -1   9  289.53    9.55
   7   1   9  322.69   10.74
   7  -1  10   14.96    4.14
   7   1  10   13.73    4.62
   7  -1  10   17.23    4.98
   7   1  10   19.58    4.52
   7  -1  11  150.79    5.50
   7   1  11  182.67    5.67
   7  -1  12  209.32    7.12
   7   1  12  177.31    5.93
  -7   3  13   45.67    6.08
  -7   3  12  312.52    6.36
  -7   3  11    1.51    2.26
  -7   3  10   56.57   12.93
   7  -3  -9    4.62    1.47
   7   3  -9    3.90    1.09
  -7   3   9    5.17    2.48
   7  -3  -8  249.73    8.29
   7   3  -8  228.34    7.30
  -7   3   8  251.86    8.44
   7  -3  -7   24.29    5.18
   7   3  -7   30.67    5.15
  -7   3   7   32.59    4.58
   7  -3  -6  372.83   13.78
   7   3  -6  317.12   11.57
  -7   3   6  368.46   13.94
   7  -3  -5   38.73    4.80
   7   3  -5   34.80    4.20
  -7   3   5   72.68    9.23
   7  -3  -4   25.59    7.23
   7   3  -4   26.68    2.93
  -7   3   4   44.56    4.65
  -7   3   3  401.25    8.03
   7  -3  -2 1407.41   27.19
   7   3  -2 1188.66   17.53
  -7   3   2 1404.08   21.13
   7  -3  -1  284.86    5.83
   7  -3   0   22.27    4.70
   7   3   0   20.17    4.09
  -7  -3   0   20.82    0.61
  -7  -3   0   19.32    0.62
  -7   3   0   17.37    3.81
   7  -3   1  451.82    8.92
   7   3   1  412.33    7.55
  -7   3  -1  430.51    8.38
   7  -3   2 1922.08  193.45
   7   3   2 1659.74   23.44
  -7   3  -2 1681.93   25.24
  -7  -3  -2 1482.54   20.22
   7  -3   3  551.33   10.02
   7   3   3  460.06    7.96
   7   3   3  549.47    8.44
  -7   3  -3  482.49    9.28
   7  -3   4  122.16    6.23
   7   3   4   62.98    6.95
   7   3   4   95.68    6.80
  -7   3  -4   73.38    8.29
   7  -3   5  376.17   13.90
   7   3   5  260.77    9.73
   7   3   5  379.27   15.38
  -7   3  -5  298.38   11.85
   7  -3   6 1207.01   43.01
   7   3   6 1209.08   42.00
   7   3   6 1241.05   43.39
  -7   3  -6 1222.48   43.15
   7  -3   7  239.77    8.36
   7   3   7  195.55    6.46
   7   3   7  216.12   13.43
  -7   3  -7  180.42    7.25
   7  -3   8   18.30    4.25
   7   3   8   20.17    2.08
   7   3   8   18.35    6.13
  -7   3  -8   23.80    3.94
   7  -3   9  116.51    4.96
   7   3   9  124.93    4.86
   7   3   9  158.98    8.12
  -7   3  -9  173.67    8.30
  -7   3 -10  557.51    9.38
   7   3  11   47.14   10.94
  -7   3 -11   56.62    4.09
   7   3  12    3.47    2.06
  -7   3 -12    3.69    4.12
  -7   5  12    8.40    2.55
  -7   5  11   12.20    3.65
  -7   5  10  231.79    6.02
   7  -5  -9    1.89    1.76
   7   5  -9    4.42    1.79
  -7   5   9    2.95    2.13
   7   5  -8  228.26    9.95
  -7   5   8  159.31    7.31
   7  -5  -7    4.99    1.48
   7   5  -7   13.82    1.92
  -7   5   7    3.44    4.03
   7  -5  -6   22.16    5.58
   7   5  -6   38.48    3.30
  -7   5   6   27.48    4.07
   7  -5  -5    1.15    1.91
   7   5  -5    1.28    2.24
  -7   5   5    4.35    3.68
   7  -5  -4  772.29   27.35
   7   5  -4  626.01   22.08
  -7   5   4  879.61   31.51
   7  -5  -3    7.79    2.65
   7   5  -3    5.13    1.86
  -7   5   3    4.83    4.38
   7  -5  -2   33.44    8.96
   7   5  -2   20.76    3.50
  -7   5   2   56.78    9.77
   7  -5  -1    1.38    1.86
   7   5  -1   22.87    3.23
  -7   5   1    5.06    3.71
   7  -5   0 2367.51   17.89
   7  -5   1    2.70    0.93
   7   5   1   22.98    3.76
  -7   5  -1    3.01    4.66
   7  -5   2  164.24    7.55
   7   5   2  111.44    4.91
  -7   5  -2  146.95    7.03
   7  -5   3    9.47    2.91
   7   5   3   40.99    5.02
  -7   5  -3    0.24    3.94
   7  -5   4 1850.14   27.51
  -7   5  -4 1717.86   25.81
   7  -5   5   -0.61    2.24
  -7   5  -5   -0.27    4.70
   7  -5   6  152.72    5.79
   7   5   6  181.07    7.15
  -7   5  -6  133.85    5.84
   7  -5   7    9.49    2.08
  -7   5  -7   10.73    2.88
   7  -5   8  847.57   28.74
   7   5   8  939.51   30.15
   7   5   8  684.86   22.24
  -7   5  -8  930.41   31.04
   7  -5   9    2.05    1.60
  -7   5  -9    0.17    3.69
   7   5  10   12.08    2.15
   7   5  10    7.52    3.25
  -7   5 -10   23.11    5.97
   7   5  11    9.69    6.62
  -7   5 -11   11.94    3.66
  -7   7  10   35.87    9.14
   7  -7  -9    6.98    4.95
   7   7  -9    1.72    1.62
  -7   7   9    2.84    3.44
   7  -7  -8   92.40    4.69
   7   7  -8   89.41    3.68
   7  -7  -7    3.20    1.80
   7   7  -7   12.79    2.97
  -7   7   7    5.84    3.37
   7  -7  -6  285.64   14.19
   7   7  -6  217.33    8.12
  -7   7   6  219.71    8.89
   7  -7  -5    9.43    2.10
   7   7  -5    3.57    1.89
  -7   7   5    6.77    4.58
   7  -7  -4    4.87    1.32
   7   7  -4    5.89    2.11
  -7   7   4    7.22    5.92
   7  -7  -3   57.20    5.16
   7   7  -3   54.88    3.45
  -7   7   3   54.20    3.95
   7   7  -2  601.61   17.43
  -7   7   2  697.89   21.26
   7   7  -1   46.66    2.76
  -7   7   1   63.04    4.90
   7  -7   0   77.59   34.71
   7   7   0   11.24    2.45
   7   7   1  116.59    6.13
  -7   7  -1  124.69    6.04
   7   7   2  710.91   23.00
  -7   7  -2  962.66   31.92
   7   7   3  104.78    4.58
  -7   7  -3  160.87    8.58
   7  -7   4   51.01    9.34
   7   7   4   33.44    2.78
  -7   7  -4   48.54    4.75
   7  -7   5  146.60    6.90
   7   7   5  133.90    5.58
  -7   7  -5  134.37    6.44
   7  -7   6  668.61   10.71
   7   7   6  612.38    9.13
  -7   7  -6  581.39   11.36
   7   7   7   78.08    3.52
  -7   7  -7   81.27    5.74
   7   7   8   16.18    2.09
  -7   7  -8    8.85    4.20
   7  -7   9   89.77   12.41
   7   7   9  100.69   13.48
  -7   7  -9  100.96   14.18
   7  -9  -6   53.12    3.45
   7   9  -6   52.52    3.07
  -7   9   6   60.44    5.41
   7  -9  -5   41.20   14.22
   7   9  -5   36.04    4.04
  -7   9   5   27.01    3.62
   7  -9  -4  171.56    9.74
   7  -9  -3  109.22    4.66
   7   9  -3   81.96    4.50
  -7   9   3  155.60   10.85
   7  -9  -2   23.88    6.52
   7   9  -2   25.79    3.89
  -7   9   2   29.29    4.33
   7  -9  -1  202.79    6.90
   7   9  -1  197.03    6.42
  -7   9   1  151.34    5.64
   7  -9   0  284.67    9.71
   7   9   0  296.02    7.71
  -7   9   0  210.87    9.70
   7   9   1  243.73    6.61
  -7   9  -1  246.02    7.89
   7  -9   2   12.62   12.81
   7   9   2   14.26    3.48
  -7   9  -2   14.93    4.48
   7  -9   3  243.71    7.55
   7   9   3  209.60    6.60
  -7   9  -3  202.20    6.49
   7  -9   4  205.68    6.55
   7   9   4  189.76    6.64
  -7   9  -4  189.54    8.59
  -7   9  -5  269.64    8.84
  -8   0  11    2.33    1.77
  -8   0  10  119.53    5.65
   8   0  -9    1.18    1.18
  -8   0   9    1.44    1.30
   8   0  -7    1.83    0.83
  -8   0   7    1.55    2.04
   8   0  -6  188.16    8.03
  -8   0   6  205.91    7.67
   8   0  -5    0.91    2.34
  -8   0   5    0.67    1.35
   8   0  -4 2545.84   13.03
  -8   0   4 2673.31   10.09
   8   0  -3    3.42    2.66
  -8   0   3    5.51    1.80
   8   0  -2    4.19    2.38
  -8   0   2    5.15    1.21
   8   0  -1    0.83    2.31
  -8   0   1    2.99    1.83
   8   0   0 1807.50   25.94
  -8   0   0 1857.97  186.81
   8   0   1    1.55    2.40
  -8   0  -1    1.09    2.25
   8   0   2  166.82    4.44
  -8   0  -2  214.51    4.94
   8   0   3    0.95    2.15
  -8   0  -3    3.12    3.25
   8   0   4  392.10   14.28
  -8   0  -4  353.49   13.06
   8   0   5    0.47    3.29
  -8   0  -5   -0.58    2.39
   8   0   6  533.85   17.21
  -8   0  -6  406.45   12.54
   8   0   7   -1.19    2.04
   8   0   8   13.79    3.25
   8   0   8   14.21    3.13
   8   0   9    2.19    1.36
   8   0   9    0.91    3.22
   8   0  10  417.22    5.47
   8   0  11    0.78    2.51
   8   0  12    6.27    1.95
  -8   2  12   10.20    2.65
  -8   2  11  150.37    4.08
  -8   2  10  816.06   28.63
   8  -2  -9  145.36    5.39
   8   2  -9  123.41    4.70
  -8   2   9  145.43    5.77
   8  -2  -8   30.90    2.59
   8   2  -8   26.01    1.84
  -8   2   8   29.76    6.74
   8  -2  -7  285.58    8.82
   8   2  -7  238.59    7.46
  -8   2   7  321.07   10.19
   8  -2  -6 1215.20   43.14
   8   2  -6 1197.59   42.17
  -8   2   6 1296.07   45.10
   8  -2  -5  145.71    7.17
   8   2  -5  139.32    6.06
  -8   2   5  160.07    6.43
   8  -2  -4   -0.55    2.01
   8   2  -4    3.38    2.71
  -8   2   4    5.98    1.96
   8  -2  -3  295.66   10.98
   8   2  -3  309.16   11.56
  -8   2   3  278.85   10.25
   8  -2  -2 1027.62   35.69
   8   2  -2 1137.73   40.33
  -8   2   2 1456.04   50.41
   8  -2  -1   45.54    5.05
   8   2  -1   56.63    7.83
  -8   2   1   50.08    5.53
   8  -2   0  108.09    5.04
   8   2   0  136.06    6.05
  -8  -2   0  146.01    5.42
  -8   2   0  143.41    6.00
   8  -2   1   24.07    2.93
   8   2   1   46.50    8.85
  -8   2  -1   44.31    5.46
  -8  -2  -1   40.13    4.42
   8  -2   2  382.29   13.60
   8   2   2  437.57   15.67
  -8   2  -2  485.69   17.58
  -8  -2  -2  426.05   14.92
   8  -2   3   11.23    2.32
   8   2   3    9.09    2.99
  -8   2  -3   14.19    2.84
  -8  -2  -3   13.71    4.55
   8  -2   4  354.95   12.79
   8   2   4  339.20   12.20
  -8   2  -4  330.68   12.40
  -8  -2  -4  444.39   16.15
   8  -2   5   13.57    1.95
   8   2   5   12.56    2.52
   8   2   5   19.90    5.85
  -8   2  -5    9.62    3.50
   8  -2   6   49.31    3.21
   8   2   6   54.00    6.24
   8   2   6   64.38    4.99
  -8   2  -6   59.13    3.36
   8  -2   7   21.30    4.93
   8   2   7   23.02    2.11
   8   2   7   23.73    6.15
  -8   2  -7   18.78    3.48
   8  -2   8  541.97   18.58
   8   2   8  388.99   12.87
  -8   2  -8  421.97   14.54
   8  -2   9   53.87    2.31
   8   2   9   41.95    5.20
   8   2   9   51.98    4.34
  -8   2  -9   50.33    4.53
   8  -2  10    1.04    1.59
   8   2  10    2.31    1.72
   8   2  10    3.69    3.08
  -8   2 -10    3.55    3.63
   8   2  11   20.64    5.89
  -8   2 -11   36.76    3.52
  -8   4  12  140.81   18.55
  -8   4  11  319.22    7.32
  -8   4  10    3.30    1.90
   8  -4  -9  395.03    5.45
   8   4  -9  411.55    6.18
   8  -4  -8  358.45   12.10
   8   4  -8  354.05   12.16
  -8   4   8  357.55   12.85
   8  -4  -7  521.34   15.33
   8   4  -7  426.45   12.67
  -8   4   7  557.99   17.14
   8  -4  -6   39.00    7.09
   8   4  -6   30.55    2.56
  -8   4   6   34.00    3.18
   8  -4  -5  576.01   16.59
   8   4  -5  614.39   17.88
  -8   4   5  660.49   19.46
   8  -4  -4  442.93   14.12
   8   4  -4  416.51   12.54
  -8   4   4  532.64   16.13
   8  -4  -3  394.30   14.46
   8   4  -3  322.58   12.28
  -8   4   3  412.56   15.89
   8  -4  -2   78.21   12.06
   8   4  -2   83.73    9.66
  -8   4   2  154.42    9.53
   8  -4  -1  391.72   15.19
   8   4  -1  421.51   15.60
  -8   4   1  300.20   11.54
   8  -4   0  346.50   12.96
   8   4   0  322.59   12.30
  -8   4   0  255.59   10.01
   8  -4   1  157.83    6.79
   8   4   1  157.43    7.68
  -8   4  -1  127.55    5.87
   8  -4   2  168.12    7.67
   8   4   2  133.51    5.94
  -8   4  -2  155.00    6.88
   8  -4   3    6.49    1.72
   8   4   3    7.74    3.73
  -8   4  -3    2.32    3.22
   8  -4   4  149.87    5.97
   8   4   4  139.92    5.98
  -8   4  -4  161.75    6.90
   8  -4   5    2.64    1.45
   8   4   5    0.56    2.40
  -8   4  -5    5.43    3.75
   8  -4   6  198.06    7.07
   8   4   6  187.40    6.87
  -8   4  -6  203.20    7.97
   8  -4   7   51.45    2.87
   8   4   7   62.53    3.46
  -8   4  -7   61.51    5.53
   8  -4   8   46.55    7.55
   8   4   8   38.66    3.23
  -8   4  -8   38.60    4.02
   8  -4   9   53.00    6.39
   8   4   9   41.60    3.33
  -8   4  -9   67.31    4.33
  -8   4 -10  129.35    5.59
  -8   6  10    8.81    3.86
   8  -6  -9  233.42    4.43
  -8   6   9  225.19    6.34
   8  -6  -8  218.95   13.92
   8   6  -8  329.90    7.50
  -8   6   8  345.97   10.92
   8  -6  -6   21.04    3.66
   8   6  -6   26.59    3.99
  -8   6   6   22.93    4.06
   8  -6  -5  246.46    8.97
   8   6  -5  277.86   10.01
  -8   6   5  273.72   10.29
   8  -6  -4  314.03   12.43
   8   6  -4  360.27   12.49
  -8   6   4  335.79   12.66
   8   6  -3  163.68    6.51
  -8   6   3  195.97    8.43
   8  -6  -2    9.09    4.27
   8   6  -2   11.59    1.86
  -8   6   2    9.62    4.17
   8  -6  -1  134.49    5.37
   8   6  -1  129.74    5.79
  -8   6   1  132.60    7.06
   8  -6   0  207.37    9.67
   8   6   0  219.91    7.53
  -8   6   0  173.38    6.83
   8  -6   1   21.47    9.37
   8   6   1   22.82    2.83
  -8   6  -1   23.29    3.57
   8  -6   2   29.57    6.69
   8   6   2   22.71    3.04
  -8   6  -2   30.45    5.06
   8  -6   3    3.48    1.14
   8   6   3    7.52    3.35
  -8   6  -3    1.83    4.72
   8  -6   4  102.79    4.21
   8   6   4  154.69    6.94
  -8   6  -4  135.03    7.35
   8  -6   5   46.68    3.43
   8   6   5   30.32    2.55
  -8   6  -5   29.17    4.43
   8  -6   6   66.67    3.56
  -8   6  -6   78.57    5.27
   8  -6   7   37.75    3.09
   8   6   7   36.84    4.04
  -8   6  -7   28.78    3.90
   8  -6   8   46.92   13.09
   8   6   8   49.56    3.66
  -8   6  -8   49.67    5.28
   8  -6   9  163.25   21.78
   8   6   9  122.16   16.10
  -8   6  -9  126.41   16.84
   8  -8  -7   76.22   14.76
   8   8  -7   73.31   10.01
  -8   8   7   64.26    9.23
   8  -8  -6  388.40    6.48
   8   8  -6  399.55    6.39
  -8   8   6  414.11    9.91
  -8   8   5  143.67    5.89
   8  -8  -4   36.07    5.82
   8   8  -4   24.04    2.21
  -8   8   4   43.52    6.53
   8  -8  -3   97.42   13.07
   8   8  -3   81.64    3.43
  -8   8   3   92.60    5.74
   8  -8  -2  404.58    9.28
   8   8  -1   12.46    2.48
  -8   8   1    9.70    4.23
   8   8   0   -0.54    2.52
  -8   8   0    0.61    4.09
   8  -8   1   10.05    2.74
   8   8   1   10.46    2.89
  -8   8  -1   10.79    3.11
   8  -8   2  147.28    5.84
   8   8   2  151.14    5.55
  -8   8  -2  164.04    7.69
   8   8   3    9.49    3.57
  -8   8  -3    0.79    3.94
   8  -8   4   24.99    6.50
   8   8   4   25.96    3.33
  -8   8  -4   36.32    3.85
   8  -8   5    3.44    2.42
   8   8   5    6.91    2.18
  -8   8  -5    6.52    3.91
   8  -8   6   20.27    7.73
   8   8   6   15.72    3.28
  -8   8  -6   41.66    6.89
   9  -1  -9   13.13    2.45
   9   1  -9   14.36    1.78
  -9   1   9   11.35    3.15
   9  -1  -8  122.70    4.71
   9   1  -8  182.60    7.01
  -9   1   8  150.87    6.10
   9   1  -7  141.53    6.22
  -9   1   7  139.62    5.36
   9  -1  -6  234.01    7.28
   9   1  -6  277.36    8.83
  -9   1   6  300.28    8.98
   9  -1  -5  166.79    5.59
   9   1  -5  187.51    6.59
  -9   1   5  228.07    7.17
   9  -1  -4  106.15    4.42
   9   1  -4  101.93    4.23
  -9   1   4  129.24    4.61
   9  -1  -3  535.16   19.81
   9   1  -3  467.58   16.70
  -9   1   3  714.97   25.19
   9  -1  -2  362.39   13.82
   9   1  -2  301.27   11.11
  -9   1   2  369.23   13.28
   9  -1  -1  562.03   20.01
   9   1  -1  424.71   15.18
  -9  -1   1  611.84   21.29
  -9   1   1  557.14   20.09
   9  -1   0   22.69    3.60
   9   1   0   17.02    2.52
  -9  -1   0   22.99    2.76
  -9   1   0   21.85    3.18
   9  -1   1  710.98   25.00
   9   1   1  525.31   18.59
  -9  -1  -1  764.29   26.61
  -9   1  -1  744.03   26.23
   9  -1   2  308.51   11.66
   9   1   2  260.45    9.65
  -9   1  -2  294.29   10.85
   9  -1   3  612.71   17.72
   9   1   3  545.38   15.73
  -9   1  -3  686.81   19.89
  -9  -1  -3  633.15   18.22
   9  -1   4   21.13    2.35
   9   1   4   23.76    4.69
  -9   1  -4   26.09    2.47
  -9  -1  -4   29.49    2.79
   9  -1   5  329.84    9.81
   9   1   5  376.97   11.29
  -9   1  -5  405.97   12.86
  -9  -1  -5  392.09   11.89
   9  -1   6  211.94    7.52
   9   1   6  221.12    7.87
  -9   1  -6  304.21   11.15
  -9  -1  -6  244.02    8.88
   9  -1   7  204.75    7.25
   9   1   7  278.85    9.95
  -9   1  -7  243.47    9.32
  -9  -1  -7  277.05   10.37
   9  -1   8   21.58    2.48
   9   1   8   29.93    9.67
   9   1   8   31.37    8.03
  -9   1  -8   27.86    4.12
   9  -1   9  121.99    3.57
   9   1   9  130.86    6.16
   9   1   9  167.05    5.40
  -9   1  -9  126.54    5.11
   9   1  10  101.67   13.62
  -9   1 -10   97.57    5.15
  -9   3  11    7.89    1.99
  -9   3  10  104.01    4.81
   9  -3  -9    2.99    1.48
   9   3  -9    1.05    1.34
  -9   3   9    4.31    2.41
   9  -3  -8  273.36   10.37
   9   3  -8  258.67    9.01
   9  -3  -7   13.61    2.37
   9   3  -7   11.64    1.57
  -9   3   7   22.94    3.24
   9  -3  -6   12.25    2.99
   9   3  -6    8.91    1.90
  -9   3   6   15.88    2.74
   9  -3  -5  119.61    4.89
   9   3  -5  109.28    4.80
  -9   3   4  955.34   27.29
   9  -3  -3   73.78    4.12
   9   3  -3   52.83    3.44
  -9   3   3   51.28    3.24
   9  -3  -2   24.39    4.51
   9   3  -2   18.72    2.61
  -9   3   2   23.01    2.84
   9  -3  -1  284.44    9.12
   9   3  -1  287.93    9.69
  -9   3   1  254.57    8.46
   9  -3   0 1268.09   38.51
   9   3   0 1364.48   38.41
  -9   3   0 1121.68   31.79
   9  -3   1  171.09    6.62
   9   3   1  178.80    6.63
  -9   3  -1  170.71    6.29
   9  -3   2   62.62    2.74
   9   3   2   59.38    3.87
  -9   3  -2   69.70    4.57
   9  -3   3  147.31    5.89
   9   3   3  131.55    5.14
  -9   3  -3  141.62    6.38
   9  -3   4 1010.74   31.33
   9   3   4  800.77   22.86
  -9   3  -4  888.38   25.84
   9   3   5  113.78    5.17
  -9   3  -5  112.59    5.17
   9  -3   6   36.72    7.79
   9   3   6   28.79    8.45
  -9   3  -6   31.06    2.72
   9  -3   7   61.77    3.46
   9   3   7   65.82    3.44
  -9   3  -7   66.04    3.87
  -9   3  -8  426.92    8.33
   9  -3   9   19.57    5.21
   9   3   9   20.97    1.74
  -9   3  -9   31.20    3.67
  -9   3 -10    4.89    3.59
  -9   5  10   94.01   12.66
   9  -5  -9   -1.51    1.30
  -9   5   9    0.49    3.56
   9  -5  -8   28.38    5.81
   9   5  -8   35.69    4.36
  -9   5   8   35.44    4.38
   9  -5  -7    9.95    1.88
   9   5  -7    8.05    1.98
  -9   5   7    8.80    2.56
   9  -5  -6  405.69    9.48
   9   5  -6  374.51    6.37
  -9   5   6  423.77    7.88
   9  -5  -5    2.73    1.36
   9   5  -5   -0.90    2.50
  -9   5   5    2.99    3.19
   9  -5  -4    9.89    2.17
   9   5  -4    4.21    2.92
  -9   5   4    6.91    3.59
   9  -5  -3   20.76    3.85
   9   5  -3   15.92    2.72
  -9   5   3   15.51    3.67
   9  -5  -2  967.97   32.72
   9   5  -2  991.49   31.96
  -9   5   2 1041.61   33.88
   9  -5  -1    1.95    1.14
   9   5  -1    5.56    5.15
  -9   5   1    5.18    3.34
   9  -5   0   35.32    7.86
   9   5   0   40.06    4.32
  -9   5   0   33.99    2.87
   9  -5   1   10.26    2.21
   9   5   1    3.31    2.83
  -9   5  -1    7.39    3.52
   9  -5   2  961.99   31.40
   9   5   2 1052.64   33.87
  -9   5  -2 1086.50   57.43
   9  -5   3    2.23    1.44
   9   5   3   -0.19    2.79
  -9   5  -3    9.66    4.36
   9  -5   4  121.08    8.69
   9   5   4   60.86    3.54
  -9   5  -4   67.92    5.35
   9  -5   5    3.60    2.04
   9   5   5    1.55    2.49
  -9   5  -5    4.15    3.96
  -9   5  -6  598.67   10.79
   9  -5   7    3.18    2.20
   9   5   7    1.27    2.70
  -9   5  -7    2.65    4.32
   9  -5   8   14.05    2.49
   9   5   8   13.06    2.48
  -9   5  -8   11.60    2.96
   9  -7  -7   18.61    4.28
   9   7  -7   34.85    6.70
  -9   7   7   16.33    3.63
   9  -7  -6    3.61    2.72
   9   7  -6   17.77   23.88
  -9   7   6    0.56    3.76
   9  -7  -5  186.26   31.72
   9   7  -5   35.04    3.48
  -9   7   5   35.07    4.36
  -9   7   4  434.32    8.95
   9  -7  -3  112.05    5.28
   9   7  -3   67.48    4.35
  -9   7   3   92.04    5.16
   9  -7  -2    4.58    1.73
   9   7  -2    7.53    2.51
  -9   7   2    5.33    4.06
   9  -7  -1   65.48    3.38
   9   7  -1   85.01    3.87
  -9   7   1   79.07    5.78
   9  -7   0  538.20    9.20
   9   7   0  497.71    8.19
  -9   7   0  558.43   10.69
   9  -7   1  207.66    5.97
   9   7   1  174.13    5.10
  -9   7  -1  211.33    6.73
   9  -7   2   20.49    7.70
   9   7   2   11.99    2.37
  -9   7  -2   28.87    5.35
   9  -7   3   52.93    6.79
   9   7   3   85.51    4.89
  -9   7  -3   56.01    4.03
  -9   7  -4  405.12    9.48
   9  -7   5  218.82    5.15
   9   7   5 1280.97  168.47
  -9   7  -5  246.26    8.88
  10   0  -9    2.35    1.83
  10   0  -8   31.03    3.43
  10   0  -7    1.47    1.85
  10   0  -6  671.75   23.63
  10   0  -5   -0.79    2.60
  10   0  -4    4.11    2.66
  10   0  -3   -1.43    3.39
  10   0  -2  748.13   22.24
  10   0  -1    1.85    3.05
 -10   0   1    3.49    1.81
  10   0   0  205.80    8.40
 -10   0   0  142.58    4.73
  10   0   1    5.32    3.55
 -10   0  -1    4.85    1.81
  10   0   2  167.64   15.65
 -10   0  -2  131.87    4.80
  10   0   3    1.42    2.16
 -10   0  -3    7.28    3.12
  10   0   4  373.70   12.98
 -10   0  -4  345.91   11.79
  10   0   5    0.36    1.48
 -10   0  -5   -0.36    2.09
  10   0   6    1.84    1.64
 -10   0  -6    6.17    2.67
  10   0   7    2.05    1.90
 -10   0  -7    3.19    3.60
  10   0   8  354.41    4.49
 -10   0  -8  384.74    6.15
  10   0   9    1.99    1.41
 -10   0  -9    3.90    2.96
  10  -2  -9   84.23    3.66
  10   2  -9   93.17    4.77
  10  -2  -8  615.33   17.63
  10   2  -8  497.26    7.26
  10  -2  -7  157.90    5.02
  10   2  -7  128.10    5.34
 -10   2   7  175.20    4.43
  10  -2  -6   16.54    3.01
  10   2  -6   11.53    1.59
 -10   2   6   13.37    2.26
  10  -2  -5   97.93    4.45
  10   2  -5   70.84    3.57
 -10   2   5  105.10    4.54
  10  -2  -4  470.16   15.67
  10   2  -4  429.06   14.39
 -10   2   4  582.58   19.06
  10  -2  -3   41.95    2.77
  10   2  -3   48.61    3.10
 -10   2   3   73.67    4.67
  10  -2  -2   11.51    1.76
  10   2  -2   16.60    2.28
 -10   2   2   16.39    1.82
  10  -2  -1   31.26    2.60
  10   2  -1   37.56    3.45
 -10   2   1   35.22    2.28
  10  -2   0  231.46    7.51
  10   2   0  269.52    9.05
 -10   2   0  247.22    8.07
  10  -2   1    6.97    1.77
  10   2   1    5.53    2.03
 -10   2  -1   10.20    2.04
  10  -2   2  162.62    6.38
  10   2   2  165.43    7.90
 -10   2  -2  178.12    7.32
  10  -2   3    8.79    1.95
  10   2   3    6.63    2.26
 -10   2  -3    7.32    2.01
  10  -2   4   37.36    2.79
  10   2   4   35.35    2.58
 -10   2  -4   64.59    5.55
  10  -2   5    4.88    1.70
  10   2   5    4.58    1.97
 -10   2  -5    3.93    3.33
  10  -2   6  314.78    5.57
  10   2   6  254.24    4.87
 -10   2  -6  265.48    6.94
  10  -2   7   28.03    5.72
  10   2   7   20.64    2.67
 -10   2  -7   24.45    2.88
  10  -2   8    3.51    1.83
  10   2   8    1.20    0.89
 -10   2  -8    5.67    2.84
  10  -4  -9  197.10   25.62
 -10   4   9  250.71   32.51
  10  -4  -8   13.91    3.26
  10   4  -8   17.16    2.48
 -10   4   8   11.58    4.21
  10  -4  -7  136.12    4.63
  10   4  -7  136.98    3.94
 -10   4   7  181.60    5.14
  10  -4  -6  136.81    4.80
  10   4  -6  137.78    3.58
 -10   4   6  166.18    4.48
  10  -4  -5  156.36    8.20
  10   4  -5  142.93    4.29
 -10   4   5  158.94    4.34
  10  -4  -4   64.49   10.90
  10   4  -4   53.81    3.82
 -10   4   4   58.26    4.44
  10  -4  -3  125.73    6.02
  10   4  -3   98.35    5.46
 -10   4   3   99.75    4.95
  10  -4  -2  134.97    6.41
  10   4  -2  103.21    5.55
 -10   4   2  102.34    5.38
  10  -4  -1   30.87    7.62
  10   4  -1   20.88    6.05
 -10   4   1   21.63    3.55
  10  -4   0  131.11    6.32
  10   4   0   91.63    5.19
 -10   4   0   80.38    4.47
  10  -4   1    3.51    1.50
  10   4   1    4.68    2.78
 -10   4  -1    4.31    3.38
  10  -4   2   56.30    8.99
  10   4   2   46.87    4.43
 -10   4  -2   48.46    4.68
  10  -4   3    9.48    2.15
  10   4   3    7.27    2.68
 -10   4  -3   12.43    3.87
  10  -4   4  193.48    5.36
  10   4   4  157.99    4.59
 -10   4  -4  166.73    5.60
  10  -4   5   69.68    3.29
  10   4   5   43.36    3.85
 -10   4  -5   42.12    4.24
  10  -4   6   29.54    7.54
  10   4   6   23.00    2.00
 -10   4  -6   27.62    3.66
  10  -4   7   69.19    2.81
  10   4   7   52.75    2.65
 -10   4  -7   73.70    4.35
  10  -6  -6  149.66    4.06
  10   6  -6  129.85    3.91
  10  -6  -5  109.28    3.45
  10   6  -5  106.25    3.50
 -10   6   5  122.67    4.96
  10  -6  -4   16.21    3.54
  10   6  -4   19.34    2.33
 -10   6   4   36.45    5.11
  10  -6  -3   80.56    3.89
  10   6  -3   81.87    3.86
 -10   6   3   71.11    3.53
  10  -6  -2  180.03    4.80
 -10   6   2  167.17    6.13
  10  -6  -1   50.91    7.48
  10   6  -1   27.44    3.90
  10  -6   0   55.83    3.37
  10   6   0   24.80    3.93
 -10   6   0   33.10    4.50
  10  -6   1    1.62    1.40
  10   6   1    4.78    2.77
 -10   6  -1    9.57    4.76
  10  -6   2   76.60    3.48
  10   6   2   65.07    3.78
 -10   6  -2   87.95    5.15
  10   6   3    0.96    2.27
 -10   6  -3   35.67    3.89
  10  -6   4   53.56    8.31
  10   6   4   45.55    2.83
 -10   6  -4   57.59    4.45
  10  -6   5   35.92    9.33
  10   6   5   29.28    4.85
 -10   6  -5   58.19    8.92
  11  -1  -8  155.71    4.01
  11   1  -8  125.27    6.35
  11  -1  -7  105.65    2.98
  11   1  -7  126.02    4.45
  11  -1  -6   51.46    2.82
  11   1  -6   58.87    4.11
  11  -1  -5  136.80    3.83
  11  -1  -3  234.06    8.86
  11   1  -3  307.34   11.70
  11  -1  -2   24.53    2.43
  11   1  -2   29.79    5.39
  11  -1  -1  274.48    9.73
  11   1  -1  322.64   11.84
  11  -1   0  289.66   10.16
  11   1   0  311.48   11.13
  11  -1   1  270.09    9.38
  11   1   1  303.14   10.82
  11  -1   2   18.45    2.00
  11   1   2   20.68    5.21
 -11   1  -2   19.05    2.45
  11  -1   3  190.73    4.18
  11   1   3  236.30    5.69
 -11   1  -3  236.16    5.09
 -11   1  -4  253.51    5.37
  11  -1   5  124.16    3.30
 -11   1  -5  142.03    4.01
  11  -1   6   25.02    2.59
  11   1   6   32.56   10.89
 -11   1  -6   32.23    3.56
  11  -1   7   74.86   10.02
  11   1   7   88.68   12.02
 -11   1  -7   77.02   10.44
  11  -3  -8    8.33    3.04
  11   3  -8    5.28    2.17
  11  -3  -7   19.60    3.79
  11   3  -7   12.35    2.16
 -11   3   6  312.34    4.87
  11  -3  -5  139.85    7.36
  11   3  -5   74.43    3.77
 -11   3   5   93.96    3.31
  11  -3  -4    5.03    4.31
  11   3  -4    3.45    1.86
 -11   3   4    0.82    1.96
  11  -3  -3  128.77   10.08
  11   3  -3  103.21    5.01
 -11   3   3  167.53    5.49
  11  -3  -2  707.22   13.50
  11  -3  -1  115.68    4.35
  11   3  -1  109.12    6.10
  11  -3   0   10.52    2.15
  11   3   0    8.23    2.44
 -11   3   0    2.51    2.34
  11  -3   1  111.95    4.27
  11   3   1   86.44    4.25
 -11   3  -1  104.42    3.99
  11  -3   2  602.93    9.21
  11   3   2  517.90    8.15
 -11   3  -2  593.57    9.40
  11  -3   4    5.50    2.50
  11   3   4    6.75    2.35
 -11   3  -4    4.29    2.68
  11  -3   5   75.44    4.44
  11   3   5   40.77    2.63
 -11   3  -5   49.12    3.49
  11  -3   6  258.49   33.55
  11   3   6  181.87   23.60
 -11   3  -6  375.30   48.72
  11  -5  -5    2.78    1.79
  11   5  -5   -1.20    1.98
 -11   5   5    4.12    2.67
  11   5  -4  405.52    6.55
 -11   5   4  402.15    6.79
  11  -5  -3    2.12    1.56
  11   5  -3    2.76    2.43
 -11   5   3    0.30    2.93
  11  -5  -2   30.66    7.78
  11   5  -2   49.58    3.76
 -11   5   2   38.52    4.16
  11  -5  -1    1.90    1.23
  11   5  -1    2.16    1.22
 -11   5   1    3.87    2.99
 -11   5   0  578.95    7.94
  11   5   1    9.12    4.07
 -11   5  -1    8.52    2.66
  11  -5   2   31.07    4.65
  11   5   2   29.99    3.28
 -11   5  -2   28.52    3.09
  11   5   3    1.17    2.37
 -11   5  -3    1.49    3.82
  12   0  -6    3.07    2.24
  12   0  -5   -0.93    1.91
  12   0  -4  182.99    4.45
  12   0  -3    2.95    2.45
  12   0  -2   23.41    2.18
  12   0  -1    2.68    1.78
  12   0   0   47.24    5.72
  12   0   1    2.12    1.33
  12   0   2  123.69    4.94
  12   0   3    0.83    2.16
  12   0   4    8.47    2.29
  12  -2  -5   50.40    3.41
  12   2  -5   32.46    9.27
  12  -2  -4    7.68    6.92
  12   2  -4   13.45    2.38
  12  -2  -3    0.74    1.97
  12   2  -3    4.10    2.32
  12  -2  -2   65.26    5.45
  12   2  -2   74.87    4.11
  12  -2  -1    2.60    2.00
  12   2  -1    8.47    2.80
  12  -2   0   93.92    3.98
  12   2   0   86.82    3.96
  12  -2   1    7.24    2.80
  12   2   1    6.58    3.14
  12  -2   2    4.35    1.67
  12   2   2    4.89    2.81
  12  -2   3    4.11    1.92
  12   2   3    4.45    2.05
  12  -4  -2   72.49   10.34
  12   4  -2   49.52    7.10
 -12   4   2   49.29    6.99
  12  -4  -1   -0.06    1.82
  12   4  -1    1.56    2.32
 -12   4   1    3.82    2.30
  12  -4   0   45.25    8.36
  12   4   0   27.69    4.93
 -12   4   0   41.17    6.63
   0   0   0    0.00    0.00
;
_shelx_hkl_checksum     25384
_shelx_res_file
;
    C2C.res created by SHELXL-2014/7
TITL C2C in C2/c
CELL 0.71073   9.8415   9.3091  12.5385  90.000  93.450  90.000
ZERR   4.00   0.0060   0.0057   0.0079   0.000   0.009   0.000
LATT 7
SYMM -X, Y, 0.5-Z
SFAC C  H  N  Na I
UNIT 16 48 8 4 12
L.S. 20
ACTA
BOND $H
FMAP 2
PLAN 0
HTAB C1 I1_$6
HTAB C1 I2
HTAB C1 I1_$4
HTAB N1 I1
HTAB N1 I2_$5
HTAB N1 I1_$4
HTAB C2 I2_$3
HTAB C2 I1_$2
HTAB C2 I2
HTAB C2 I1_$1
HTAB C1 I1_$6
HTAB C1 I2
HTAB C1 I1_$4
HTAB N1 I1
HTAB N1 I2_$5
HTAB N1 I1_$4
HTAB C2 I2_$3
HTAB C2 I1_$2
HTAB C2 I2
HTAB C2 I1_$1
HTAB C1 I1_$6
HTAB C1 I2
HTAB C1 I1_$4
HTAB N1 I1
HTAB N1 I2_$5
HTAB N1 I1_$4
HTAB C2 I2_$3
HTAB C2 I1_$2
HTAB C2 I2
HTAB C2 I1_$1
HTAB C1 I1_$6
HTAB C1 I2
HTAB C1 I1_$4
HTAB N1 I1
HTAB N1 I2_$5
HTAB N1 I1_$4
HTAB C2 I2_$3
HTAB C2 I1_$2
HTAB C2 I2
HTAB C2 I1_$1
HTAB C1 I1_$6
HTAB C1 I2
HTAB C1 I1_$4
HTAB N1 I1
HTAB N1 I2_$5
HTAB N1 I1_$4
HTAB C2 I2_$3
HTAB C2 I1_$2
HTAB C2 I2
HTAB C2 I1_$1
HTAB C1 I1_$6
HTAB C1 I2
HTAB C1 I1_$4
HTAB N1 I1
HTAB N1 I2_$5
HTAB N1 I1_$4
HTAB C2 I2_$3
HTAB C2 I1_$2
HTAB C2 I2
HTAB C2 I1_$1
HTAB
EQIV $1 -x+1, y, -z+1/2
HTAB C2 I1_$1
HTAB C2 I2
EQIV $2 x+1/2, -y+3/2, z+1/2
HTAB C2 I1_$2
EQIV $3 x+1/2, y+1/2, z
HTAB C2 I2_$3
EQIV $4 -x+1/2, -y+3/2, -z+1
HTAB N1 I1_$4
EQIV $5 x-1/2, y+1/2, z
HTAB N1 I2_$5
HTAB N1 I1
HTAB C1 I1_$4
HTAB C1 I2
EQIV $6 -x+1, -y+2, -z+1
HTAB C1 I1_$6
HTAB C2 I1_$1
HTAB C2 I2
HTAB C2 I1_$2
HTAB C2 I2_$3
HTAB N1 I1_$4
HTAB N1 I2_$5
HTAB N1 I1
HTAB C1 I1_$4
HTAB C1 I2
HTAB C1 I1_$6
HTAB C2 I1_$1
HTAB C2 I2
HTAB C2 I1_$2
HTAB C2 I2_$3
HTAB N1 I1_$4
HTAB N1 I2_$5
HTAB N1 I1
HTAB C1 I1_$4
HTAB C1 I2
HTAB C1 I1_$6
HTAB C2 I1_$1
HTAB C2 I2
HTAB C2 I1_$2
HTAB C2 I2_$3
HTAB N1 I1_$4
HTAB N1 I2_$5
HTAB N1 I1
HTAB C1 I1_$4
HTAB C1 I2
HTAB C1 I1_$6
WGHT    0.100200   30.205601
FVAR       0.21507
MOLE 1
C2    1    0.613676    0.901510    0.516093    11.00000    0.03091    0.03958 =
         0.04331    0.01646    0.00742    0.01099
AFIX  23
H2A   2    0.596206    0.832532    0.458922    11.00000   -1.20000
H2B   2    0.696712    0.873723    0.556440    11.00000   -1.20000
AFIX   0
N1    3    0.370620    0.947709    0.530515    11.00000    0.02235    0.03248 =
         0.03490    0.00763    0.00702   -0.00491
AFIX  23
H1A   2    0.303258    0.947544    0.574798    11.00000   -1.20000
H1B   2    0.349560    0.885791    0.478014    11.00000   -1.20000
AFIX   0
C1    1    0.496676    0.903379    0.587916    11.00000    0.03909    0.03375 =
         0.01762    0.01228    0.00354   -0.00339
AFIX  23
H1C   2    0.484995    0.808182    0.617459    11.00000   -1.20000
H1D   2    0.517267    0.968953    0.646806    11.00000   -1.20000
AFIX   0
NA1   4    0.500000    0.539442    0.250000    10.50000    0.05270    0.04614 =
         0.02662    0.00000    0.00769    0.00000
I1    5    0.272084    0.800334    0.269333    11.00000    0.03366    0.02962 =
         0.02781   -0.00393    0.00371   -0.00454
I2    5    0.500000    0.500000    0.500000    10.50000    0.02873    0.03684 =
         0.02477   -0.00130    0.00360   -0.00312
HKLF 4
REM  C2C in C2/c
REM R1 =  0.0575 for    1153 Fo > 4sig(Fo)  and  0.0620 for all    1248 data
REM     48 parameters refined using      0 restraints
END
WGHT      0.0993     14.8519
REM Instructions for potential hydrogen bonds
HTAB C2 I1_$1
HTAB C2 I2
HTAB C2 I1_$2
HTAB C2 I2_$3
HTAB N1 I1_$4
HTAB N1 I2_$5
HTAB N1 I1
HTAB C1 I1_$4
HTAB C1 I2
HTAB C1 I1_$6
REM Highest difference peak  1.797,  deepest hole -1.660,  1-sigma level  0.368
Q1    1   0.1632  0.6967  0.2723  11.00000  0.05    1.80
Q2    1   0.3698  0.7093  0.2811  11.00000  0.05    1.52
Q3    1   0.2340  0.9184  0.2217  11.00000  0.05    1.18
Q4    1   0.6245  0.9238  0.7576  11.00000  0.05    1.15
Q5    1   0.5000  0.7975  0.7500  10.50000  0.05    1.14
Q6    1   0.3802  0.6002  0.5031  11.00000  0.05    1.12
Q7    1   0.3178  0.9927  0.7031  11.00000  0.05    1.08
Q8    1   0.3176  0.6345  0.2663  11.00000  0.05    1.06
Q9    1   0.7236  1.0150  0.6185  11.00000  0.05    0.98
Q10   1   0.3861  0.7975  0.5155  11.00000  0.05    0.97
Q11   1   0.5786  0.6908  0.3299  11.00000  0.05    0.97
Q12   1   0.1832  0.8559  0.2637  11.00000  0.05    0.94
Q13   1   0.6019  0.7599  0.6553  11.00000  0.05    0.94
Q14   1   0.6193  0.4979  0.5693  11.00000  0.05    0.93
Q15   1   0.2396  0.6704  0.2275  11.00000  0.05    0.93
Q16   1   0.4944  1.0783  0.7206  11.00000  0.05    0.90
Q17   1   0.3996  1.0022  0.5121  11.00000  0.05    0.89
Q18   1   0.3823  0.5208  0.2554  11.00000  0.05    0.89
Q19   1   0.5000  1.0545  0.7500  10.50000  0.05    0.88
Q20   1   0.3843  0.9204  0.4163  11.00000  0.05    0.88
;
_shelx_res_checksum     14073
data_C
_audit_creation_method     'SHELXL-2014/7'
_database_code_depnum_ccdc_archive     'CCDC 1826738'
_chemical_name_systematic
;
<i>catena</i>-Poly[tris(piperazinediium) [\m-iodido-triiodidosodium] triiodide
monohydrate]
;
_chemical_name_common     ?
_chemical_formula_moiety     '3(C4 H12 N2 2+), I4 Na 3-, 3(I -), H2 O'
_chemical_formula_sum     'C12 H38 I7 N6 Na O'
_chemical_formula_iupac     '(C4 H12 N2)3 [Na I4] I3, H2 O'
_chemical_formula_weight     1193.77
_chemical_melting_point     ?
_shelx_space_group_comment
;
The symmetry employed for this shelxl refinement is uniquely defined
by the following loop, which should always be used as a source of
symmetry information in preference to the above space-group names.
They are only intended as comments.
;
_space_group_crystal_system     monoclinic
_space_group_name_H-M_alt     'P 21/n'
_space_group_name_Hall     '-P 2yn'
loop_
    _space_group_symop_operation_xyz
    'x, y, z'
    '-x+1/2, y+1/2, -z+1/2'
    '-x, -y, -z'
    'x-1/2, -y-1/2, z-1/2'
_cell_length_a     12.186(2)
_cell_length_b     22.828(5)
_cell_length_c     12.214(2)
_cell_angle_alpha     90
_cell_angle_beta     111.89(3)
_cell_angle_gamma     90
_cell_volume     3152.7(12)
_cell_formula_units_Z     4
_cell_measurement_reflns_used     7234
_cell_measurement_theta_min     3.001
_cell_measurement_theta_max     27.480
_cell_measurement_temperature     293(2)
_exptl_crystal_description     'bar'
_exptl_crystal_colour     'pale yellow'
_exptl_crystal_size_max     0.38
_exptl_crystal_size_mid     0.28
_exptl_crystal_size_min     0.20
_exptl_crystal_density_diffrn     2.515
_exptl_crystal_density_meas     ?
_exptl_crystal_density_method     ?
_exptl_crystal_F_000     2168
_exptl_absorpt_coefficient_mu     6.920
_exptl_absorpt_correction_type     multi-scan
_exptl_absorpt_process_details
;
(CrystalClear; Rigaku, 2008)
;
_shelx_estimated_absorpt_T_min     0.330
_shelx_estimated_absorpt_T_max     0.624
_exptl_absorpt_correction_T_min     0.112
_exptl_absorpt_correction_T_max     0.251
_diffrn_ambient_temperature     293(2)
_diffrn_radiation_type     MoK\a
_diffrn_radiation_wavelength     0.71073
_diffrn_measurement_device_type     'Rigaku SCXmini'
_diffrn_measurement_method     '\w scans'
_diffrn_detector_area_resol_mean     ?
_diffrn_reflns_number     20677
_diffrn_reflns_av_R_equivalents     0.0750
_diffrn_reflns_theta_min     3.112
_diffrn_reflns_theta_max     27.480
_diffrn_reflns_theta_full     25.242
_diffrn_measured_fraction_theta_max     0.981
_diffrn_measured_fraction_theta_full     0.994
_diffrn_reflns_limit_h_min     -12
_diffrn_reflns_limit_h_max     15
_diffrn_reflns_limit_k_min     -29
_diffrn_reflns_limit_k_max     29
_diffrn_reflns_limit_l_min     -15
_diffrn_reflns_limit_l_max     15
_diffrn_standards_number     0
_diffrn_standards_interval_count     0
_diffrn_standards_interval_time     0
_diffrn_standards_decay_%     0
_refine_special_details     ?
_reflns_number_total     7234
_reflns_number_gt     4432
_reflns_threshold_expression     'I > 2\s(I)'
_refine_ls_structure_factor_coef     Fsqd
_refine_ls_matrix_type     full
_refine_ls_R_factor_all     0.1521
_refine_ls_R_factor_gt     0.0854
_refine_ls_wR_factor_gt     0.1213
_refine_ls_wR_factor_ref     0.1416
_refine_ls_goodness_of_fit_ref     1.094
_refine_ls_restrained_S_all     1.094
_refine_ls_number_reflns     7234
_refine_ls_number_parameters     252
_refine_ls_number_restraints     2
_refine_ls_hydrogen_treatment     mixed
_refine_ls_weighting_scheme     calc
_refine_ls_weighting_details
             'w=1/[\s^2^(Fo^2^)+(0.0274P)^2^+33.3838P] where P=(Fo^2^+2Fc^2^)/3'
_atom_sites_solution_hydrogens     mixed
_atom_sites_solution_primary     ?
_atom_sites_solution_secondary     ?
_refine_ls_shift/su_max     0.024
_refine_ls_shift/su_mean     0.001
_refine_diff_density_max     1.227
_refine_diff_density_min     -1.049
_refine_ls_extinction_method
;
SHELXL2014 (Sheldrick, 2015)
;
_refine_ls_extinction_coef     0.0060(7)
loop_
    _atom_type_symbol
    _atom_type_description
    _atom_type_scat_dispersion_real
    _atom_type_scat_dispersion_imag
    _atom_type_scat_source
    'C' 'C' 0.0033 0.0016
                         'International Tables Vol C Tables 4.2.6.8 and 6.1.1.4'
    'I' 'I' -0.4742 1.8119
                         'International Tables Vol C Tables 4.2.6.8 and 6.1.1.4'
    'Na' 'Na' 0.0362 0.0249
                         'International Tables Vol C Tables 4.2.6.8 and 6.1.1.4'
    'O' 'O' 0.0106 0.0060
                         'International Tables Vol C Tables 4.2.6.8 and 6.1.1.4'
    'H' 'H' 0.0000 0.0000
                         'International Tables Vol C Tables 4.2.6.8 and 6.1.1.4'
    'N' 'N' 0.0061 0.0033
                         'International Tables Vol C Tables 4.2.6.8 and 6.1.1.4'
_computing_data_collection
;
CrystalClear (Rigaku, 2008)
;
_computing_cell_refinement
;
CrystalClear (Rigaku, 2008)
;
_computing_data_reduction
;
CrystalClear (Rigaku, 2008)
;
_computing_structure_solution
;
SHELXS97 (Sheldrick, 2008)
;
_computing_structure_refinement
;
SHELXL2014/7 (Sheldrick, 2015)
;
_computing_molecular_graphics
;
DIAMOND (Brandenburg & Putz, 2005)
;
_computing_publication_material
;
SHELXL2014 (Sheldrick, 2015)
;
loop_
    _atom_site_type_symbol
    _atom_site_label
    _atom_site_fract_x
    _atom_site_fract_y
    _atom_site_fract_z
    _atom_site_U_iso_or_equiv
    _atom_site_adp_type
    _atom_site_calc_flag
    _atom_site_occupancy
    _atom_site_disorder_assembly
    _atom_site_disorder_group
    C C1 0.5220(12) 0.0196(6) 0.6547(11) 0.056(4) Uani d 1 . .
    H H1C 0.5688 -0.0046 0.6232 0.068 Uiso calc 1 . .
    H H1D 0.4545 0.0342 0.5889 0.068 Uiso calc 1 . .
    C C2 0.5959(12) 0.0706(6) 0.7215(13) 0.059(4) Uani d 1 . .
    H H2C 0.6662 0.0564 0.7846 0.071 Uiso calc 1 . .
    H H2D 0.6203 0.0944 0.6689 0.071 Uiso calc 1 . .
    C C3 0.4140(10) 0.0205(6) 0.7881(11) 0.051(4) Uani d 1 . .
    H H3C 0.3933 -0.0026 0.8442 0.061 Uiso calc 1 . .
    H H3D 0.3411 0.0335 0.7270 0.061 Uiso calc 1 . .
    C C4 0.4843(12) 0.0737(6) 0.8507(12) 0.060(4) Uani d 1 . .
    H H4C 0.4349 0.0990 0.8768 0.072 Uiso calc 1 . .
    H H4D 0.5514 0.0614 0.9195 0.072 Uiso calc 1 . .
    C C5 0.5148(9) 0.5834(5) 0.1450(10) 0.042(3) Uani d 1 . .
    H H5C 0.5565 0.6192 0.1791 0.050 Uiso calc 1 . .
    H H5D 0.5100 0.5809 0.0640 0.050 Uiso calc 1 . .
    C C6 0.5831(10) 0.5308(6) 0.2146(10) 0.048(3) Uani d 1 . .
    H H6C 0.5446 0.4946 0.1790 0.058 Uiso calc 1 . .
    H H6D 0.6632 0.5306 0.2159 0.058 Uiso calc 1 . .
    C C7 0.3947(11) 0.5840(6) 0.2674(9) 0.046(3) Uani d 1 . .
    H H7A 0.3138 0.5823 0.2638 0.056 Uiso calc 1 . .
    H H7B 0.4304 0.6197 0.3085 0.056 Uiso calc 1 . .
    C C8 0.4636(10) 0.5310(6) 0.3357(10) 0.051(4) Uani d 1 . .
    H H8A 0.4668 0.5313 0.4162 0.061 Uiso calc 1 . .
    H H8B 0.4267 0.4948 0.2981 0.061 Uiso calc 1 . .
    C C9 0.7130(11) 0.2167(6) 0.5849(11) 0.054(4) Uani d 1 . .
    H H9A 0.6342 0.2104 0.5848 0.065 Uiso calc 1 . .
    H H9B 0.7667 0.1902 0.6418 0.065 Uiso calc 1 . .
    C C10 0.7496(11) 0.2779(6) 0.6197(11) 0.052(4) Uani d 1 . .
    H H10A 0.6930 0.3046 0.5657 0.062 Uiso calc 1 . .
    H H10B 0.7504 0.2851 0.6983 0.062 Uiso calc 1 . .
    C C11 0.8322(10) 0.2155(6) 0.4619(11) 0.050(4) Uani d 1 . .
    H H11A 0.8300 0.2085 0.3828 0.060 Uiso calc 1 . .
    H H11B 0.8890 0.1887 0.5149 0.060 Uiso calc 1 . .
    C C12 0.8713(11) 0.2779(6) 0.4977(10) 0.048(3) Uani d 1 . .
    H H12A 0.9508 0.2837 0.4996 0.058 Uiso calc 1 . .
    H H12B 0.8189 0.3050 0.4409 0.058 Uiso calc 1 . .
    H H1 0.984(8) 0.803(4) 0.168(8) 0.03(3) Uiso d 1 . .
    H H2 0.940(14) 0.810(4) 0.233(13) 0.12(7) Uiso d 1 . .
    I I1 0.16282(7) 0.35776(4) 0.65969(7) 0.0437(2) Uani d 1 . .
    I I2 0.19192(8) 0.14533(4) 0.64746(8) 0.0530(3) Uani d 1 . .
    I I3 0.04389(7) 0.24624(3) 0.29429(7) 0.0400(2) Uani d 1 . .
    I I4 0.41057(7) 0.14436(4) 0.41939(7) 0.0459(2) Uani d 1 . .
    I I5 0.38048(8) 0.35852(4) 0.42790(8) 0.0544(3) Uani d 1 . .
    I I6 0.77355(7) 0.43764(4) 0.52414(7) 0.0412(2) Uani d 1 . .
    I I7 0.77778(7) 0.05265(4) 0.52459(7) 0.0420(2) Uani d 1 . .
    N N1 0.4792(9) -0.0172(5) 0.7341(9) 0.055(3) Uani d 1 . .
    H H1A 0.4320 -0.0455 0.6923 0.066 Uiso calc 1 . .
    H H1B 0.5407 -0.0337 0.7904 0.066 Uiso calc 1 . .
    N N2 0.5249(12) 0.1051(5) 0.7700(13) 0.096(5) Uani d 1 . .
    H H2A 0.5673 0.1359 0.8076 0.116 Uiso calc 1 . .
    H H2B 0.4622 0.1188 0.7107 0.116 Uiso calc 1 . .
    N N3 0.3948(9) 0.5853(5) 0.1468(9) 0.057(3) Uani d 1 . .
    H H3A 0.3537 0.5548 0.1066 0.068 Uiso calc 1 . .
    H H3B 0.3587 0.6178 0.1107 0.068 Uiso calc 1 . .
    N N4 0.5841(10) 0.5368(5) 0.3333(10) 0.072(4) Uani d 1 . .
    H H4A 0.6138 0.5716 0.3621 0.086 Uiso calc 1 . .
    H H4B 0.6309 0.5094 0.3793 0.086 Uiso calc 1 . .
    N N5 0.7133(7) 0.2041(4) 0.4651(7) 0.033(2) Uani d 1 . .
    H H5A 0.6936 0.1668 0.4466 0.040 Uiso calc 1 . .
    H H5B 0.6599 0.2265 0.4119 0.040 Uiso calc 1 . .
    N N6 0.8684(8) 0.2893(4) 0.6183(8) 0.042(3) Uani d 1 . .
    H H6A 0.9210 0.2664 0.6711 0.050 Uiso calc 1 . .
    H H6B 0.8884 0.3264 0.6386 0.050 Uiso calc 1 . .
    Na Na1 0.2893(5) 0.2536(2) 0.5431(5) 0.0628(15) Uani d 1 . .
    O O1 0.9568(9) 0.7784(5) 0.2044(9) 0.055(2) Uani d 1 . .
loop_
    _atom_site_aniso_label
    _atom_site_aniso_U_11
    _atom_site_aniso_U_22
    _atom_site_aniso_U_33
    _atom_site_aniso_U_12
    _atom_site_aniso_U_13
    _atom_site_aniso_U_23
    C1 0.083(10) 0.052(9) 0.041(8) -0.015(8) 0.031(8) -0.003(7)
    C2 0.054(8) 0.062(10) 0.081(11) 0.004(8) 0.049(8) 0.019(8)
    C3 0.047(7) 0.055(9) 0.068(9) -0.021(7) 0.043(7) -0.032(7)
    C4 0.069(10) 0.060(10) 0.069(10) -0.010(8) 0.047(9) -0.013(8)
    C5 0.037(7) 0.048(8) 0.045(8) 0.001(6) 0.021(6) 0.002(6)
    C6 0.037(7) 0.069(10) 0.039(8) 0.005(7) 0.015(6) -0.015(7)
    C7 0.054(8) 0.063(10) 0.025(7) 0.023(7) 0.018(6) 0.008(6)
    C8 0.041(7) 0.082(11) 0.030(7) 0.004(7) 0.015(6) -0.005(7)
    C9 0.045(8) 0.069(10) 0.056(9) -0.016(7) 0.029(7) -0.012(8)
    C10 0.054(8) 0.063(10) 0.048(8) -0.019(7) 0.030(7) -0.023(7)
    C11 0.048(8) 0.057(9) 0.058(9) -0.018(7) 0.033(7) -0.022(7)
    C12 0.056(8) 0.055(9) 0.040(8) -0.006(7) 0.024(7) -0.004(6)
    I1 0.0415(5) 0.0397(5) 0.0435(5) -0.0021(4) 0.0084(4) -0.0001(4)
    I2 0.0637(6) 0.0488(6) 0.0507(6) 0.0036(5) 0.0260(5) -0.0005(4)
    I3 0.0472(5) 0.0315(4) 0.0473(5) 0.0007(4) 0.0247(4) 0.0015(4)
    I4 0.0398(5) 0.0429(5) 0.0491(5) -0.0039(4) 0.0096(4) 0.0039(4)
    I5 0.0668(6) 0.0471(6) 0.0530(6) -0.0021(5) 0.0268(5) -0.0028(5)
    I6 0.0399(4) 0.0455(5) 0.0373(5) 0.0053(4) 0.0134(4) 0.0055(4)
    I7 0.0405(5) 0.0433(5) 0.0419(5) 0.0023(4) 0.0150(4) 0.0036(4)
    N1 0.059(7) 0.044(7) 0.056(7) -0.007(6) 0.015(6) -0.004(6)
    N2 0.104(11) 0.034(8) 0.149(14) -0.027(8) 0.046(11) -0.022(9)
    N3 0.066(7) 0.044(7) 0.065(8) 0.015(6) 0.030(6) 0.013(6)
    N4 0.065(8) 0.077(9) 0.060(8) 0.032(7) 0.008(7) 0.015(7)
    N5 0.028(5) 0.035(6) 0.031(6) -0.007(4) 0.004(4) -0.011(4)
    N6 0.043(6) 0.037(6) 0.051(7) -0.023(5) 0.025(5) -0.020(5)
    Na1 0.068(3) 0.052(3) 0.069(4) -0.006(3) 0.026(3) 0.014(3)
    O1 0.068(6) 0.047(6) 0.065(7) -0.001(5) 0.040(6) 0.001(5)
_geom_special_details
;
 All esds (except the esd in the dihedral angle between two l.s. planes)
 are estimated using the full covariance matrix.  The cell esds are taken
 into account individually in the estimation of esds in distances, angles
 and torsion angles; correlations between esds in cell parameters are only
 used when they are defined by crystal symmetry.  An approximate (isotropic)
 treatment of cell esds is used for estimating esds involving l.s. planes.
;
loop_
    _geom_bond_atom_site_label_1
    _geom_bond_atom_site_label_2
    _geom_bond_site_symmetry_2
    _geom_bond_distance
    _geom_bond_publ_flag
    C1 N1 . 1.515(14) y
    C1 C2 . 1.511(18) y
    C2 N2 . 1.451(16) y
    C3 N1 . 1.481(14) y
    C3 C4 . 1.519(16) y
    C4 N2 . 1.447(17) y
    C5 C6 . 1.527(16) y
    C5 N3 . 1.472(13) y
    C6 N4 . 1.452(14) y
    C7 C8 . 1.532(16) y
    C7 N3 . 1.475(13) y
    C8 N4 . 1.486(14) y
    C9 N5 . 1.493(14) y
    C9 C10 . 1.480(18) y
    C10 N6 . 1.477(13) y
    C11 C12 . 1.514(17) y
    C11 N5 . 1.487(13) y
    C12 N6 . 1.509(13) y
    I1 Na1 . 3.419(6) y
    I2 Na1 . 3.205(5) y
    I3 Na1 . 3.381(5) y
    I3 Na1 4_565 3.456(5) y
    I4 Na1 . 3.515(6) y
    I5 Na1 . 3.180(5) y
    Na1 I3 4_666 3.456(5) y
    C1 H1C . 0.9700 ?
    C1 H1D . 0.9700 ?
    C2 H2C . 0.9700 ?
    C2 H2D . 0.9700 ?
    C3 H3C . 0.9700 ?
    C3 H3D . 0.9700 ?
    C4 H4C . 0.9700 ?
    C4 H4D . 0.9700 ?
    C5 H5C . 0.9700 ?
    C5 H5D . 0.9700 ?
    C6 H6C . 0.9700 ?
    C6 H6D . 0.9700 ?
    C7 H7A . 0.9700 ?
    C7 H7B . 0.9700 ?
    C8 H8A . 0.9700 ?
    C8 H8B . 0.9700 ?
    C9 H9A . 0.9700 ?
    C9 H9B . 0.9700 ?
    C10 H10A . 0.9700 ?
    C10 H10B . 0.9700 ?
    C11 H11A . 0.9700 ?
    C11 H11B . 0.9700 ?
    C12 H12A . 0.9700 ?
    C12 H12B . 0.9700 ?
    N1 H1A . 0.8900 ?
    N1 H1B . 0.8900 ?
    N2 H2A . 0.8900 ?
    N2 H2B . 0.8900 ?
    N3 H3A . 0.8900 ?
    N3 H3B . 0.8900 ?
    N4 H4A . 0.8900 ?
    N4 H4B . 0.8900 ?
    N5 H5A . 0.8900 ?
    N5 H5B . 0.8900 ?
    N6 H6A . 0.8900 ?
    N6 H6B . 0.8900 ?
    O1 H1 . 0.849(10) ?
    O1 H2 . 0.850(10) ?
loop_
    _geom_angle_atom_site_label_1
    _geom_angle_atom_site_label_2
    _geom_angle_atom_site_label_3
    _geom_angle_site_symmetry_1
    _geom_angle_site_symmetry_3
    _geom_angle
    _geom_angle_publ_flag
    C10 N6 C12 . . 111.1(9) y
    C10 C9 N5 . . 110.8(10) y
    C11 N5 C9 . . 110.5(8) y
    C2 C1 N1 . . 111.0(10) y
    C3 N1 C1 . . 109.5(10) y
    C4 N2 C2 . . 114.6(12) y
    C5 N3 C7 . . 112.7(10) y
    C6 N4 C8 . . 111.8(10) y
    I1 Na1 I4 . . 178.20(17) y
    I1 Na1 I3 . 4_666 91.40(13) y
    I2 Na1 I4 . . 84.32(12) y
    I2 Na1 I3 . 4_666 89.46(12) y
    I2 Na1 I1 . . 94.56(14) y
    I2 Na1 I3 . . 89.12(13) y
    I3 Na1 I4 4_666 . 90.00(12) y
    I3 Na1 I4 . . 87.19(13) y
    I3 Na1 I3 . 4_666 176.97(18) y
    I3 Na1 I1 . . 91.38(13) y
    I5 Na1 I4 . . 94.12(14) y
    I5 Na1 I3 . 4_666 92.63(13) y
    I5 Na1 I1 . . 86.95(13) y
    I5 Na1 I3 . . 88.73(12) y
    I5 Na1 I2 . . 177.4(2) y
    N1 C3 C4 . . 113.1(10) y
    N2 C4 C3 . . 109.0(11) y
    N2 C2 C1 . . 108.3(11) y
    N3 C7 C8 . . 110.8(10) y
    N3 C5 C6 . . 110.7(10) y
    N4 C8 C7 . . 105.3(11) y
    N4 C6 C5 . . 106.4(10) y
    N5 C11 C12 . . 111.3(10) y
    N6 C12 C11 . . 109.0(10) y
    N6 C10 C9 . . 110.8(10) y
    Na1 I3 Na1 . 4_565 176.87(7) y
    C2 C1 H1C . . 109.4 ?
    N1 C1 H1C . . 109.4 ?
    C2 C1 H1D . . 109.4 ?
    N1 C1 H1D . . 109.4 ?
    H1C C1 H1D . . 108.0 ?
    N2 C2 H2C . . 110.0 ?
    C1 C2 H2C . . 110.0 ?
    N2 C2 H2D . . 110.0 ?
    C1 C2 H2D . . 110.0 ?
    H2C C2 H2D . . 108.4 ?
    N1 C3 H3C . . 108.9 ?
    C4 C3 H3C . . 108.9 ?
    N1 C3 H3D . . 108.9 ?
    C4 C3 H3D . . 108.9 ?
    H3C C3 H3D . . 107.8 ?
    N2 C4 H4C . . 109.9 ?
    C3 C4 H4C . . 109.9 ?
    N2 C4 H4D . . 109.9 ?
    C3 C4 H4D . . 109.9 ?
    H4C C4 H4D . . 108.3 ?
    N3 C5 H5C . . 109.5 ?
    C6 C5 H5C . . 109.5 ?
    N3 C5 H5D . . 109.5 ?
    C6 C5 H5D . . 109.5 ?
    H5C C5 H5D . . 108.1 ?
    N4 C6 H6C . . 110.5 ?
    C5 C6 H6C . . 110.5 ?
    N4 C6 H6D . . 110.5 ?
    C5 C6 H6D . . 110.5 ?
    H6C C6 H6D . . 108.6 ?
    N3 C7 H7A . . 109.5 ?
    C8 C7 H7A . . 109.5 ?
    N3 C7 H7B . . 109.5 ?
    C8 C7 H7B . . 109.5 ?
    H7A C7 H7B . . 108.1 ?
    N4 C8 H8A . . 110.7 ?
    C7 C8 H8A . . 110.7 ?
    N4 C8 H8B . . 110.7 ?
    C7 C8 H8B . . 110.7 ?
    H8A C8 H8B . . 108.8 ?
    C10 C9 H9A . . 109.5 ?
    N5 C9 H9A . . 109.5 ?
    C10 C9 H9B . . 109.5 ?
    N5 C9 H9B . . 109.5 ?
    H9A C9 H9B . . 108.1 ?
    N6 C10 H10A . . 109.5 ?
    C9 C10 H10A . . 109.5 ?
    N6 C10 H10B . . 109.5 ?
    C9 C10 H10B . . 109.5 ?
    H10A C10 H10B . . 108.1 ?
    N5 C11 H11A . . 109.4 ?
    C12 C11 H11A . . 109.4 ?
    N5 C11 H11B . . 109.4 ?
    C12 C11 H11B . . 109.4 ?
    H11A C11 H11B . . 108.0 ?
    N6 C12 H12A . . 109.9 ?
    C11 C12 H12A . . 109.9 ?
    N6 C12 H12B . . 109.9 ?
    C11 C12 H12B . . 109.9 ?
    H12A C12 H12B . . 108.3 ?
    C3 N1 H1A . . 109.8 ?
    C1 N1 H1A . . 109.8 ?
    C3 N1 H1B . . 109.8 ?
    C1 N1 H1B . . 109.8 ?
    H1A N1 H1B . . 108.2 ?
    C4 N2 H2A . . 108.6 ?
    C2 N2 H2A . . 108.6 ?
    C4 N2 H2B . . 108.6 ?
    C2 N2 H2B . . 108.6 ?
    H2A N2 H2B . . 107.6 ?
    C5 N3 H3A . . 109.1 ?
    C7 N3 H3A . . 109.1 ?
    C5 N3 H3B . . 109.1 ?
    C7 N3 H3B . . 109.1 ?
    H3A N3 H3B . . 107.8 ?
    C6 N4 H4A . . 109.3 ?
    C8 N4 H4A . . 109.3 ?
    C6 N4 H4B . . 109.3 ?
    C8 N4 H4B . . 109.3 ?
    H4A N4 H4B . . 107.9 ?
    C11 N5 H5A . . 109.6 ?
    C9 N5 H5A . . 109.6 ?
    C11 N5 H5B . . 109.6 ?
    C9 N5 H5B . . 109.6 ?
    H5A N5 H5B . . 108.1 ?
    C10 N6 H6A . . 109.4 ?
    C12 N6 H6A . . 109.4 ?
    C10 N6 H6B . . 109.4 ?
    C12 N6 H6B . . 109.4 ?
    H6A N6 H6B . . 108.0 ?
    H1 O1 H2 . . 82(10) ?
loop_
    _geom_torsion_atom_site_label_1
    _geom_torsion_atom_site_label_2
    _geom_torsion_atom_site_label_3
    _geom_torsion_atom_site_label_4
    _geom_torsion_site_symmetry_1
    _geom_torsion_site_symmetry_2
    _geom_torsion_site_symmetry_3
    _geom_torsion_site_symmetry_4
    _geom_torsion
    _geom_torsion_publ_flag
    N1 C1 C2 N2 . . . . -57.7(15) ?
    N1 C3 C4 N2 . . . . 53.3(17) ?
    N3 C5 C6 N4 . . . . -57.8(13) ?
    N3 C7 C8 N4 . . . . 57.5(13) ?
    N5 C9 C10 N6 . . . . -58.0(14) ?
    N5 C11 C12 N6 . . . . 56.2(13) ?
    C4 C3 N1 C1 . . . . -53.5(15) ?
    C2 C1 N1 C3 . . . . 55.7(14) ?
    C3 C4 N2 C2 . . . . -57.2(16) ?
    C1 C2 N2 C4 . . . . 60.1(16) ?
    C6 C5 N3 C7 . . . . 54.3(14) ?
    C8 C7 N3 C5 . . . . -54.8(14) ?
    C5 C6 N4 C8 . . . . 66.0(14) ?
    C7 C8 N4 C6 . . . . -65.9(13) ?
    C12 C11 N5 C9 . . . . -56.9(13) ?
    C10 C9 N5 C11 . . . . 57.2(14) ?
    C9 C10 N6 C12 . . . . 58.3(14) ?
    C11 C12 N6 C10 . . . . -56.7(13) ?
loop_
    _geom_hbond_atom_site_label_D
    _geom_hbond_atom_site_label_H
    _geom_hbond_atom_site_label_A
    _geom_hbond_site_symmetry_D
    _geom_hbond_site_symmetry_H
    _geom_hbond_site_symmetry_A
    _geom_hbond_distance_DH
    _geom_hbond_distance_HA
    _geom_hbond_distance_DA
    _geom_hbond_angle_DHA
    _geom_hbond_publ_flag
    N6vi H6B I6vi 1_365 . 1_365 0.89 2.99 3.626(11) 130.0 yes
    N6vi H6A O1iii 1_365 . 3_576 0.89 1.97 2.856(16) 174.8 yes
    N5vi H5B O1ii 1_365 . 2_455 0.89 1.99 2.878(15) 178.0 yes
    N5vi H5A I7xii 1_365 . 1_365 0.89 2.83 3.557(10) 140.2 yes
    N4v H4B I6xiii 4_466 . 4_476 0.89 2.55 3.440(12) 175.3 yes
    N4v H4A I5vii 4_466 . 2_456 0.89 2.99 3.663(13) 133.5 yes
    N4v H4A I1vii 4_466 . 2_456 0.89 3.25 3.881(14) 129.6 yes
    N3v H3B I4iv 4_466 . 3_466 0.89 3.22 3.748(11) 120.5 yes
    N3v H3B I3ix 4_466 . 3_466 0.89 3.22 3.767(12) 122.1 yes
    N3v H3B I2ix 4_466 . 3_466 0.89 3.04 3.610(11) 123.9 yes
    N3v H3A I7xii 4_466 . 1_365 0.89 2.68 3.543(12) 165.0 yes
    N2iv H2B I2ix 3_466 . 3_466 0.89 3.14 3.867(16) 140.2 yes
    N2iv H2A I3ix 3_466 . 3_466 0.89 2.70 3.405(13) 137.5 yes
    N1iv H1B I6xi 3_466 . 4_375 0.89 2.62 3.496(11) 168.6 yes
    N1iv H1A I7xii 3_466 . 1_365 0.89 2.92 3.613(11) 136.2 yes
    N1iv H1A I1viii 3_466 . 4_465 0.89 3.32 3.804(11) 116.8 yes
    O1i H2 I2ix 1_755 . 3_466 0.850(10) 2.68(9) 3.471(12) 155(18) yes
    O1i H1 I5ii 1_755 . 2_455 0.849(10) 2.69(4) 3.501(11) 161(11) yes
_shelx_hkl_file
;
   0   0   2  108.86    2.20
   0   0  -2  116.71    2.83
   0   0  -2  122.08    2.35
   0   0   3   -0.22    0.27
   0   0  -3    1.44    0.39
   0   0  -3    0.39    0.32
   0   0  -4    1.15    0.47
   0   0  -4    0.05    0.40
   0   0  -5   -0.14    0.46
   0   0  -5    0.04    0.40
   0   0  -6   90.09    3.71
   0   0  -6   83.07    4.17
   0   0  -7   -0.17    0.60
   0   0  -7    1.29    0.80
   0   0  -8   26.24    2.62
   0   0  -8   21.04    2.00
   0   0  -9    0.59    0.85
   0   0 -10    9.00    1.54
   0   0 -10    6.34    2.12
   0   0 -12    6.43    2.61
   0   0 -13   -1.21    2.29
   0   0 -14    7.27    3.50
   0   1   2    0.18    0.12
   0  -1   2    0.04    0.24
   0  -1  -2    1.03    0.15
   0  -1  -2    0.52    0.26
   0   1   3    0.32    0.19
   0  -1  -3    1.38    0.49
   0   1  -3   -0.26    0.39
   0  -1  -3    0.63    0.23
   0   1  -4   60.42    2.53
   0  -1  -4   68.06    2.80
   0   1  -4   67.53    2.86
   0  -1  -4   66.25    2.00
   0  -1  -5    8.69    1.11
   0  -1  -5    9.27    0.83
   0   1  -5   10.24    1.24
   0   1  -5    9.16    1.08
   0   1  -6  136.72    5.92
   0   1  -6  138.39    5.33
   0  -1  -6  146.22    4.82
   0  -1  -6  132.59    5.87
   0  -1  -7    0.44    0.61
   0  -1  -7    0.05    0.88
   0   1  -7    2.59    0.86
   0   1  -7   -0.31    0.70
   0   1  -8  414.42   13.50
   0  -1  -8  365.25   11.33
   0   1  -8  362.73   14.41
   0  -1  -8  347.35   13.79
   0   1  -9    5.33    1.20
   0  -1  -9    6.41    1.96
   0   1  -9    4.13    1.70
   0  -1  -9    5.31    1.17
   0  -1 -10   25.30    3.30
   0   1 -10   23.85    2.66
   0   1 -10   24.06    3.46
   0  -1 -11   -1.76    1.56
   0   1 -11    0.66    1.39
   0   1 -12   -1.50    1.98
   0  -1 -12   -0.86    1.87
   0   1 -13    5.89    2.86
   0  -1 -14    8.29    3.39
   0   1 -14    1.46    3.30
   0  -2  -2  138.33    1.97
   0   2  -2  152.13    3.94
   0  -2  -2  138.37    2.13
   0  -2  -2  147.82    3.66
   0   2  -2  143.29    3.55
   0   2   3    0.10    0.11
   0  -2  -3    0.06    0.15
   0   2  -3    1.21    0.39
   0   2  -3   -0.12    0.37
   0  -2  -3    0.29    0.45
   0  -2  -4  112.04    4.08
   0  -2  -4  106.97    2.56
   0   2  -4  122.96    4.22
   0   2  -4  103.82    3.95
   0   2  -5    3.24    0.95
   0   2  -5    1.79    0.73
   0  -2  -5    3.28    0.45
   0  -2  -5    4.22    1.03
   0  -2  -6   41.62    2.76
   0   2  -6   38.20    2.87
   0  -2  -6   46.04    1.99
   0  -2  -7    2.57    0.62
   0   2  -7    1.98    0.92
   0   2  -7    2.48    1.09
   0  -2  -7    2.32    1.12
   0  -2  -8   49.80    3.94
   0   2  -8   48.05    3.71
   0  -2  -8   48.06    2.55
   0   2  -8   62.36    3.70
   0  -2  -9    1.20    0.76
   0   2  -9    3.00    1.39
   0   2  -9    2.41    1.27
   0  -2  -9    2.03    1.39
   0   2 -10    5.36    1.74
   0   2 -10    5.58    2.40
   0  -2 -10    4.91    1.89
   0   2 -11    4.13    2.04
   0  -2 -11    6.00    2.65
   0   2 -12    0.73    2.25
   0  -2 -13    5.88    2.72
   0   2 -13    1.19    2.78
   0  -2 -14    6.98    3.19
   0   2 -14    6.74    3.50
   0   3   1    0.26    0.21
   0   3   1    0.49    0.24
   0  -3   1    0.23    0.28
   0  -3   1   -0.09    0.24
   0  -3  -1   -0.22    0.23
   0   3  -1    0.24    0.22
   0   3  -1   -0.35    0.32
   0  -3  -1   -0.05    0.25
   0   3   2   61.80    1.38
   0  -3  -2   60.67    1.45
   0  -3  -2   59.45    2.12
   0   3  -2   65.52    2.55
   0   3  -2   65.52    2.24
   0  -3  -3    0.68    0.55
   0   3  -3    2.10    0.71
   0  -3  -3    1.48    0.20
   0  -3  -3    1.44    0.19
   0   3  -3    1.28    0.54
   0  -3  -4  148.27    5.27
   0   3  -4  160.01    5.60
   0  -3  -4  153.46    3.18
   0   3  -4  149.80    5.30
   0   3  -5   20.92    1.75
   0   3  -5   24.69    1.88
   0  -3  -5   22.99    1.05
   0  -3  -5   20.65    1.75
   0   3  -6  215.97    8.41
   0  -3  -6  205.96    8.19
   0   3  -6  217.05    8.02
   0  -3  -6  207.86    5.16
   0   3  -7    0.87    0.79
   0   3  -7    1.56    1.05
   0  -3  -7    1.43    0.48
   0  -3  -7    1.61    1.00
   0  -3  -8  112.02    6.43
   0  -3  -8  114.49    4.34
   0   3  -8  118.05    6.68
   0   3  -9    7.88    1.75
   0   3  -9    3.76    1.77
   0  -3  -9    5.10    1.79
   0   3 -10   85.29    6.14
   0  -3 -10   72.82    5.75
   0   3 -10   72.53    5.44
   0   3 -11    0.23    1.37
   0  -3 -11   -1.10    1.45
   0   3 -12   22.98    3.93
   0  -3 -12   19.37    4.52
   0  -3 -13    2.93    2.66
   0   3 -14    6.59    3.61
   0  -3 -14    5.87    3.40
   0   4   0  222.33    5.73
   0  -4   0  226.80    5.70
   0   4   1    0.55    0.40
   0  -4   1    0.21    0.35
   0   4  -1    0.02    0.50
   0  -4  -1    0.40    0.39
   0   4   2   92.84    2.33
   0   4  -2   92.05    3.52
   0  -4  -2   77.44    2.19
   0  -4  -3    1.90    0.61
   0  -4  -3    1.66    0.23
   0   4  -3    1.69    0.71
   0   4  -3    1.47    0.61
   0   4  -4  532.22   14.10
   0   4  -4  534.82   14.52
   0  -4  -4  532.95    8.05
   0  -4  -4  509.65   13.51
   0  -4  -5    2.08    0.32
   0   4  -5    1.61    0.80
   0   4  -5    3.03    1.01
   0  -4  -5    2.05    0.88
   0   4  -6   11.10    1.69
   0   4  -6   11.12    1.52
   0  -4  -6    9.90    1.76
   0  -4  -6    9.92    0.76
   0   4  -7    0.32    0.82
   0  -4  -7    2.33    1.00
   0   4  -7    3.17    1.01
   0  -4  -7    0.10    0.37
   0  -4  -8    3.41    0.66
   0   4  -8    3.59    1.32
   0   4  -8    3.62    1.51
   0  -4  -8    4.02    1.40
   0   4  -9    4.80    1.64
   0  -4  -9    4.24    1.82
   0   4  -9    5.18    1.80
   0  -4 -10   57.33    5.41
   0   4 -10   60.13    4.90
   0   4 -10   26.83    3.75
   0   4 -11    0.02    1.17
   0  -4 -12   54.93    6.10
   0   4 -12   56.95    6.20
   0   4 -13    3.28    2.58
   0  -4 -13    2.04    2.52
   0   4 -14   -1.10    3.07
   0  -4 -14    3.16    2.80
   0   5   0    0.03    0.59
   0  -5   0    1.36    0.57
   0  -5   1   18.39    1.34
   0   5   1   17.87    1.28
   0   5  -1   15.52    1.42
   0  -5  -1   18.55    1.40
   0  -5   2   -0.42    0.50
   0   5   2    1.11    0.39
   0  -5  -2    0.55    0.54
   0   5  -2    0.01    0.67
   0   5   3   18.81    0.83
   0   5  -3   17.58    1.36
   0  -5  -3   17.07    1.46
   0   5  -3   18.52    1.82
   0  -5  -4 1835.29   38.05
   0   5  -4 1773.88   40.26
   0   5  -4 1828.31   37.48
   0  -5  -4 1848.15   21.87
   0  -5  -5    7.70    0.53
   0  -5  -5    9.36    1.34
   0   5  -5   11.64    1.64
   0   5  -5   10.00    1.59
   0   5  -6  181.78    7.89
   0  -5  -6  165.31    7.51
   0  -5  -6  156.62    3.91
   0   5  -6  170.93    7.71
   0   5  -7    0.78    1.07
   0  -5  -7    1.16    0.44
   0   5  -7    1.34    1.20
   0   5  -8   -0.95    0.99
   0   5  -8   -0.09    1.08
   0  -5  -8    0.78    1.27
   0   5  -9    1.75    1.51
   0   5  -9    0.25    1.59
   0  -5  -9    3.65    1.85
   0   5 -10    4.69    2.00
   0   5 -10    5.45    1.96
   0  -5 -10    1.66    1.91
   0   5 -11   -1.58    1.40
   0   5 -11   -0.41    1.49
   0  -5 -11    3.12    1.55
   0  -5 -12   29.95    4.52
   0   5 -12   30.47    5.08
   0   5 -13    8.42    3.34
   0   5 -14   14.03    4.26
   0  -5 -14    6.72    3.98
   0  -6   0    5.73    1.02
   0   6   0    8.10    1.05
   0   6   1    3.52    0.81
   0  -6   1    4.69    0.84
   0   6  -1    4.14    0.95
   0  -6  -1    5.48    0.94
   0  -6   2    1.99    0.54
   0   6   2    0.60    0.50
   0   6  -2    0.20    0.77
   0  -6  -2    0.78    0.68
   0  -6   3    4.21    0.77
   0   6   3    2.59    0.53
   0   6  -3    2.93    0.98
   0  -6  -3    3.51    0.89
   0  -6  -4  479.30    8.66
   0   6  -4  489.86   15.49
   0   6  -4  468.92   13.55
   0  -6  -4  486.58   13.98
   0  -6  -5    2.40    0.35
   0  -6  -5    1.10    1.19
   0   6  -5    2.02    0.90
   0   6  -5    2.63    1.29
   0  -6  -6   29.93    2.70
   0   6  -6   30.59    2.80
   0   6  -6   30.78    2.71
   0  -6  -7    2.20    0.48
   0   6  -7    2.45    1.22
   0   6  -7   -1.03    1.30
   0  -6  -7    0.99    1.24
   0  -6  -8    5.66    2.36
   0   6  -8    8.26    1.86
   0   6  -8    8.02    2.07
   0  -6  -9    1.52    1.57
   0   6  -9    0.55    1.35
   0   6  -9    1.89    1.67
   0  -6 -10   31.13    3.90
   0   6 -10   33.22    3.79
   0   6 -10   37.93    4.47
   0   6 -11    1.65    2.75
   0  -6 -11    5.82    2.17
   0   6 -11    0.93    2.15
   0   6 -12   50.45    6.03
   0  -6 -12   37.09    5.26
   0  -6 -13    5.14    3.00
   0   6 -13    3.64    3.30
   0   7   0    0.46    0.64
   0  -7   0    0.61    0.69
   0   7   1    5.38    0.94
   0  -7   1    5.87    0.96
   0   7  -1    6.30    1.20
   0  -7  -1    5.03    1.10
   0   7   2  112.02    4.07
   0  -7   2  115.70    4.57
   0   7  -2  121.23    5.51
   0  -7  -2  108.65    4.54
   0   7   3    0.13    0.47
   0  -7   3    0.78    0.61
   0   7  -3    1.65    0.78
   0  -7  -3   -0.53    0.64
   0   7   4   21.20    1.17
   0  -7   4   22.66    1.98
   0  -7  -4   30.04    2.06
   0   7  -4   26.44    2.42
   0  -7  -5    9.51    0.69
   0   7  -5    8.92    1.43
   0  -7  -5    9.89    1.51
   0   7  -5   13.82    2.05
   0  -7  -6   71.01    2.25
   0  -7  -6   67.87    4.35
   0   7  -6   77.36    4.98
   0   7  -6   66.18    4.24
   0   7  -7   13.12    2.08
   0   7  -7    9.53    1.89
   0  -7  -7    9.01    0.74
   0  -7  -7   10.76    1.95
   0   7  -8    5.17    2.29
   0  -7  -8    9.18    2.10
   0   7  -8    9.33    1.98
   0   7  -9   17.59    2.93
   0  -7  -9   13.76    2.89
   0   7  -9   19.30    2.96
   0   7 -10   16.30    3.36
   0   7 -10   18.87    3.04
   0  -7 -10   15.52    3.05
   0   7 -11   -0.13    1.92
   0   7 -11   -1.81    1.92
   0  -7 -11    5.93    2.10
   0  -7 -12    5.14    3.22
   0   7 -12    9.64    3.01
   0   7 -12    8.79    3.20
   0   7 -13   -3.08    3.50
   0  -8   0  196.72    7.59
   0   8   0  198.94    7.53
   0   8   1    1.87    0.92
   0  -8   1   -0.18    0.75
   0  -8  -1    2.20    0.81
   0   8  -1    1.03    0.84
   0   8   2  434.53   12.77
   0  -8   2  497.55   15.14
   0  -8  -2  461.26   14.35
   0   8  -2  444.42   15.11
   0  -8   3   15.09    1.51
   0   8   3   17.38    1.45
   0  -8  -3   18.26    1.84
   0   8  -3   17.58    1.97
   0  -8   4  242.13    9.32
   0   8   4  257.00    6.73
   0   8  -4  263.66   11.07
   0  -8  -4  257.69   10.11
   0  -8   5    2.71    1.07
   0  -8  -5    2.51    0.49
   0  -8  -5    2.39    1.31
   0   8  -5    4.35    1.26
   0  -8  -6   57.28    3.96
   0   8  -6   54.59    4.53
   0   8  -6   57.00    3.72
   0  -8  -6   47.80    1.85
   0  -8  -7    2.82    1.38
   0   8  -7    3.56    1.23
   0   8  -7    3.39    1.43
   0  -8  -7    1.93    0.42
   0  -8  -8   88.13    6.26
   0   8  -8   86.00    6.82
   0   8  -8   84.98    6.01
   0  -8  -9   23.09    3.42
   0   8  -9   21.64    3.28
   0   8  -9   21.67    3.32
   0   8 -10   -0.29    1.56
   0  -8 -10   -1.05    1.63
   0   8 -11    4.49    2.68
   0  -8 -11    6.29    3.18
   0   8 -11    5.75    2.88
   0  -8 -12    4.24    3.07
   0   8 -12    5.32    2.63
   0   8 -12    6.00    2.87
   0   8 -13    9.27    3.74
   0  -8 -14   15.92    4.78
   0   8 -14   16.09    4.93
   0   9   0    4.73    1.23
   0  -9   0    2.75    1.09
   0  -9   1    4.61    1.34
   0   9   1    3.82    1.17
   0   9  -1    7.04    1.31
   0  -9  -1    6.46    1.26
   0  -9   2   -0.35    0.90
   0   9   2    1.00    0.96
   0  -9  -2    1.57    0.89
   0   9  -2    0.73    0.90
   0   9   3    0.23    0.61
   0  -9   3   -0.05    0.78
   0  -9  -3    3.50    0.93
   0   9  -3   -0.71    1.00
   0   9   4  228.51    6.88
   0  -9   4  209.68    8.69
   0  -9  -4  223.00    9.73
   0   9  -4  234.23   10.64
   0  -9   5    4.50    1.27
   0   9   5    2.30    0.51
   0   9  -5    3.89    1.35
   0  -9  -5    1.95    1.09
   0  -9   6  206.10    9.29
   0  -9  -6  193.48    9.67
   0   9  -6  213.68   10.96
   0  -9  -6  184.04    5.04
   0   9  -7    3.07    1.56
   0   9  -7    2.93    1.99
   0  -9  -7    2.40    1.47
   0  -9  -8  323.54   15.65
   0   9  -8  323.26   14.66
   0   9  -8  331.77   16.66
   0  -9  -9   -0.76    1.37
   0   9  -9    0.49    1.30
   0   9 -10    1.19    1.91
   0  -9 -10    2.65    2.64
   0   9 -10    3.92    2.39
   0   9 -11    0.35    1.76
   0  -9 -11    1.29    2.33
   0   9 -12    3.02    2.93
   0   9 -12    3.25    3.21
   0   9 -13    9.66    3.02
   0  -9 -13    0.01    3.47
   0  -9 -14   -1.64    3.07
   0  10   0 2055.58   50.32
   0 -10   0 2104.97   49.98
   0 -10   1    7.49    1.69
   0  10   1    5.15    1.35
   0  10  -1    8.05    1.47
   0 -10  -1    7.83    1.55
   0  10   2  109.80    5.34
   0 -10   2  108.70    5.35
   0 -10  -2   97.49    5.20
   0  10  -2   92.72    5.66
   0 -10   3    8.75    1.45
   0  10   3    9.12    1.25
   0  10  -3    8.35    1.83
   0 -10  -3    8.41    1.62
   0  10   4    0.96    0.74
   0 -10   4    1.57    0.91
   0 -10  -4    0.18    1.03
   0  10  -4    1.22    1.19
   0 -10   5   18.77    2.06
   0  10   5   12.90    1.20
   0 -10  -5   10.45    1.78
   0  10  -5   15.28    2.78
   0 -10   6   33.52    3.06
   0  10  -6   39.44    4.26
   0 -10  -6   35.26    3.22
   0 -10  -6   29.01    1.59
   0 -10   7    2.77    1.39
   0  10  -7    3.36    1.77
   0  10  -8   25.83    3.56
   0  10  -8   14.44    2.13
   0 -10  -8   28.08    3.50
   0 -10  -9    8.78    2.40
   0  10  -9    3.70    2.21
   0  10  -9    4.51    1.96
   0  10 -10    4.45    2.09
   0  10 -10    1.28    2.08
   0 -10 -10    4.42    2.87
   0  10 -11    0.30    2.11
   0  10 -11    1.38    2.15
   0 -10 -11    5.38    2.51
   0  10 -12    5.52    2.37
   0  10 -12   -2.10    2.31
   0  10 -13    8.93    2.97
   0 -10 -13   -0.70    3.47
   0  11   0    5.13    1.78
   0 -11   0    5.53    1.66
   0  11   1    3.26    1.39
   0 -11   1    1.46    1.15
   0 -11  -1    0.31    1.10
   0  11  -1    2.49    1.19
   0  11   2   -0.94    0.92
   0 -11   2    0.31    0.75
   0 -11  -2   -0.09    0.79
   0  11  -2    0.74    0.85
   0 -11   3   10.57    2.06
   0  11   3   11.81    1.74
   0 -11  -3   13.16    2.26
   0  11  -3   14.70    2.20
   0 -11   4    5.27    1.54
   0  11   4    7.72    1.41
   0 -11  -4    9.34    1.73
   0  11  -4    8.87    2.34
   0 -11   5    2.55    1.11
   0  11   5    0.19    0.83
   0  11  -5   -0.31    1.41
   0 -11  -5    4.07    1.31
   0 -11   6    2.04    1.12
   0 -11  -6    1.84    1.15
   0  11  -6    0.42    1.50
   0 -11  -6    0.52    0.50
   0 -11   7    0.85    1.19
   0 -11  -7    1.87    1.45
   0  11  -7   -0.33    1.44
   0 -11   8  172.34    9.81
   0  11  -8  165.65   11.05
   0 -11  -8  172.55   10.27
   0 -11   9   16.41    3.32
   0  11  -9   14.03    3.28
   0 -11  -9   15.41    3.30
   0 -11  10   38.66    4.72
   0 -11 -10   35.12    4.90
   0  11 -10   37.91    4.98
   0  11 -11    0.59    1.24
   0  11 -12   -0.16    1.70
   0  11 -12    4.79    2.58
   0 -11 -12    7.09    2.88
   0 -11 -13    0.45    3.07
   0 -12   0   12.09    2.06
   0  12   0   15.27    2.23
   0 -12   1    6.35    1.66
   0  12   1    7.56    1.69
   0 -12  -1    5.08    1.67
   0  12  -1    5.40    1.66
   0  12   2  129.76    7.11
   0 -12   2  128.22    6.77
   0  12  -2  127.82    7.38
   0 -12  -2  119.14    6.76
   0  12   3    0.98    1.10
   0 -12  -3    0.31    1.08
   0  12  -3    0.50    1.19
   0 -12   4    1.41    1.35
   0  12   4    4.80    1.39
   0 -12  -4    5.67    1.83
   0  12  -4    2.12    1.71
   0  12   5    0.12    0.78
   0 -12   5    0.98    1.11
   0  12  -5   -0.74    1.37
   0 -12  -5    2.05    1.26
   0 -12   6   -0.68    1.12
   0  12  -6    0.17    1.33
   0 -12  -6   -0.41    1.06
   0 -12   7    3.17    1.77
   0  12  -7    6.36    2.51
   0 -12  -7    5.73    2.14
   0 -12   8    3.57    1.86
   0  12  -8    0.67    2.12
   0 -12  -8    5.55    2.11
   0 -12   9    3.48    2.00
   0 -12  -9    2.18    2.39
   0  12  -9    6.20    2.84
   0 -12  10    2.83    2.09
   0 -12 -10    3.02    2.38
   0  12 -10    1.12    2.29
   0 -12  11    3.21    2.21
   0  12 -11    4.01    3.06
   0 -12 -11    0.27    2.69
   0 -12  12    9.53    3.96
   0  12 -12    7.63    4.38
   0 -12 -12    9.39    3.73
   0 -12  13    7.92    3.37
   0 -13   0    0.62    1.62
   0  13   0    5.97    1.75
   0  13   1    7.86    1.93
   0 -13   1    8.48    2.04
   0 -13  -1   11.61    2.08
   0  13  -1   12.52    2.21
   0 -13   2   56.53    4.18
   0  13   2   67.46    4.70
   0  13  -2   56.47    4.70
   0 -13  -2   55.29    4.31
   0 -13   3   49.38    4.10
   0  13   3   51.95    4.03
   0 -13  -3   54.41    4.30
   0  13  -3   53.38    4.76
   0 -13   4  189.22   10.21
   0  13   4  182.79    8.49
   0  13  -4  170.84   10.42
   0 -13  -4  160.44    9.35
   0 -13   5   20.04    2.74
   0  13   5   19.89    2.23
   0  13  -5   24.03    3.44
   0 -13  -5   21.93    3.43
   0 -13   6   28.10    3.27
   0  13   6   34.36    2.41
   0  13  -6   38.91    4.79
   0 -13  -6   27.28    3.42
   0 -13   7    6.22    1.96
   0  13  -7    5.40    2.47
   0 -13  -7    6.44    2.18
   0 -13   8   93.43    6.99
   0  13  -8   84.50    8.38
   0 -13  -8   94.10    7.46
   0 -13  -9   -1.09    2.00
   0  13  -9   -2.00    2.57
   0 -13  10   63.01    6.39
   0  13 -10   60.23    6.89
   0 -13 -10   60.75    6.80
   0 -13  11   -1.01    1.98
   0 -13 -11   -0.32    2.93
   0  13 -11   -0.45    2.67
   0 -13  12    8.34    3.18
   0 -13 -12    5.14    3.91
   0  13 -12    9.86    4.48
   0 -13  13    1.64    2.66
   0 -14   0  535.73   21.73
   0  14   0  568.08   22.90
   0 -14   1    6.34    1.84
   0  14   1    4.34    2.09
   0  14  -1    4.11    2.26
   0 -14  -1    3.79    1.80
   0  14   2  135.90    7.88
   0 -14   2  141.50    8.18
   0  14  -2  133.28    8.38
   0 -14  -2  125.08    8.00
   0  14   3    0.61    1.09
   0 -14   3    3.56    1.24
   0  14  -3    0.54    1.38
   0 -14  -3   -1.38    1.31
   0  14   4  136.86    7.33
   0 -14   4  146.40    9.03
   0 -14  -4  139.87    8.70
   0  14  -4  130.49    9.12
   0  14   5    5.93    1.73
   0 -14   5    7.74    2.19
   0 -14  -5   12.01    2.40
   0  14  -5   11.15    2.66
   0 -14   6    0.90    1.40
   0 -14  -6    0.97    1.38
   0 -14   7    2.22    1.62
   0 -14  -7    2.79    2.09
   0  14  -7    0.50    2.00
   0 -14   8    5.84    2.05
   0 -14  -8    8.39    2.36
   0  14  -8   -0.18    2.44
   0 -14   9    2.42    1.87
   0 -14  -9   -0.63    2.30
   0  14  -9    5.60    2.81
   0 -14  10   24.84    4.07
   0 -14 -10   25.19    4.89
   0  14 -10   23.37    4.80
   0 -14  11    4.14    2.13
   0 -14 -11   -2.23    2.09
   0  14 -11   -3.03    2.49
   0 -14  12   18.83    4.89
   0 -14 -12   32.26    5.89
   0  14 -12   24.22    5.64
   0 -15   0   -0.42    1.17
   0  15   0    0.46    1.15
   0 -15   1   24.08    3.45
   0  15   1   26.69    3.30
   0 -15  -1   23.98    3.29
   0  15  -1   25.70    3.39
   0 -15   2    4.07    1.71
   0  15   2    0.93    1.98
   0 -15  -2    0.88    1.64
   0  15  -2    2.65    1.85
   0  15   3    0.34    1.35
   0 -15   3    2.92    1.53
   0 -15  -3   -0.38    1.78
   0  15  -3    6.38    1.87
   0  15   4  400.06   16.27
   0 -15   4  396.29   17.77
   0  15  -4  408.06   20.29
   0 -15  -4  398.58   18.70
   0 -15   5   15.83    3.19
   0  15   5   14.73    2.34
   0 -15  -5   15.82    2.82
   0  15  -5   13.96    3.24
   0  15   6   34.44    3.05
   0 -15   6   34.75    3.99
   0 -15  -6   27.83    3.74
   0  15  -6   40.57    4.80
   0 -15   7    3.63    1.91
   0 -15  -7    2.47    1.81
   0  15  -7    0.16    2.06
   0 -15   8    1.02    1.65
   0  15  -8   -0.68    1.63
   0 -15  -8   -0.52    1.41
   0 -15   9    7.77    2.21
   0  15  -9   -0.37    2.51
   0 -15  -9   -1.47    2.46
   0 -15  10   11.77    3.29
   0  15 -10    1.97    3.22
   0 -15  11    8.43    3.06
   0  15 -11    0.74    3.23
   0 -15 -11    7.85    3.53
   0 -15  12    5.71    3.37
   0  15 -12    6.73    3.91
   0 -15 -12    7.87    4.17
   0  16   0   30.43    3.90
   0 -16   0   25.52    3.76
   0  16   1   -0.47    1.34
   0 -16  -1   -1.61    1.39
   0  16  -1    1.61    1.52
   0  16   2   13.24    2.74
   0 -16   2   16.57    2.95
   0 -16  -2   11.63    2.69
   0  16  -2   14.35    2.98
   0  16   3    3.08    1.70
   0 -16   3    5.48    2.05
   0  16  -3    1.28    2.23
   0 -16  -3    8.63    2.73
   0 -16   4  109.44    7.55
   0  16   4  105.09    6.71
   0 -16  -4  118.46    8.97
   0  16  -4  102.01    8.28
   0  16   5    0.73    1.68
   0 -16  -5    4.87    1.92
   0  16  -5    1.60    2.00
   0 -16   6   10.72    3.12
   0  16   6    8.38    2.00
   0 -16  -6    7.41    2.65
   0  16  -6    9.31    2.95
   0 -16   7    3.10    1.82
   0 -16  -7   -0.15    1.76
   0  16  -7    1.28    2.64
   0 -16   8    0.08    1.66
   0  16  -8    1.97    1.91
   0 -16  -8   -0.59    1.74
   0 -16   9    4.24    2.41
   0 -16  -9    7.02    3.42
   0  16  -9    2.69    3.00
   0 -16  10   10.68    3.14
   0 -16 -10   10.30    4.02
   0  16 -10   12.08    3.91
   0 -16  11    9.78    3.45
   0  16 -11   10.65    4.41
   0 -16  12    9.66    3.73
   0  16 -12    9.24    4.82
   0 -16 -12   13.70    4.76
   0 -17   0    2.37    2.19
   0  17   0    4.30    2.05
   0  17   1    3.76    2.29
   0 -17   1    9.44    2.42
   0  17  -1    4.86    2.49
   0 -17  -1    7.54    2.90
   0  17   2   14.43    3.55
   0 -17   2   13.93    2.88
   0  17  -2   12.61    3.12
   0 -17  -2   16.33    3.41
   0  17   3    5.58    1.84
   0 -17   3    5.03    2.25
   0 -17  -3    6.51    2.55
   0  17  -3    6.37    2.44
   0  17   4    1.97    2.02
   0 -17   4    1.14    1.92
   0  17  -4   -0.24    2.05
   0 -17  -4    6.15    2.12
   0 -17   5    9.40    2.88
   0  17   5    9.87    2.62
   0 -17  -5    7.24    2.96
   0  17  -5   21.72    3.56
   0 -17   6   16.15    4.52
   0  17   6   14.61    2.64
   0  17  -6   18.86    3.80
   0 -17  -6   19.29    3.57
   0 -17   7    2.51    2.55
   0 -17  -7    3.45    2.03
   0  17  -7    1.80    2.56
   0 -17   8   14.20    3.62
   0 -17  -8   24.36    4.08
   0  17  -8   21.04    4.28
   0 -17   9   -1.58    3.01
   0 -17  -9    7.66    2.85
   0  17 -10   -2.23    2.85
   0 -17 -10   -0.38    2.80
   0 -17  11    1.29    2.51
   0 -17  12   11.77    4.38
   0 -17 -12    6.11    4.28
   0  17 -12    0.12    5.76
   0  18   0  185.78   11.65
   0 -18   0  189.74   12.10
   0  18   1    7.50    2.92
   0 -18   1    6.98    2.57
   0  18  -1    3.13    2.55
   0 -18  -1    4.40    2.47
   0 -18   2   82.65    7.13
   0  18   2   94.83    7.22
   0 -18  -2   68.19    6.40
   0  18  -2   70.65    7.25
   0 -18   3    6.36    2.25
   0 -18  -3   -1.96    2.45
   0  18  -3    6.99    2.55
   0 -18   4   93.46    7.45
   0  18   4   94.39    7.31
   0 -18  -4   99.14    8.81
   0  18  -4   96.16    8.50
   0 -18   5    4.28    2.13
   0  18   5    1.04    2.08
   0 -18  -5    6.70    2.27
   0  18  -5    0.02    2.47
   0 -18   6    6.90    2.62
   0  18   6    5.24    2.10
   0 -18  -6    8.99    3.37
   0  18  -6    4.74    3.00
   0 -18   7   11.11    3.44
   0 -18  -7    5.86    2.64
   0  18  -7    9.36    3.36
   0 -18   8   39.97    6.31
   0 -18  -8   29.69    4.91
   0  18  -8   21.81    5.17
   0 -18   9    6.31    3.17
   0  18  -9   15.96    3.84
   0 -18  -9    1.84    3.56
   0 -18  10   -1.54    2.03
   0  18 -10    1.83    2.75
   0 -18 -10    2.53    2.53
   0 -18  11   -0.24    2.89
   0  18 -11    2.11    3.72
   0 -18 -11    8.95    4.30
   0  19   0   -0.27    1.50
   0 -19   0    0.23    1.35
   0  19   1   18.66    4.12
   0 -19   1   11.08    3.36
   0 -19  -1   13.81    3.51
   0  19  -1   22.58    3.89
   0 -19   2    6.26    2.55
   0  19   2    2.13    2.46
   0 -19  -2    4.90    2.59
   0  19  -2    6.42    2.74
   0 -19   3    8.01    3.39
   0  19   3    4.85    2.45
   0  19  -3    5.74    3.14
   0 -19  -3    9.36    3.03
   0  19   4   68.03    6.17
   0 -19   4   81.34    7.40
   0  19  -4   71.22    7.47
   0 -19  -4   78.63    7.36
   0 -19   5    4.19    2.20
   0 -19  -5    3.41    2.32
   0  19  -5   -1.60    2.64
   0 -19   6   58.38    6.40
   0  19   6   54.09    4.80
   0  19  -6   66.51    7.28
   0 -19  -6   68.24    6.98
   0 -19   7    7.02    2.61
   0 -19  -7    2.39    2.11
   0  19  -7   -0.56    2.84
   0 -19   8   48.38    6.69
   0  19  -8   36.20    6.36
   0 -19  -8   41.10    6.41
   0 -19   9    7.76    3.84
   0  19  -9   -0.14    3.69
   0 -19  -9   10.35    3.36
   0 -19  10    6.05    4.36
   0  19 -10   12.62    4.14
   0 -19 -10    7.62    3.95
   0 -19  11    3.41    3.56
   0  19 -11    9.92    4.38
   0 -20   0  254.67   15.47
   0  20   0  257.17   15.95
   0 -20   1   10.19    3.75
   0  20   1   20.23    4.41
   0  20  -1   12.40    3.40
   0 -20  -1   13.75    3.43
   0  20   2    5.03    2.89
   0 -20   2    3.69    2.65
   0 -20  -2    8.61    2.66
   0  20  -2    2.59    2.92
   0  20   3    9.56    3.60
   0 -20   3   11.20    3.47
   0 -20  -3   18.49    3.70
   0  20  -3    7.71    4.42
   0  20   4    1.73    2.03
   0 -20   4   -1.07    2.38
   0 -20  -4    3.37    2.34
   0  20  -4    4.75    2.66
   0  20   5   10.32    3.26
   0 -20   5   10.21    3.03
   0 -20  -5    1.44    2.89
   0  20  -5   10.72    3.44
   0  20   6    4.51    1.98
   0 -20   6   -0.30    2.09
   0  20  -6    0.61    2.51
   0 -20  -6   -0.94    2.32
   0 -20   7   -1.19    2.23
   0 -20  -7    2.12    1.94
   0 -20   8    5.66    4.15
   0 -20  -8   17.15    3.85
   0  20  -8    9.77    4.95
   0 -20   9   -2.63    3.21
   0  20  -9    8.18    3.40
   0 -20  -9    1.05    3.60
   0 -20  10   10.79    5.62
   0 -21   0    8.19    3.38
   0  21   0    1.18    2.71
   0 -21   1   21.49    4.33
   0  21   1   17.08    4.25
   0  21  -1   24.36    5.24
   0 -21  -1   16.91    4.02
   0  21   2    2.06    1.75
   0  21  -2   -1.06    2.18
   0 -21  -2   -0.10    1.91
   0  21   3    5.01    2.51
   0 -21   3    3.71    2.91
   0 -21  -3    3.21    2.96
   0  21  -3   10.34    3.37
   0  21   4   27.34    4.92
   0 -21   4   29.60    4.84
   0 -21  -4   24.24    4.89
   0  21  -4   33.17    6.05
   0 -21   5    8.52    3.42
   0  21   5    7.58    3.28
   0 -21  -5    6.25    3.76
   0  21  -5    3.93    3.60
   0  21   6    1.57    1.76
   0 -21   6    1.59    2.58
   0 -21  -6    4.99    2.49
   0  21  -6   -2.58    3.00
   0 -21   7   -0.60    2.61
   0  21  -7    7.09    3.36
   0 -21  -7    3.93    2.44
   0 -21   8   18.40    4.67
   0 -21  -8   17.15    4.40
   0  21  -8   22.33    6.51
   0 -21   9    9.60    4.21
   0 -21  -9   12.24    4.39
   0  21  -9   12.86    5.17
   0 -21 -10    9.70    5.49
   0  21 -10    7.75    4.86
   0  22   0   12.45    3.90
   0 -22   0   10.85    4.30
   0 -22   1    6.32    3.27
   0  22   1    1.22    2.67
   0  22  -1   -0.53    3.37
   0 -22  -1    3.29    2.64
   0  22   2    8.79    3.16
   0 -22   2    9.74    3.55
   0 -22  -2    7.67    3.51
   0  22  -2   12.32    4.36
   0  22   3    0.74    2.92
   0 -22   3    9.99    2.94
   0 -22  -3   -0.26    2.91
   0  22  -3    2.50    3.16
   0 -22   4   21.97    4.63
   0  22   4   21.99    5.11
   0  22  -4   26.54    5.42
   0 -22  -4   22.83    4.96
   0 -22   5    5.73    2.85
   0  22   5    2.36    3.18
   0  22  -5    2.46    3.29
   0 -22  -5    5.31    2.80
   0 -22   6    5.96    2.89
   0  22  -6    9.78    4.17
   0 -22  -6   -1.52    2.84
   0 -22   7    1.75    2.35
   0 -22  -7   -0.09    2.14
   0  22  -7    1.20    3.54
   0 -22   8    4.95    2.91
   0  22  -8    0.64    3.64
   0 -22  -8    1.66    3.60
   0 -22   9    1.98    4.04
   0  22  -9   11.37    4.69
   0 -22  -9    9.53    4.03
   0 -23   0   -1.86    2.79
   0  23   0    0.26    2.43
   0 -23   1   -0.63    2.22
   0  23   1    0.64    2.34
   0 -23  -1    1.85    2.75
   0  23  -1    0.36    2.33
   0 -23   2    7.02    3.58
   0  23   2    6.90    3.35
   0  23  -2    9.32    3.70
   0 -23  -2    5.90    3.45
   0  23   3   21.99    4.48
   0 -23   3   25.48    5.05
   0  23  -3   24.22    5.28
   0 -23  -3   19.07    5.06
   0 -23   4   37.08    6.35
   0  23   4   42.72    5.89
   0 -23  -4   43.42    6.59
   0  23  -4   53.89    7.50
   0 -23   5    1.42    2.62
   0  23   5    1.83    2.27
   0 -23  -5   -1.38    2.48
   0  23  -5    3.51    3.02
   0 -23   6   -0.62    3.04
   0 -23  -6    9.25    3.66
   0  23  -6    0.72    3.29
   0 -23   7    7.11    3.47
   0 -23  -7    6.42    3.24
   0  23  -7    2.19    4.15
   0 -23   8   31.53    5.93
   0  23  -8   32.92    7.04
   0 -23  -8   30.45    6.02
   0 -23   9    6.94    3.05
   0  23  -9   -0.96    3.72
   0 -23  -9   -2.61    3.15
   0  24   0   54.09    7.62
   0 -24   0   56.44    8.23
   0  24   1    4.77    2.93
   0 -24   1    5.63    3.03
   0 -24  -1   -0.44    2.88
   0  24  -1    1.93    3.14
   0 -24   2   12.32    5.47
   0  24   2   18.46    4.11
   0  24  -2   19.98    4.98
   0 -24  -2   14.54    4.47
   0  24   3    2.81    2.46
   0 -24   3    0.07    2.59
   0 -24  -3    1.22    2.40
   0  24  -3    0.05    2.69
   0 -24   4    0.75    3.76
   0  24   4    5.62    3.90
   0 -24  -4    6.45    3.74
   0  24  -4    9.04    3.88
   0 -24   5    7.26    4.20
   0  24   5   12.03    4.52
   0 -24  -5   10.96    4.11
   0  24  -5   16.99    4.74
   0  24  -6    1.96    3.65
   0 -24  -6    3.55    3.22
   0  24  -7    2.21    3.77
   0 -24  -8    0.49    2.47
   0  25   0   -0.05    3.39
   0 -25   0    7.94    4.02
   0 -25   1    6.71    3.72
   0  25   1    7.40    3.66
   0  25  -1   12.20    4.09
   0 -25  -1    6.28    3.69
   0  25   2    4.68    3.57
   0 -25   2    1.38    3.12
   0 -25  -2    1.30    3.10
   0  25  -2    0.74    3.11
   0  25   3    1.13    3.55
   0 -25   3    5.97    3.15
   0  25  -3   -0.72    4.10
   0 -25   4   25.43    5.87
   0  25   4   31.17    5.73
   0 -25  -4   26.17    7.08
   0  25  -4   33.79    6.42
   0 -25   5   21.99    5.13
   0  25  -5    6.99    6.06
   0 -25  -5   18.99    5.84
   0 -25   6    6.26    3.43
   0  25  -6   -1.75    3.73
   0 -25   7   -3.05    2.86
   0 -25  -7    3.43    2.35
   0  25  -7   -0.60    3.27
   0  26   0   39.03    8.23
   0 -26   0   34.64    7.77
   0 -26   1   -2.21    3.28
   0  26   1    4.26    3.06
   0  26  -1    7.10    3.49
   0 -26   2   -2.28    3.14
   0  26   2    3.76    3.55
   0 -26  -2    3.69    3.77
   0  26   3   10.61    4.96
   0 -26   3    7.77    4.34
   0 -26  -3   10.32    3.84
   0  26  -3    4.56    4.56
   0 -26   4   15.93    4.70
   0  26   4    6.88    4.14
   0 -26  -4   17.60    4.76
   0  26  -4    6.03    6.07
   0 -26   5   16.05    5.25
   0 -26   6   11.00    4.42
   0 -26  -6    9.01    4.23
   0  26  -6    5.51    4.50
   0 -26   7    9.56    5.46
   0  26  -7    7.38    5.07
   0 -27   0   18.18    6.28
   0  27   1    1.21    3.57
   0 -27   1   -0.40    3.39
   0  27  -1    8.35    3.99
   0 -27  -1    6.93    3.55
   0  27   2    9.16    4.33
   0  27  -2   -3.05    4.12
   0 -27  -2    5.67    3.73
   0 -27   3    3.92    4.07
   0  27   3   10.02    3.92
   0 -27  -3    1.63    3.67
   0  27  -3    5.73    4.05
   0  27  -4   -2.89    3.90
   0 -27   5   10.59    4.67
   0 -27  -5   10.46    4.44
   0  27  -5    6.48    4.94
   0  27  -6   13.33    6.80
   0  28   0   37.00    8.20
   0 -28   0   33.18    8.18
   0  28   1    1.65    4.01
   0 -28   1    8.21    4.86
   0  28  -1   10.57    4.44
   0 -28  -1    0.67    4.71
   0  28   2   12.50    5.40
   0 -28   2   10.41    4.54
   0 -28  -2    2.87    4.80
   0  28  -2   10.49    6.32
   0 -28   3   16.64    4.91
   0  28   3    1.24    4.21
   0  28  -3    5.27    4.88
   0 -28   4    5.51    4.92
   0  28  -4    9.62    5.19
   0 -28  -4   12.59    4.89
   0  29   0   -0.74    3.31
   0  29   1    2.45    3.77
   0  29  -1    2.90    4.66
   0 -29  -1    1.40    4.39
   0 -29   2   -1.56    3.64
   0  29   2    5.54    4.20
   0  29  -2    1.41    4.05
   0 -29  -2    2.47    4.42
   0 -29   3   21.30    7.48
   1   0 -15    2.24    3.35
   1   0 -14    1.35    2.53
   1   0 -13   37.23    5.16
   1   0 -12    3.95    2.15
   1   0 -11  157.78    8.39
   1   0 -11  146.04    9.07
   1   0 -10    1.18    1.02
   1   0 -10   -1.26    1.38
   1   0  -9   20.31    3.04
   1   0  -9   22.13    2.52
   1   0  -8    0.97    0.82
   1   0  -8   -0.60    0.75
   1   0  -7   58.27    3.60
   1   0  -7   66.64    3.29
   1   0  -6    0.50    0.66
   1   0  -6   -0.33    0.41
   1   0  -5  124.32    4.48
   1   0  -4   -0.20    0.37
   1   0  -4    0.44    0.35
   1   0  -3  838.49   13.71
   1   0  -3  857.91   13.73
   1   0  -2    0.30    0.20
   1   0  -2    0.16    0.15
  -1   0   2   -0.13    0.18
  -1   0   2    0.04    0.17
   1   0   2    0.01    0.18
  -1   0  -2    0.10    0.19
  -1   0  -2    0.57    0.30
  -1   0  -3    0.80    0.46
  -1   0  -3    0.99    0.31
  -1   0  -4    0.83    0.57
  -1   0  -5 1801.98   38.98
  -1   0  -5 1749.96   31.19
  -1   0  -6    0.32    0.53
  -1   0  -6    2.18    0.80
  -1   0  -7  143.30    5.41
  -1   0  -7  123.81    6.34
  -1   0  -8    3.50    1.25
  -1   0  -8    0.25    0.78
  -1   0  -9    2.39    1.47
  -1   0 -10    0.55    1.45
  -1   0 -11   18.96    3.36
  -1   0 -12   -0.58    1.68
  -1   0 -13   -2.09    3.13
   1   1 -15    0.25    2.46
   1  -1 -14    6.02    3.19
   1   1 -13    8.25    3.51
   1  -1 -13    5.93    2.95
   1  -1 -12    4.19    2.19
   1   1 -11   37.75    4.57
   1   1 -11   64.77    4.69
   1  -1 -11   44.56    5.33
   1   1 -10    0.64    1.12
   1  -1 -10    0.06    1.19
   1  -1 -10    0.38    1.34
   1   1 -10    2.73    1.62
   1   1  -9   52.63    3.94
   1  -1  -9   48.19    4.10
   1  -1  -9   59.90    3.87
   1   1  -9   49.60    3.99
   1  -1  -8    2.97    0.92
   1   1  -8   -0.44    0.99
   1  -1  -8   -0.02    1.02
   1   1  -8    1.43    0.97
   1   1  -7   -0.04    0.65
   1  -1  -7    1.66    0.60
   1   1  -7    2.02    1.07
   1  -1  -6    0.82    0.62
   1   1  -6    0.46    0.57
   1   1  -6    2.28    0.74
   1  -1  -6    0.47    0.71
   1   1  -5   39.23    2.15
   1  -1  -5   40.00    2.19
   1  -1  -5   39.48    1.90
   1   1  -5   38.39    2.31
   1   1  -4    9.78    0.89
   1  -1  -4    7.48    0.77
   1   1  -4    8.07    0.84
   1   1  -3 1621.69   22.82
   1   1  -3 1619.13   25.01
   1  -1  -3 1676.48   23.81
   1   1  -2    6.40    0.48
   1   1  -2    7.00    0.54
   1  -1  -2    7.56    0.42
   1  -1  -2    6.77    0.42
  -1   1   2    5.83    0.37
  -1  -1   2    6.17    0.53
  -1   1   2    5.96    0.42
  -1  -1   2    5.32    0.36
   1   1   1   43.64    1.38
   1   1   1   47.02    0.65
   1   1   1   47.25    0.72
   1  -1   1   44.74    1.34
   1  -1   1   53.22    1.62
  -1   1  -1   54.94    1.51
  -1  -1  -1   52.32    1.49
   1  -1   2    1.39    0.44
   1   1   2    1.39    0.15
  -1  -1  -2    1.61    0.15
  -1  -1  -2    1.76    0.43
  -1   1  -2    2.68    0.44
  -1   1  -2    1.65    0.41
   1   1   3    0.26    0.19
  -1   1  -3    1.07    0.47
  -1  -1  -3    1.11    0.24
  -1   1  -3    0.95    0.47
  -1  -1  -3    1.71    0.51
  -1  -1  -4    4.42    0.45
  -1  -1  -4    4.16    0.80
  -1   1  -4    4.02    0.81
  -1   1  -4    5.95    0.79
  -1   1  -5   30.65    2.11
  -1   1  -5   30.58    2.03
  -1  -1  -5   30.91    2.17
  -1   1  -6    1.88    0.76
  -1   1  -6    2.52    0.87
  -1  -1  -6   -0.07    0.87
  -1  -1  -6    1.22    0.47
  -1  -1  -7    7.54    0.91
  -1   1  -7    7.03    1.23
  -1  -1  -7    6.31    1.85
  -1   1  -7    8.28    1.56
  -1   1  -8   -0.21    0.78
  -1   1  -8    4.45    1.17
  -1  -1  -8    2.40    1.04
  -1  -1  -8   -0.32    0.52
  -1  -1  -9   29.83    3.44
  -1   1  -9   32.63    3.26
  -1   1  -9   33.59    2.88
  -1   1 -10    3.56    1.82
  -1  -1 -11   26.18    3.77
  -1   1 -11   21.26    3.59
  -1  -1 -12    1.85    2.05
  -1  -1 -13   23.83    4.83
  -1   1 -13   30.70    5.01
  -1  -1 -14    5.82    3.50
   1   2 -15    3.56    3.52
   1  -2 -14   -0.41    1.99
   1   2 -13    9.96    3.25
   1  -2 -13    6.12    2.73
   1  -2 -12    5.37    2.29
   1   2 -12    2.91    2.26
   1  -2 -11    9.17    2.40
   1   2 -11    8.08    2.40
   1   2 -11    6.66    2.18
   1   2 -10    1.23    1.25
   1  -2 -10    0.02    1.10
   1  -2 -10    0.28    1.34
   1   2 -10    3.43    1.41
   1   2  -9  174.24    9.36
   1  -2  -9  183.44    7.53
   1  -2  -9  161.34    8.28
   1   2  -8   57.30    3.67
   1  -2  -8   54.19    3.87
   1  -2  -8   57.48    3.20
   1   2  -8   52.42    3.75
   1  -2  -7   94.75    4.79
   1   2  -7   99.50    4.97
   1  -2  -7   93.46    4.07
   1   2  -7   85.24    4.62
   1   2  -6    3.21    0.98
   1   2  -6    5.78    0.94
   1  -2  -6    5.29    0.82
   1  -2  -6    3.04    0.94
   1  -2  -5  228.68    7.12
   1   2  -5  217.86    6.86
   1   2  -5  213.89    6.90
   1  -2  -5  210.21    5.66
   1   2  -4   31.98    1.85
   1   2  -4   30.49    1.64
   1  -2  -4   33.33    1.42
   1  -2  -4   32.46    1.66
   1  -2  -3   21.29    1.10
   1   2  -3   18.50    1.40
   1   2  -3   20.95    1.21
   1   2  -2    0.04    0.37
   1  -2  -2    0.78    0.23
   1   2  -2    0.12    0.25
   1  -2  -2    0.75    0.19
  -1  -2   2    0.50    0.28
  -1   2   2    0.85    0.24
   1  -2   1    2.81    0.44
   1  -2   1    2.30    0.32
   1   2   1    2.86    0.17
  -1   2  -1    4.05    0.56
  -1   2  -1    3.42    0.37
  -1  -2  -1    3.16    0.18
  -1  -2  -1    3.46    0.43
  -1   2  -2    3.74    0.61
  -1   2  -2    4.31    0.55
  -1  -2  -2    2.73    0.56
  -1  -2  -3  337.65    8.80
  -1   2  -3  333.46    8.37
  -1  -2  -3  329.13    3.21
   1   2   4    0.25    0.13
  -1   2  -4    1.69    0.57
  -1  -2  -4    0.53    0.18
  -1  -2  -4    1.37    0.59
  -1   2  -4    0.03    0.55
  -1  -2  -5    3.01    0.96
  -1   2  -5    5.12    1.14
  -1   2  -5    3.33    0.93
  -1  -2  -5    2.57    0.37
  -1   2  -6    2.54    1.12
  -1  -2  -6    8.18    1.29
  -1   2  -6    2.94    1.07
  -1  -2  -6    4.12    0.51
  -1  -2  -7  128.07    4.13
  -1   2  -7  128.77    6.41
  -1   2  -7  141.09    6.31
  -1  -2  -7  132.98    6.76
  -1  -2  -8    4.90    1.65
  -1   2  -8    3.92    1.33
  -1   2  -8    3.46    1.45
  -1  -2  -9   56.46    4.70
  -1   2  -9   54.08    4.55
  -1   2  -9   61.82    4.29
  -1   2 -10    9.79    2.27
  -1  -2 -10    2.89    2.01
  -1  -2 -11   19.15    3.76
  -1   2 -11   14.18    3.33
  -1   2 -12    1.25    2.04
  -1   2 -13    7.91    3.44
  -1  -2 -13    7.24    3.29
  -1  -2 -14    2.81    2.94
   1   3 -14    5.68    2.80
   1  -3 -14   -0.64    2.49
   1  -3 -13   14.43    4.42
   1   3 -13   16.94    4.21
   1  -3 -12   10.64    2.82
   1   3 -12    7.30    2.78
   1  -3 -11    0.68    1.33
   1   3 -11   -0.71    1.43
   1   3 -11    1.04    1.38
   1   3 -10    3.29    1.53
   1  -3 -10    5.25    1.97
   1   3 -10   -0.54    1.71
   1  -3  -9    4.40    1.49
   1   3  -9    0.05    1.19
   1  -3  -9    0.11    0.85
   1   3  -9    0.28    1.29
   1  -3  -8    4.35    0.98
   1  -3  -8    5.27    1.45
   1   3  -8    4.48    1.78
   1   3  -8    4.55    1.56
   1  -3  -7   31.04    2.48
   1   3  -7   35.62    3.08
   1   3  -7   30.26    2.76
   1  -3  -7   32.93    2.01
   1   3  -6    2.16    0.93
   1   3  -6    3.35    1.10
   1  -3  -6    2.00    0.90
   1  -3  -6    3.47    0.66
   1   3  -5  502.01   13.46
   1  -3  -5  519.53   10.70
   1  -3  -5  479.07   12.94
   1   3  -5  497.26   13.81
   1   3  -4   48.38    2.45
   1   3  -4   45.84    2.21
   1  -3  -4   46.40    1.75
   1  -3  -4   45.98    2.17
   1  -3  -3  658.93   12.71
   1   3  -3  665.06   14.59
   1   3  -3  686.88   13.49
   1  -3  -2    7.55    0.62
   1   3  -2    6.74    0.79
  -1   3   2    7.15    0.56
  -1  -3   2    6.18    0.61
   1  -3  -1  178.16    4.51
   1   3  -1  207.49    4.74
   1  -3  -1  196.07    4.16
   1   3  -1  194.05    4.80
  -1   3   1  184.55    4.09
  -1  -3   1  194.66    4.42
  -1  -3   1  170.09    4.46
  -1   3   1  200.46    4.56
   1   3   0    3.77    0.49
   1  -3   0    3.53    0.56
   1  -3   0    4.94    0.43
   1   3   0    5.34    0.42
  -1  -3   0    4.13    0.45
  -1   3   0    4.82    0.59
  -1   3   0    4.38    0.40
  -1  -3   0    4.59    0.56
   1   3   1    1.69    0.22
  -1   3  -1    2.51    0.54
  -1  -3  -1    0.95    0.20
  -1   3  -1    1.27    0.37
  -1  -3  -1    0.44    0.45
   1   3   2   26.28    0.45
  -1  -3  -2   24.95    1.44
  -1   3  -2   27.48    1.61
  -1   3  -2   24.71    1.33
  -1  -3  -2   24.82    0.44
  -1  -3  -3  249.30    7.36
  -1   3  -3  259.47    7.32
  -1   3  -3  264.51    7.97
  -1  -3  -4    1.03    0.73
  -1   3  -4    1.83    0.70
  -1   3  -4    3.00    0.80
  -1  -3  -5   91.57    1.96
  -1  -3  -5   87.03    4.35
  -1   3  -5   85.51    4.18
  -1  -3  -6    0.10    0.20
  -1   3  -6   -0.43    0.49
  -1   3  -6   -0.20    0.65
  -1  -3  -6    0.49    0.72
  -1   3  -7    3.00    1.39
  -1   3  -7    2.37    1.36
  -1  -3  -7   11.74    1.60
  -1   3  -8   -0.52    1.07
  -1   3  -8   -0.21    1.44
  -1  -3  -8    3.13    1.22
  -1   3  -9   67.59    5.66
  -1   3  -9   62.91    4.87
  -1  -3  -9   68.94    5.81
  -1  -3 -10    7.05    2.46
  -1   3 -10   13.71    2.68
  -1   3 -10   10.46    2.20
  -1   3 -11    7.33    2.52
  -1  -3 -11    6.39    2.48
  -1   3 -12    3.85    2.39
  -1  -3 -13   10.00    3.24
  -1   3 -13    0.50    3.08
  -1   3 -14   -0.65    3.16
   1  -4 -14    0.48    2.12
   1   4 -14   -1.35    2.38
   1   4 -13   -1.18    2.35
   1  -4 -13   -0.40    2.12
   1   4 -12    1.98    1.82
   1  -4 -12    2.11    2.22
   1   4 -12   -0.51    2.48
   1   4 -11    7.63    2.86
   1   4 -11    6.90    1.86
   1  -4 -11    5.31    2.79
   1  -4 -10    0.17    1.79
   1   4 -10    0.46    1.47
   1   4 -10    1.87    1.52
   1   4  -9   12.39    2.34
   1   4  -9   13.80    2.32
   1  -4  -9   17.14    2.37
   1  -4  -9   10.94    1.39
   1  -4  -8    6.07    1.17
   1  -4  -8    4.38    1.48
   1   4  -8    9.13    1.72
   1   4  -8    5.75    1.41
   1  -4  -7  529.51   17.44
   1   4  -7  541.29   17.50
   1   4  -7  502.72   17.07
   1  -4  -7  495.58   12.30
   1   4  -6    3.86    1.02
   1  -4  -6    2.57    0.98
   1  -4  -6    4.32    0.65
   1   4  -6    2.82    1.03
   1  -4  -5  306.56    9.56
   1   4  -5  321.03   10.17
   1   4  -5  324.10   10.56
   1  -4  -5  298.32    7.07
   1   4  -4   35.55    2.46
   1  -4  -4   35.58    1.94
   1   4  -4   31.94    1.89
   1  -4  -4   32.09    1.40
   1   4  -3  181.40    5.97
   1   4  -3  165.54    4.93
   1  -4  -3  153.75    4.47
   1   4  -2    3.11    0.69
   1  -4  -2    1.66    0.53
  -1  -4   2    1.93    0.61
  -1   4   2    2.17    0.51
   1  -4  -1    0.53    0.40
   1   4  -1    1.02    0.42
  -1   4   1    0.45    0.42
  -1  -4   1   -0.11    0.40
   1  -4   0    0.00    0.42
   1   4   0    1.15    0.44
  -1   4   0    1.28    0.51
  -1  -4   0    0.55    0.46
   1   4   1  418.92    7.56
   1  -4   1  408.44    8.62
  -1   4  -1  414.57   10.72
  -1  -4  -1  391.37    9.21
  -1  -4  -1  361.86    6.83
   1   4   2   19.06    0.66
  -1   4  -2   17.45    1.18
  -1  -4  -2   15.76    0.61
  -1   4  -2   17.01    1.45
  -1  -4  -2   14.99    1.15
  -1   4  -3    0.59    0.79
  -1  -4  -3    0.71    0.07
  -1  -4  -3    1.28    0.55
  -1  -4  -3    0.53    0.08
  -1   4  -3    0.48    0.55
  -1   4  -4    0.51    0.62
  -1   4  -4    0.24    0.83
  -1  -4  -4    1.86    0.68
  -1   4  -5  334.17   11.39
  -1  -4  -5  331.92   11.56
  -1   4  -5  344.72   12.08
  -1   4  -6    5.00    1.32
  -1  -4  -6    5.47    1.56
  -1   4  -6    4.62    1.29
  -1   4  -7   99.54    5.74
  -1   4  -7  106.32    5.95
  -1  -4  -7  100.07    5.91
  -1   4  -8    2.86    1.23
  -1   4  -8   -0.56    1.13
  -1  -4  -8    0.94    1.25
  -1   4  -9  104.79    7.44
  -1   4  -9  107.01    6.90
  -1  -4  -9  104.80    7.14
  -1   4 -10    1.07    1.24
  -1  -4 -10   -1.34    1.49
  -1   4 -10    0.75    1.44
  -1  -4 -11    1.60    1.99
  -1   4 -11    1.13    2.37
  -1   4 -12    1.21    2.03
  -1  -4 -13   -0.16    2.96
  -1   4 -13    8.71    2.92
  -1   4 -14   -2.43    3.39
   1   5 -14   -0.05    3.20
   1  -5 -14    6.50    3.03
   1   5 -13   31.97    5.34
   1  -5 -13   23.71    4.69
   1  -5 -12    1.33    2.06
   1   5 -12    2.43    2.09
   1   5 -11    9.61    3.14
   1   5 -11   10.49    2.98
   1  -5 -11   13.25    2.76
   1   5 -10   -0.06    1.33
   1   5 -10    1.28    1.43
   1  -5 -10   -1.37    1.22
   1   5  -9    6.26    2.01
   1  -5  -9   12.80    2.10
   1   5  -9    9.45    2.12
   1  -5  -9    5.95    1.22
   1  -5  -8   -0.17    1.25
   1   5  -8    5.03    1.20
   1  -5  -8    1.82    0.69
   1   5  -8    1.07    1.35
   1   5  -7   49.81    3.62
   1   5  -7   56.54    3.86
   1  -5  -7   47.39    3.48
   1  -5  -7   49.42    2.36
   1   5  -6    0.68    0.87
   1   5  -6    0.95    0.89
   1  -5  -6    2.02    0.88
   1  -5  -6    1.06    0.49
   1   5  -5   15.35    1.56
   1  -5  -5   14.91    1.52
   1   5  -5   17.01    1.73
   1  -5  -5   17.28    1.10
   1   5  -4    0.24    0.45
   1   5  -4   -0.52    0.74
   1  -5  -4    0.21    0.25
   1   5  -3   66.77    3.18
   1  -5  -3   61.27    2.78
  -1  -5   3   59.47    2.71
  -1   5   3   57.06    2.16
   1  -5  -2    6.93    1.02
   1   5  -2    5.79    0.95
  -1   5   2    4.40    0.68
  -1  -5   2    3.78    0.77
   1  -5  -1  173.69    5.27
   1   5  -1  171.99    5.30
  -1  -5   1  176.33    5.45
  -1   5   1  163.41    5.00
   1   5   0    1.24    0.63
   1  -5   0    1.78    0.53
  -1   5   0    1.29    0.66
  -1  -5   0    1.36    0.64
   1   5   1 3270.03   44.50
   1  -5   1 3477.69   48.49
  -1  -5  -1 3460.93   52.05
  -1   5  -1 3192.99   58.44
   1   5   2   11.84    0.73
  -1   5  -2   13.30    1.36
  -1   5  -2   11.50    1.05
  -1  -5  -2   11.43    1.25
   1   5   3  134.31    2.31
  -1  -5  -3  124.86    2.50
  -1   5  -3  141.42    5.87
  -1   5  -3  134.89    4.96
  -1  -5  -3  134.61    5.10
  -1   5  -4    7.78    1.45
  -1  -5  -4    6.52    0.24
  -1  -5  -4    6.99    1.21
  -1  -5  -4    6.64    0.22
  -1   5  -4    7.23    1.16
  -1  -5  -5    9.57    1.60
  -1   5  -5   11.61    1.89
  -1   5  -5   12.33    1.55
  -1  -5  -6    6.43    1.59
  -1   5  -6    8.82    1.78
  -1   5  -6    7.92    1.55
  -1   5  -7   89.06    5.69
  -1  -5  -7   81.76    5.36
  -1   5  -7   89.65    5.53
  -1   5  -8    0.42    1.37
  -1  -5  -8    1.35    1.39
  -1   5  -8    2.45    1.39
  -1  -5  -9  112.40    7.60
  -1   5  -9  123.54    8.28
  -1   5 -10    1.79    1.82
  -1   5 -10    0.65    1.35
  -1  -5 -10    2.49    1.94
  -1   5 -11   11.11    3.20
  -1  -5 -11   16.34    3.94
  -1   5 -12   -0.71    2.19
  -1  -5 -13   -1.56    2.24
  -1   5 -13    2.39    2.29
  -1   5 -14    3.29    3.51
   1   6 -14    0.44    2.34
   1   6 -13   -1.19    2.86
   1  -6 -13    6.77    2.61
   1   6 -12    4.83    2.45
   1  -6 -12   -0.33    2.37
   1   6 -12    6.06    3.19
   1  -6 -11    6.46    2.22
   1   6 -11    2.01    2.45
   1   6 -11    5.67    2.67
   1   6 -10   11.31    2.48
   1   6 -10    3.72    2.17
   1  -6 -10    3.14    1.94
   1   6  -9   53.03    4.56
   1  -6  -9   57.55    4.70
   1   6  -9   63.21    5.19
   1   6  -8   32.30    3.17
   1   6  -8   39.81    3.63
   1  -6  -8   39.52    3.52
   1  -6  -8   34.08    1.99
   1  -6  -7  304.97    8.83
   1  -6  -7  364.21   13.29
   1   6  -7  342.76   12.93
   1   6  -7  359.25   13.89
   1  -6  -6   -0.30    0.39
   1   6  -6    2.49    0.88
   1  -6  -6   -0.25    0.67
   1  -6  -5   66.34    2.45
   1  -6  -5   63.51    3.48
   1   6  -5   63.34    3.45
   1   6  -5   69.18    3.95
   1   6  -4    0.49    0.87
   1  -6  -4    2.14    0.66
   1  -6  -4    1.73    0.49
  -1  -6   4    1.48    0.68
   1  -6  -3    3.14    0.83
   1   6  -3    2.99    0.99
  -1   6   3    3.74    0.72
  -1  -6   3    5.17    0.78
   1  -6  -2    6.49    1.03
   1   6  -2    7.37    1.06
  -1  -6   2    8.28    1.13
  -1   6   2    7.24    0.88
   1   6  -1   -0.33    0.56
   1  -6  -1    1.61    0.66
  -1   6   1    0.48    0.56
  -1  -6   1    0.91    0.61
   1   6   0    1.37    0.58
   1  -6   0    0.78    0.63
  -1  -6   0    2.99    0.86
  -1   6   0    0.90    0.70
   1  -6   1  627.24   14.36
   1   6   1  612.76   13.37
  -1   6  -1  611.58   17.34
  -1  -6  -1  641.15   15.98
   1  -6   2   18.64    1.49
   1   6   2   14.39    1.06
  -1   6  -2   16.38    1.72
  -1  -6  -2   14.44    1.44
   1   6   3   15.51    0.77
  -1   6  -3   18.12    1.78
  -1  -6  -3   13.00    1.34
  -1   6  -3   15.69    1.42
  -1   6  -4    1.04    0.76
  -1  -6  -4    1.06    0.80
  -1   6  -4   -0.03    0.95
  -1  -6  -4    1.16    0.16
  -1  -6  -5   22.08    2.21
  -1   6  -5   23.31    2.29
  -1   6  -5   27.05    2.68
  -1   6  -6    0.96    1.24
  -1  -6  -7    2.78    1.45
  -1   6  -7    3.53    1.44
  -1   6  -7    2.28    1.38
  -1   6  -8   -1.33    1.22
  -1  -6  -8    1.50    1.44
  -1   6  -9  117.67    8.53
  -1   6  -9  112.89    7.40
  -1  -6  -9  103.34    7.37
  -1  -6 -10    3.42    2.05
  -1   6 -10    4.35    2.02
  -1   6 -10    1.32    1.62
  -1  -6 -11   13.84    3.60
  -1   6 -11   22.52    3.59
  -1   6 -11   13.72    4.28
  -1   6 -12    7.55    4.17
   1   7 -14    6.12    4.39
   1  -7 -13    8.14    3.28
   1   7 -13    8.26    3.53
   1   7 -12   17.14    4.04
   1  -7 -12   13.59    3.62
   1   7 -12   16.36    3.62
   1   7 -11    4.91    2.24
   1   7 -11    7.79    2.55
   1  -7 -11    4.45    2.45
   1   7 -10    1.56    1.70
   1   7 -10    4.36    1.95
   1  -7 -10    0.79    2.10
   1   7  -9   -1.44    1.34
   1   7  -9    1.07    1.18
   1  -7  -9    1.29    1.53
   1  -7  -8    0.67    0.53
   1  -7  -8    3.47    1.27
   1   7  -8   -0.12    1.16
   1   7  -8    1.71    1.14
   1   7  -7    4.62    1.56
   1   7  -7    6.84    1.50
   1  -7  -7    5.38    1.55
   1  -7  -7    5.62    0.76
   1  -7  -6    3.86    0.65
   1   7  -6    2.53    1.26
   1   7  -6    2.66    1.14
   1  -7  -6    6.61    1.43
   1  -7  -5  144.16    6.11
   1   7  -5  150.37    6.97
   1  -7  -5  131.05    4.18
  -1  -7   5  142.76    6.21
   1  -7  -4    3.32    0.95
   1   7  -4    2.73    1.02
  -1  -7   4    3.53    0.91
  -1   7   4    2.40    0.60
   1   7  -3   10.04    1.40
   1  -7  -3   10.53    1.25
  -1  -7   3    8.99    1.09
  -1   7   3    9.22    1.14
   1  -7  -2   28.30    1.96
   1   7  -2   30.95    2.20
  -1   7   2   31.95    2.01
  -1  -7   2   32.29    2.11
   1  -7  -1  513.92   14.26
   1   7  -1  528.04   14.46
  -1   7   1  562.95   15.48
  -1  -7   1  506.58   14.21
   1   7   0   31.00    2.02
   1  -7   0   30.50    1.93
  -1  -7   0   32.80    2.36
  -1   7   0   32.03    2.28
   1   7   1   11.13    1.09
   1  -7   1   11.74    1.42
  -1  -7  -1   11.80    1.51
  -1   7  -1   11.76    1.66
   1   7   2   17.84    1.39
   1  -7   2   16.10    1.45
  -1   7  -2   20.50    1.93
  -1  -7  -2   15.39    1.62
   1  -7   3  169.62    6.54
   1   7   3  176.23    4.60
  -1   7  -3  174.40    7.83
  -1  -7  -3  168.38    7.04
   1   7   4    0.41    0.21
  -1  -7  -4    0.42    0.75
  -1   7  -5   14.88    2.35
  -1  -7  -5   18.24    2.04
  -1   7  -5   12.64    1.73
  -1   7  -6    0.84    1.29
  -1  -7  -6    2.61    1.31
  -1   7  -6    3.13    1.21
  -1  -7  -7    2.56    1.52
  -1   7  -7    3.85    1.40
  -1   7  -7   -0.09    1.50
  -1   7  -8    7.60    2.11
  -1  -7  -8   12.44    2.38
  -1   7  -8    7.30    2.33
  -1  -7  -9    5.08    2.33
  -1   7  -9    5.57    2.39
  -1   7  -9    7.92    2.82
  -1   7 -10    0.29    1.84
  -1  -7 -10    0.42    1.81
  -1   7 -10    2.34    1.88
  -1   7 -11   12.68    3.52
  -1  -7 -11   11.55    3.47
  -1   7 -11   10.54    3.33
  -1   7 -12    4.12    2.88
  -1  -7 -13    1.85    2.30
  -1   7 -13   -2.28    2.20
   1   8 -14    0.67    2.56
   1   8 -13    2.67    2.74
   1   8 -12    5.04    3.32
   1  -8 -12    6.71    2.63
   1   8 -12    2.46    3.06
   1  -8 -11    6.92    2.37
   1   8 -11    4.30    2.26
   1   8 -11    1.35    2.39
   1   8 -10    2.41    2.46
   1   8 -10    3.10    2.39
   1  -8 -10    4.83    2.10
   1  -8  -9  215.37   11.51
   1   8  -9  219.69   12.31
   1   8  -9  218.69   11.34
   1  -8  -8   10.43    2.07
   1   8  -8    7.10    2.29
   1  -8  -8    6.17    0.86
   1   8  -8    6.46    1.67
   1   8  -7  140.73    7.99
   1  -8  -7  143.13    7.62
   1   8  -7  140.58    7.16
   1  -8  -7  137.40    4.75
   1  -8  -6    7.20    0.89
   1   8  -6    9.25    1.73
   1  -8  -6    6.28    1.46
  -1  -8   6    7.33    1.47
   1  -8  -5  105.04    5.13
   1  -8  -5  111.62    4.07
   1   8  -5  113.03    6.29
  -1  -8   5  119.82    5.71
   1   8  -4   16.50    2.25
   1  -8  -4   19.51    2.13
  -1  -8   4   21.15    1.81
  -1   8   4   20.49    1.55
   1  -8  -3   61.50    3.40
   1   8  -3   70.85    4.05
  -1   8   3   67.98    3.34
  -1  -8   3   61.63    3.34
   1   8  -2   35.61    2.57
   1  -8  -2   35.74    2.38
  -1   8   2   36.58    2.47
  -1  -8   2   36.79    2.44
   1  -8  -1    0.07    0.95
   1   8  -1    0.17    0.77
  -1  -8   1    0.14    0.78
  -1   8   1    3.63    1.04
   1  -8   0   22.27    1.89
   1   8   0   21.34    1.78
  -1  -8   0   24.01    2.11
  -1   8   0   24.06    2.25
   1  -8   1  182.67    7.02
   1   8   1  152.11    5.78
  -1   8  -1  167.67    7.61
  -1  -8  -1  161.06    6.52
   1   8   2    9.42    1.21
   1  -8   2    6.81    1.10
  -1   8  -2    8.13    1.54
  -1  -8  -2    8.76    1.33
   1   8   3  263.34    7.06
   1  -8   3  268.53    9.54
  -1   8  -3  272.99   11.29
  -1  -8  -3  271.81   10.16
   1   8   4   15.38    0.88
   1  -8   4   16.58    1.79
  -1   8  -4   18.96    2.22
  -1  -8  -4   16.91    1.76
  -1  -8  -5  115.00    6.09
  -1  -8  -5  102.61    2.41
  -1   8  -5  108.83    5.49
  -1   8  -5  124.54    6.88
  -1  -8  -6   13.55    2.03
  -1   8  -6   11.92    2.19
  -1   8  -6   11.09    2.15
  -1   8  -7   95.14    6.15
  -1   8  -7   99.79    6.71
  -1  -8  -7  100.34    6.58
  -1  -8  -8    3.30    1.83
  -1   8  -8    4.22    1.80
  -1   8  -8    2.91    2.18
  -1  -8  -9  104.07    7.94
  -1   8  -9  113.44    8.11
  -1   8  -9  108.62    7.70
  -1   8 -10    0.52    1.57
  -1   8 -10    1.02    1.74
  -1   8 -11   20.05    4.12
  -1   8 -11   23.69    3.85
  -1  -8 -11   19.32    4.16
  -1   8 -12    5.67    3.01
  -1  -8 -12    7.52    3.18
  -1  -8 -13    9.98    4.38
  -1   8 -13   19.43    4.42
   1  -9 -14    0.84    2.63
   1   9 -13   10.09    3.38
   1   9 -12    6.04    2.38
   1  -9 -12   -0.13    2.47
   1   9 -12    1.20    2.94
   1   9 -11   51.05    5.61
   1  -9 -11   52.54    5.87
   1   9 -11   52.66    5.92
   1   9 -10   -0.43    1.52
   1   9 -10    1.09    1.68
   1  -9 -10    3.15    1.72
   1  -9  -9   33.02    4.11
   1   9  -9   34.83    4.18
   1   9  -9   36.52    3.77
   1   9  -8    4.41    2.26
   1  -9  -8    4.71    1.95
   1   9  -8    5.75    1.68
   1   9  -7   10.52    2.23
   1  -9  -7   12.31    1.18
   1  -9  -7   14.35    2.26
  -1  -9   7   14.66    2.12
   1  -9  -6    0.22    0.52
   1  -9  -6   -1.07    0.99
   1   9  -6    1.12    1.11
  -1  -9   6    3.51    0.97
   1  -9  -5    1.82    1.02
   1   9  -5    3.80    1.41
  -1  -9   5    3.28    1.10
  -1   9   5    4.14    0.87
   1  -9  -4    3.11    1.06
   1   9  -4    2.28    1.16
  -1   9   4    1.95    0.89
  -1  -9   4    1.97    0.92
   1   9  -3  724.36   22.79
   1  -9  -3  680.69   20.04
  -1   9   3  751.06   19.81
  -1  -9   3  850.02   24.29
   1  -9  -2    2.28    1.04
   1   9  -2    2.69    0.98
  -1   9   2    2.19    0.90
  -1  -9   2    2.42    1.00
   1   9  -1  353.69   12.36
   1  -9  -1  347.63   12.19
  -1   9   1  365.56   12.84
  -1  -9   1  352.32   12.33
   1  -9   0    2.72    1.02
   1   9   0    2.05    0.91
  -1   9   0    2.42    1.15
  -1  -9   0    3.36    1.12
   1  -9   1  705.63   19.57
   1   9   1  716.68   19.05
  -1  -9  -1  659.54   19.85
  -1   9  -1  731.55   23.37
   1   9   2    2.68    0.99
   1  -9   2    2.13    0.92
  -1   9  -2    0.14    1.24
  -1  -9  -2    3.62    0.99
   1   9   3   45.79    2.42
   1  -9   3   45.38    2.93
  -1   9  -3   52.10    3.87
  -1  -9  -3   53.13    3.48
   1   9   4    1.99    0.52
   1  -9   4    1.54    0.94
  -1   9  -4    2.82    1.30
  -1  -9  -4    0.08    0.95
   1  -9   5    1.77    1.01
  -1  -9  -5    1.16    0.31
  -1   9  -5   -0.01    1.32
  -1   9  -6    5.35    1.45
  -1  -9  -6    2.09    1.53
  -1   9  -6    3.23    1.66
  -1   9  -7    5.32    1.54
  -1   9  -7    1.88    2.10
  -1  -9  -7    5.03    1.85
  -1   9  -8    9.48    2.00
  -1  -9  -8    0.80    1.98
  -1   9  -8    2.44    2.27
  -1   9  -9   17.58    3.12
  -1  -9  -9   16.56    3.86
  -1   9  -9   16.94    3.69
  -1   9 -10    3.13    2.14
  -1   9 -11   41.93    5.70
  -1  -9 -11   38.33    5.19
  -1   9 -11   32.52    5.09
  -1   9 -13   17.32    4.34
  -1  -9 -13   13.49    4.70
   1 -10 -14    0.81    2.98
   1  10 -13   14.64    3.90
   1  10 -12    3.08    2.57
   1 -10 -12    1.47    2.24
   1  10 -12   -0.83    2.15
   1 -10 -11   85.78    7.81
   1  10 -11   79.60    7.25
   1  10 -11   90.03    8.64
   1 -10 -10    0.46    1.57
   1  10 -10    0.24    0.96
   1  10 -10    0.34    1.48
   1  10  -9   12.57    3.12
   1 -10  -9   11.12    2.83
  -1 -10   9   11.68    2.50
   1 -10  -8   -0.22    1.47
   1 -10  -8    1.57    0.70
  -1 -10   8    1.45    1.33
   1 -10  -7    1.32    0.71
   1 -10  -7    3.41    1.53
   1  10  -7    1.88    1.50
  -1 -10   7    3.77    1.34
   1 -10  -6    0.35    0.57
   1 -10  -6    0.01    0.92
   1  10  -6    1.02    1.11
  -1 -10   6    0.13    0.93
   1  10  -5   57.46    4.45
   1 -10  -5   60.79    4.21
  -1  10   5   60.20    3.24
  -1 -10   5   56.98    3.67
   1  10  -4   20.43    2.43
   1 -10  -4   19.23    2.19
  -1  10   4   20.16    1.99
  -1 -10   4   19.01    2.13
   1  10  -3  337.38   13.68
   1 -10  -3  303.72   11.43
  -1 -10   3  335.12   12.39
  -1  10   3  325.69   11.32
   1 -10  -2    7.15    1.61
   1  10  -2   12.76    1.77
  -1 -10   2    9.99    1.52
  -1  10   2    8.87    1.47
   1 -10  -1    0.74    0.98
   1  10  -1   -0.31    0.89
  -1 -10   1    2.36    0.95
  -1  10   1    0.45    0.95
   1 -10   0   41.55    3.24
   1  10   0   36.08    2.86
  -1 -10   0   41.26    3.46
  -1  10   0   38.11    3.12
   1 -10   1   54.22    3.43
   1  10   1   51.48    3.45
  -1  10  -1   70.16    4.53
  -1 -10  -1   50.82    3.55
   1 -10   2   52.53    3.63
   1  10   2   46.72    3.26
  -1 -10  -2   44.92    3.30
  -1  10  -2   53.26    3.93
   1  10   3    5.24    1.13
   1 -10   3    4.71    1.14
  -1  10  -3    4.81    1.86
  -1 -10  -3    3.61    1.36
   1  10   4    2.12    0.68
   1 -10   4    4.57    1.28
  -1  10  -4    0.75    1.35
  -1 -10  -4    0.60    1.19
   1 -10   5 1056.74   31.85
   1  10   5 1082.25   20.08
  -1  10  -5 1067.91   37.61
  -1 -10  -5 1038.05   32.66
   1 -10   6   12.21    2.10
  -1  10  -6   15.03    2.64
  -1 -10  -6   14.77    2.41
  -1  10  -7   65.55    6.11
  -1 -10  -7   62.63    5.15
  -1  10  -7   61.92    4.69
  -1  10  -8    4.85    1.66
  -1 -10  -8    1.95    2.04
  -1  10  -8   -0.22    1.84
  -1 -10  -9    5.06    2.85
  -1  10  -9    2.15    2.66
  -1  10  -9    4.76    1.88
  -1 -10 -10    3.73    2.58
  -1  10 -10    1.14    2.11
  -1  10 -10    3.84    2.26
  -1 -10 -11   12.85    4.45
  -1  10 -11   10.38    3.45
  -1  10 -11    7.90    3.74
  -1 -10 -12    1.40    2.58
  -1  10 -13    6.87    3.23
  -1 -10 -13    7.60    3.86
   1 -11 -14    3.77    4.15
  -1 -11  14    1.42    2.80
  -1 -11  13   -0.58    2.17
   1 -11 -12    8.91    4.00
   1  11 -12   17.82    4.77
  -1 -11  12   19.20    3.69
   1  11 -11    8.72    3.83
   1 -11 -11   12.09    3.50
  -1 -11  11   10.75    3.02
   1 -11 -10   -1.76    1.86
   1  11 -10    1.99    2.28
  -1 -11  10    2.47    1.53
   1 -11  -9   24.24    3.54
   1  11  -9   21.77    3.70
  -1 -11   9   23.06    3.29
   1  11  -8    7.26    2.78
   1 -11  -8    4.98    0.93
   1 -11  -8    8.52    2.12
  -1 -11   8    5.21    2.36
   1 -11  -7    9.14    1.19
   1 -11  -7   11.85    2.19
   1  11  -7   11.86    2.95
  -1 -11   7    8.32    2.06
   1 -11  -6    9.25    1.36
   1 -11  -6   13.69    1.93
   1  11  -6   11.01    2.40
  -1 -11   6   11.95    1.91
   1  11  -5   34.70    3.57
   1 -11  -5   36.57    3.28
  -1  11   5   33.74    2.51
  -1 -11   5   35.39    3.37
   1  11  -4   20.71    2.74
   1 -11  -4   20.99    2.41
  -1 -11   4   20.37    2.63
  -1  11   4   20.70    2.19
   1  11  -3  609.12   22.36
   1 -11  -3  627.65   21.46
  -1  11   3  618.86   19.66
  -1 -11   3  601.49   20.25
   1 -11  -2    3.67    1.28
  -1 -11   2    0.37    1.16
  -1  11   2    2.22    1.26
   1 -11  -1   12.61    1.90
   1  11  -1   13.04    1.86
  -1 -11   1   11.90    1.98
  -1  11   1   11.95    2.03
   1  11   0    2.49    1.06
   1 -11   0    0.58    1.22
  -1 -11   0    2.41    1.25
  -1  11   0    3.00    1.30
   1 -11   1    1.69    1.08
   1  11   1    2.31    1.05
  -1  11  -1    6.71    1.55
  -1 -11  -1    0.87    1.28
   1  11   2    2.31    1.20
   1 -11   2    1.12    1.20
  -1 -11  -2    1.37    1.21
  -1  11  -2    0.25    1.26
   1  11   3   14.64    1.81
   1 -11   3   13.36    1.90
  -1  11  -3   11.86    2.39
  -1 -11  -3   14.44    2.04
   1  11   4    2.79    1.01
   1 -11   4    4.18    1.25
  -1 -11  -4    5.80    1.45
  -1  11  -4    1.18    1.78
   1  11   5   29.76    1.68
   1 -11   5   26.06    2.80
  -1 -11  -5   26.46    2.85
  -1  11  -5   29.67    3.63
   1 -11   6    8.30    1.74
  -1 -11  -6    5.62    1.87
  -1  11  -6    8.83    2.30
   1 -11   7    5.96    1.91
  -1  11  -7    7.17    2.36
  -1 -11  -7    9.51    2.41
   1 -11   8    0.78    1.39
  -1  11  -8    1.10    1.78
  -1 -11  -8    1.47    1.66
  -1  11  -9    3.41    1.44
  -1 -11  -9    4.31    2.34
  -1  11  -9    4.58    2.40
  -1 -11 -10   -0.85    2.70
  -1  11 -10    5.91    2.95
  -1  11 -10    4.67    2.12
  -1 -11 -11    8.33    3.92
  -1  11 -11   12.55    3.38
  -1  11 -11   15.90    4.59
  -1  11 -12    1.35    2.58
  -1 -11 -12    6.02    2.97
  -1  11 -13    7.45    3.94
  -1 -11 -13   17.55    4.60
  -1 -12  13    3.37    2.82
   1 -12 -12    2.07    3.52
   1  12 -12   -1.87    3.22
  -1 -12  12    5.10    2.43
   1  12 -11    3.13    3.23
   1 -12 -11    6.83    2.93
  -1 -12  11    2.75    2.83
   1 -12 -10   -0.50    1.94
   1  12 -10   -0.37    1.91
  -1 -12  10   -1.21    1.58
   1 -12  -9    4.77    2.49
   1  12  -9    6.88    2.59
  -1 -12   9    5.38    2.66
   1 -12  -8   19.48    3.21
   1  12  -8   22.33    3.47
  -1 -12   8   16.36    2.86
   1 -12  -7   16.21    2.58
   1 -12  -7   14.93    1.55
   1  12  -7   20.10    3.19
  -1 -12   7   15.27    2.46
   1  12  -6   25.70    3.43
   1 -12  -6   24.09    2.81
  -1  12   6   28.83    2.14
  -1 -12   6   21.43    2.70
   1 -12  -5   76.86    5.14
   1  12  -5   63.57    5.31
  -1  12   5   61.93    3.90
  -1 -12   5   57.87    4.55
   1  12  -4   20.00    2.73
   1 -12  -4   19.19    2.46
  -1 -12   4   21.97    2.91
  -1  12   4   19.67    2.45
   1 -12  -3    1.99    1.45
   1  12  -3    2.56    1.42
  -1  12   3    2.01    1.26
   1  12  -2    3.04    1.45
   1 -12  -2    3.38    1.48
  -1 -12   2    3.54    1.54
  -1  12   2    4.48    1.41
   1  12  -1   -0.49    1.04
  -1  12   1   -0.66    1.18
   1  12   0    5.81    1.43
   1 -12   0    2.89    1.81
  -1 -12   0    3.15    1.51
  -1  12   0    4.63    1.67
   1  12   1   21.94    2.43
   1 -12   1   22.83    2.50
  -1  12  -1   28.03    3.21
  -1 -12  -1   28.55    2.86
   1 -12   2    0.58    0.95
   1  12   2   -0.06    0.97
  -1 -12  -2    1.62    1.21
   1 -12   3  154.99    8.40
   1  12   3  142.46    6.85
  -1  12  -3  134.63    8.33
  -1 -12  -3  130.71    7.65
   1 -12   4   14.39    2.27
  -1  12  -4   15.12    2.72
  -1 -12  -4   16.29    2.55
   1  12   5    1.25    0.76
   1 -12   5    1.03    1.33
  -1 -12  -5    2.71    1.33
  -1  12  -5    7.63    1.81
   1 -12   6    5.29    1.80
  -1 -12  -6    6.01    1.89
  -1  12  -6    4.37    2.33
   1 -12   7   21.55    3.10
  -1  12  -7   29.02    3.87
  -1 -12  -7   19.76    3.33
   1 -12   8    7.13    2.49
  -1 -12  -8    8.71    2.64
  -1  12  -8    8.96    2.94
   1 -12   9   -0.01    1.41
  -1  12  -9    0.86    1.85
  -1  12 -10    4.38    2.33
  -1 -12 -10   -1.31    2.36
   1 -12  11   -1.62    1.73
  -1  12 -11    0.80    2.19
  -1 -12 -11    2.53    2.19
   1 -12  12    4.96    2.77
  -1 -12 -12    2.85    3.24
   1 -12  13    7.48    3.02
  -1 -12 -13   -1.56    3.67
   1  13 -13   24.95    5.72
   1 -13 -13   23.89    5.83
  -1 -13  13   27.22    5.27
   1  13 -12    0.96    3.65
   1 -13 -12    2.54    3.30
  -1 -13  12    5.90    2.62
   1 -13 -11    1.57    2.73
   1  13 -11    3.44    2.56
  -1 -13  11    2.40    2.25
   1  13 -10    6.77    3.12
   1 -13 -10    9.46    3.10
  -1 -13  10    7.13    2.62
   1 -13  -9    2.93    2.34
   1  13  -9    6.99    2.55
  -1 -13   9    4.76    2.13
   1 -13  -8   11.35    2.85
   1  13  -8   13.30    3.68
  -1 -13   8   12.00    2.60
   1 -13  -7   25.10    3.22
   1 -13  -7   19.91    2.00
   1  13  -7   27.03    3.86
  -1 -13   7   20.20    2.98
   1  13  -6    0.61    1.29
   1 -13  -6   -0.60    0.99
  -1  13   6    0.10    0.65
   1 -13  -5  168.86    9.49
   1  13  -5  158.41   10.48
  -1  13   5  151.97    7.40
  -1 -13   5  177.64    9.94
   1 -13  -4   13.32    2.95
   1  13  -4   14.26    2.63
  -1 -13   4   15.89    2.36
  -1  13   4   14.46    2.09
   1  13  -3  442.09   19.02
   1 -13  -3  467.39   18.53
  -1 -13   3  416.81   17.01
  -1  13   3  452.58   17.05
   1  13  -2    2.37    1.39
   1 -13  -2    4.27    1.45
  -1  13   2   -0.22    1.57
  -1 -13   2    3.63    1.47
   1  13  -1  420.67   17.32
   1 -13  -1  431.66   17.29
  -1  13   1  441.53   18.27
  -1 -13   1  407.93   16.85
   1  13   0    0.32    1.27
   1 -13   0   -0.46    1.17
  -1  13   0   -0.67    1.24
  -1 -13   0    3.25    1.23
   1  13   1  111.24    6.55
   1 -13   1  109.99    6.55
  -1  13  -1  114.94    7.54
  -1 -13  -1   98.63    6.51
   1  13   2   17.42    2.50
   1 -13   2   21.34    2.56
  -1 -13  -2   17.08    3.19
  -1  13  -2   17.03    3.05
   1  13   3  122.41    6.70
   1 -13   3  139.85    8.05
  -1 -13  -3  121.50    7.43
  -1  13  -3  121.34    8.19
   1  13   4    0.93    0.86
   1 -13   4   -0.04    0.94
  -1  13  -4   -0.87    1.19
  -1 -13  -4   -0.37    1.08
   1  13   5   57.76    3.18
   1 -13   5   53.23    4.27
  -1  13  -5   57.56    5.69
  -1 -13  -5   60.98    5.65
   1 -13   6   -0.01    1.45
   1  13   6    0.08    0.51
  -1  13  -6    4.83    1.62
  -1 -13  -6    0.67    1.32
   1 -13   7    3.09    1.69
  -1 -13  -7    0.69    1.98
  -1  13  -7    3.67    2.20
   1 -13   8   11.68    2.65
  -1 -13  -8    6.85    3.20
  -1  13  -8    8.88    3.55
   1 -13   9   55.12    5.48
  -1  13  -9   55.32    7.40
  -1 -13  -9   56.34    6.28
   1 -13  10    5.77    2.68
  -1  13 -10    5.65    3.13
  -1 -13 -10    8.41    3.16
  -1  13 -11    8.42    4.21
  -1 -13 -11    4.26    3.26
   1 -13  12    6.17    3.87
  -1 -13 -12    8.47    4.12
   1 -14 -13   -1.49    4.08
  -1 -14  13    3.51    2.77
   1 -14 -12    5.48    4.15
   1  14 -12    2.15    3.06
   1  14 -11   14.91    4.14
   1 -14 -11   12.15    4.02
  -1 -14  11   17.02    3.61
   1  14 -10   -0.15    2.07
   1 -14 -10   -0.77    2.57
  -1 -14  10    1.85    1.65
   1 -14  -9    0.16    1.54
   1  14  -9    0.78    1.51
  -1 -14   9   -0.89    1.31
   1  14  -8   -1.39    2.00
   1 -14  -8    2.81    1.80
  -1 -14   8    2.79    1.69
   1 -14  -7  227.24    9.36
   1 -14  -7  237.62   13.18
   1  14  -7  236.36   14.43
  -1 -14   7  247.37   12.98
   1  14  -6    8.19    2.44
   1 -14  -6    8.27    2.22
  -1  14   6    2.94    1.38
  -1 -14   6   12.63    2.54
   1  14  -5  179.50   11.10
   1 -14  -5  172.94    9.89
  -1  14   5  172.23    8.68
  -1 -14   5  195.48   11.00
   1  14  -4    2.38    1.78
   1 -14  -4    0.18    1.95
  -1 -14   4    4.16    1.92
  -1  14   4    3.30    1.32
   1  14  -3   74.38    5.82
   1 -14  -3   70.75    6.19
  -1 -14   3   73.75    5.37
  -1  14   3   73.63    5.63
   1 -14  -2    0.80    1.65
   1  14  -2    3.61    1.60
  -1 -14   2    3.23    1.59
  -1  14   2    2.92    1.48
   1  14  -1    0.76    1.79
   1 -14  -1    2.55    2.09
  -1 -14   1    4.32    1.65
  -1  14   1    0.41    1.58
   1  14   0   26.73    3.20
   1 -14   0   29.96    3.27
  -1  14   0   24.48    3.40
  -1 -14   0   28.53    3.16
   1  14   1  117.32    7.43
   1 -14   1  100.84    7.01
  -1 -14  -1  106.51    7.21
  -1  14  -1  125.56    8.49
   1  14   2   -1.30    1.19
   1 -14   2    0.51    1.12
  -1  14  -2   -0.12    1.46
   1  14   3   32.51    3.07
   1 -14   3   31.48    3.39
  -1 -14  -3   25.34    3.85
  -1  14  -3   30.37    4.08
   1 -14   4    9.94    2.40
   1  14   4    5.45    1.80
  -1  14  -4    8.41    2.52
  -1 -14  -4    6.56    2.24
   1  14   5  187.03    7.81
   1 -14   5  183.38   10.58
  -1  14  -5  209.20   12.51
  -1 -14  -5  186.49   11.17
   1  14   6    1.07    0.92
   1 -14   6    2.30    1.50
  -1 -14  -6    1.61    1.55
  -1  14  -6    5.32    2.12
   1 -14   7   79.21    6.08
  -1  14  -7   96.53    8.36
  -1 -14  -7   97.07    7.40
   1 -14   8    9.18    2.34
  -1  14  -8    3.44    3.35
  -1 -14  -8    1.34    2.64
   1 -14   9   33.32    4.94
  -1  14  -9   30.92    5.19
  -1 -14  -9   28.87    4.80
   1 -14  10    8.84    3.08
  -1  14 -10    1.39    3.85
  -1 -14 -10    1.82    3.17
   1 -14  11    6.50    2.61
  -1  14 -11   -0.83    3.32
  -1 -14 -12    3.98    3.69
   1 -15 -13   18.32    5.14
  -1 -15  13    8.07    5.01
   1  15 -12    4.33    3.02
  -1 -15  12    0.31    2.67
   1  15 -11    1.28    2.84
   1 -15 -11    0.58    3.03
  -1 -15  11    5.56    2.89
   1  15 -10    6.69    3.06
   1 -15 -10    0.40    2.60
  -1 -15  10    1.09    2.10
   1 -15  -9    1.28    2.14
  -1 -15   9    0.92    1.72
   1 -15  -8    4.62    2.40
   1  15  -8    6.30    3.19
  -1 -15   8    4.83    2.24
   1  15  -7   17.96    3.67
   1 -15  -7   19.61    3.12
   1 -15  -7   14.17    2.19
  -1 -15   7   22.08    3.32
   1 -15  -6    3.88    1.87
   1  15  -6    2.37    2.12
  -1 -15   6    4.20    2.11
  -1  15   6    1.35    1.27
   1 -15  -5    5.64    1.78
   1  15  -5    2.25    2.01
  -1  15   5    2.24    1.44
  -1 -15   5    1.19    1.78
   1  15  -4   15.16    3.46
   1 -15  -4   14.99    2.71
  -1 -15   4   15.61    2.63
  -1  15   4   13.39    2.30
   1  15  -3    4.31    1.99
   1 -15  -3    4.29    2.08
  -1  15   3    5.79    1.80
  -1 -15   3    2.41    1.89
   1  15  -2   13.39    3.32
   1 -15  -2   17.65    2.89
  -1  15   2   16.23    3.04
  -1 -15   2   18.26    3.47
   1 -15  -1    4.07    2.07
   1  15  -1    7.91    1.98
  -1  15   1    8.14    2.76
  -1 -15   1    8.16    2.29
   1 -15   0   26.58    3.49
   1  15   0   13.58    3.10
  -1 -15   0   14.92    2.90
  -1  15   0   15.19    3.44
   1 -15   1  621.06   24.81
   1  15   1  692.89   25.88
  -1  15  -1  603.29   26.28
  -1 -15  -1  634.71   25.62
   1 -15   2   -0.11    1.59
   1  15   2    6.45    1.90
  -1 -15  -2    2.74    1.86
   1 -15   3    8.25    2.06
   1  15   3    6.61    2.12
  -1 -15  -3    4.48    2.13
  -1  15  -3    6.95    2.48
   1 -15   4   11.34    2.90
   1  15   4   14.28    2.37
  -1 -15  -4   14.71    2.70
  -1  15  -4   14.26    3.28
   1  15   5    3.54    1.62
   1 -15   5    7.10    2.14
  -1 -15  -5    5.28    2.24
  -1  15  -5    6.53    2.52
   1 -15   6   20.92    3.11
  -1 -15  -6   20.20    3.05
  -1  15  -6   15.72    3.79
   1 -15   7   19.44    3.29
  -1 -15  -7   22.41    4.27
  -1  15  -7   23.39    4.28
   1 -15   8   -1.10    1.47
  -1 -15  -8    0.60    1.94
  -1  15  -8    4.97    2.16
   1 -15   9   57.68    6.05
  -1  15  -9   63.27    7.71
  -1 -15  -9   52.76    6.55
   1 -15  10   16.59    3.42
  -1  15 -10    8.32    4.31
  -1 -15 -10    5.80    4.02
   1 -15  11   12.08    3.27
  -1 -15 -11    1.44    3.71
  -1  15 -11    5.25    3.82
   1 -15  12    4.14    2.83
  -1 -15 -12    1.34    3.82
   1  16 -12    0.49    3.21
   1 -16 -12    7.03    3.38
  -1 -16  12    1.62    2.83
   1  16 -11    6.22    3.41
   1 -16 -11    2.80    4.23
  -1 -16  11    3.85    2.64
   1 -16 -10    2.62    2.47
   1  16 -10    0.55    2.38
  -1 -16  10    1.28    2.02
   1  16  -9   14.32    3.99
   1 -16  -9   20.24    3.98
  -1 -16   9   14.53    3.99
   1  16  -8   40.02    5.44
   1 -16  -8   44.89    5.58
  -1 -16   8   38.24    5.43
   1 -16  -7  101.10    7.67
   1  16  -7  104.47    8.84
  -1 -16   7  121.71    9.36
   1 -16  -6   -1.66    1.72
   1  16  -6   -0.73    1.76
  -1  16   6   -0.19    1.42
  -1 -16   6   -0.17    1.82
   1 -16  -5    3.86    2.04
   1  16  -5    2.57    2.13
  -1 -16   5    1.65    2.05
  -1  16   5    5.66    1.73
   1 -16  -4    6.06    2.20
   1  16  -4    8.76    2.54
  -1 -16   4    4.26    2.20
  -1  16   4    6.69    2.43
   1 -16  -3    9.83    2.52
   1  16  -3   10.61    2.46
  -1  16   3    5.52    2.19
  -1 -16   3    7.48    2.44
   1  16  -2   16.17    3.14
   1 -16  -2   15.57    2.93
  -1 -16   2   15.87    3.16
  -1  16   2   13.69    3.16
   1 -16  -1    0.59    1.39
  -1 -16   1   -0.71    1.69
  -1  16   1    0.34    1.47
   1  16   0    4.23    1.98
   1 -16   0    4.09    2.14
  -1  16   0    6.81    2.20
  -1 -16   0    6.83    2.22
   1 -16   1   56.43    5.23
   1  16   1   59.09    5.25
  -1 -16  -1   53.62    5.33
  -1  16  -1   57.55    5.74
   1  16   2   15.99    2.65
   1 -16   2   15.17    2.87
  -1  16  -2   13.21    3.18
  -1 -16  -2   13.77    2.95
   1 -16   3    2.12    1.69
   1  16   3   -1.34    1.80
  -1 -16  -3    1.32    1.79
  -1  16  -3    6.53    2.09
   1  16   4    2.59    1.73
   1 -16   4    3.78    2.09
  -1 -16  -4    3.29    2.09
  -1  16  -4    7.02    2.66
   1  16   5   23.13    2.90
   1 -16   5   31.51    4.25
  -1 -16  -5   26.93    3.92
  -1  16  -5   31.93    4.81
   1 -16   6    1.07    1.96
  -1 -16  -6    2.34    1.81
  -1  16  -6    5.19    2.45
   1 -16   7    0.65    1.97
  -1  16  -7    5.48    2.51
   1 -16   8    0.18    1.26
  -1  16  -8    2.56    1.84
  -1 -16  -8   -2.04    1.51
   1 -16   9   27.46    4.21
  -1  16  -9   39.85    5.88
  -1 -16  -9   15.87    4.65
   1 -16  10    6.37    2.86
  -1 -16 -10    1.84    3.45
  -1  16 -10    7.94    3.70
   1 -16  11   17.47    4.68
  -1  16 -11   13.69    5.89
  -1 -16 -11   12.30    4.76
   1  17 -12    3.36    3.68
   1 -17 -12   -3.99    5.17
  -1 -17  12   11.47    3.55
   1  17 -11    7.62    4.08
   1 -17 -11    9.45    4.38
  -1 -17  11   13.86    3.75
   1 -17 -10    5.26    2.57
   1  17 -10   -2.37    2.43
   1  17  -9    6.21    2.94
  -1 -17   9    3.15    2.67
   1  17  -8    3.19    2.67
   1 -17  -8    4.05    2.79
  -1 -17   8    2.07    2.71
   1 -17  -7    2.96    1.78
   1  17  -7    2.09    2.23
  -1  17   7    1.73    1.21
  -1 -17   7    0.40    2.32
   1  17  -6    3.99    2.14
   1 -17  -6    1.60    2.06
  -1 -17   6   -0.41    2.46
  -1  17   6    3.23    1.60
   1  17  -5   -0.45    1.65
  -1 -17   5    0.90    1.56
  -1  17   5    0.94    1.39
   1 -17  -4    0.56    1.26
   1  17  -4   -0.77    1.24
  -1  17   4   -0.18    1.21
  -1 -17   4    0.27    1.16
   1  17  -3   48.87    5.34
   1 -17  -3   51.00    5.41
  -1 -17   3   60.82    5.46
  -1  17   3   44.41    4.72
   1  17  -2   10.43    2.45
   1 -17  -2    1.97    2.22
  -1  17   2    4.82    2.22
  -1 -17   2    4.95    2.27
   1 -17  -1   74.48    6.46
   1  17  -1   80.61    6.66
  -1  17   1   93.87    7.90
  -1 -17   1   81.73    7.33
   1  17   0    7.28    2.65
   1 -17   0    7.78    2.52
  -1 -17   0   14.56    2.75
  -1  17   0    8.33    3.04
   1  17   1   20.12    3.27
   1 -17   1   14.77    3.80
  -1 -17  -1   14.31    3.33
  -1  17  -1   22.24    3.58
   1  17   2   -0.23    1.56
   1 -17   2    4.04    1.83
  -1 -17  -2    0.97    1.92
  -1  17  -2    1.17    2.05
   1 -17   3   11.53    2.63
   1  17   3    8.70    2.23
  -1 -17  -3   10.18    2.74
  -1  17  -3   11.49    3.39
   1  17   4   -1.40    1.42
   1 -17   4   -0.07    1.40
  -1  17  -4   -0.31    1.84
  -1 -17  -4    1.04    1.59
   1  17   5    3.96    1.48
   1 -17   5   -1.49    2.02
  -1  17  -5   -0.81    2.43
  -1 -17  -5   -0.12    1.89
   1 -17   6    2.30    2.18
  -1 -17  -6   -0.56    1.67
  -1  17  -6    2.81    2.27
   1 -17   7    1.89    2.03
  -1 -17  -7    4.52    2.22
  -1  17  -7    1.08    2.84
   1 -17   8    2.15    2.42
  -1 -17  -8    7.05    2.72
  -1  17  -8    2.61    3.22
   1 -17   9   -1.80    2.23
  -1 -17  -9    7.95    2.77
   1 -17  10    2.47    3.40
  -1  17 -10    7.36    3.75
  -1 -17 -10    3.82    4.29
   1 -17  11    7.00    3.19
  -1 -17 -11    2.37    4.14
  -1  17 -11    2.52    4.13
   1 -18 -12   10.79    4.88
   1  18 -12    2.17    4.02
  -1 -18  12    1.93    3.36
   1 -18 -11   -0.08    2.25
   1 -18 -10    5.47    3.32
   1  18 -10    2.48    2.57
  -1 -18  10   -2.11    2.30
   1  18  -9   68.12    8.22
   1 -18  -9   66.45    7.52
  -1 -18   9   82.07    8.62
   1  18  -8   -1.16    2.95
  -1 -18   8    3.96    2.59
   1 -18  -7   73.48    6.72
   1  18  -7   70.86    7.88
  -1  18   7   70.61    5.71
  -1 -18   7   75.19    7.60
   1 -18  -6   18.51    3.66
   1  18  -6   20.26    3.89
  -1  18   6   14.79    2.78
  -1 -18   6   12.69    3.38
   1 -18  -5   16.57    3.45
   1  18  -5   17.21    3.86
  -1  18   5    9.00    3.07
  -1 -18   5   12.88    3.07
   1 -18  -4   19.49    4.25
   1  18  -4   25.03    3.87
  -1  18   4   20.80    3.61
  -1 -18   4   23.90    4.00
   1 -18  -3   41.65    5.38
   1  18  -3   42.28    5.19
  -1 -18   3   44.45    5.22
  -1  18   3   43.88    4.76
   1 -18  -2   26.69    4.43
   1  18  -2   34.42    4.52
  -1  18   2   35.25    4.27
  -1 -18   2   34.36    4.49
   1 -18  -1   11.20    2.91
   1  18  -1    5.03    2.68
  -1  18   1   -1.40    2.39
  -1 -18   1    3.54    3.07
   1 -18   0    9.04    2.97
   1  18   0   10.31    3.60
  -1 -18   0   12.89    3.02
  -1  18   0   10.86    3.99
   1  18   1   45.46    4.96
   1 -18   1   42.15    4.92
  -1  18  -1   51.78    5.62
  -1 -18  -1   42.50    5.21
   1  18   2    2.25    2.23
   1 -18   2    7.94    2.40
  -1  18  -2    3.66    2.50
  -1 -18  -2    4.96    2.59
   1 -18   3   86.36    6.92
   1  18   3   82.72    6.68
  -1 -18  -3   80.90    7.74
  -1  18  -3  105.80    8.97
   1  18   4   26.55    3.91
   1 -18   4   28.24    4.03
  -1 -18  -4   25.57    4.29
  -1  18  -4   32.33    5.11
   1  18   5   71.11    6.02
   1 -18   5   83.00    7.19
  -1  18  -5   89.02    8.63
  -1 -18  -5   90.95    8.24
   1 -18   6    5.23    2.69
  -1  18  -6    2.46    2.90
  -1 -18  -6    2.55    2.17
   1 -18   7   15.37    4.99
  -1  18  -7   14.78    4.66
  -1 -18  -7   16.83    3.62
   1 -18   8    3.15    2.83
  -1  18  -8    6.47    3.17
  -1 -18  -8   -1.20    2.44
   1 -18   9   41.41    5.66
  -1 -18  -9   50.77    6.76
  -1  18  -9   37.46    6.91
   1 -18  11    2.32    3.12
  -1 -18 -11    7.74    4.06
  -1  18 -11    1.38    4.12
   1  19 -11   22.35    5.72
   1 -19 -11   12.46    5.00
  -1 -19  11    1.15    5.18
   1  19 -10    6.11    4.22
   1 -19 -10    4.80    4.46
  -1 -19  10    7.52    4.80
   1 -19  -9    7.59    3.15
   1  19  -9   -1.75    4.12
  -1 -19   9    6.99    3.50
   1  19  -8    6.24    2.80
   1 -19  -8   -1.74    2.40
  -1 -19   8    4.59    2.57
   1 -19  -7    5.23    2.42
   1  19  -7    7.98    3.68
  -1  19   7    0.94    2.33
  -1 -19   7    7.85    2.87
  -1  19   6   -0.77    2.28
  -1 -19   6    7.32    2.44
   1  19  -5    1.96    2.25
   1 -19  -5   10.40    2.74
  -1  19   5   -1.20    1.81
  -1 -19   5   -0.43    2.04
   1 -19  -4   13.08    3.44
   1  19  -4   16.08    3.50
  -1  19   4   13.97    3.64
  -1 -19   4   11.36    3.46
   1  19  -3  165.34   11.27
   1 -19  -3  143.82   10.64
  -1  19   3  149.98   10.15
  -1 -19   3  152.90   10.92
   1  19  -2    3.13    2.20
   1 -19  -2   -0.60    2.24
  -1  19   2    4.09    2.67
  -1 -19   2    4.19    2.21
   1 -19  -1  132.46    9.78
   1  19  -1  138.61    9.99
  -1  19   1  143.22   11.54
  -1 -19   1  130.69   10.13
   1  19   0    5.89    2.65
   1 -19   0    7.49    2.78
  -1  19   0    5.30    2.98
  -1 -19   0    5.12    2.59
   1 -19   1  166.86   11.15
   1  19   1  160.41   11.19
  -1  19  -1  170.02   11.93
  -1 -19  -1  154.71   10.64
   1 -19   2    1.47    1.77
   1  19   2    0.03    1.61
  -1 -19  -2   -1.49    1.73
  -1  19  -2   -1.09    2.16
   1 -19   3   23.61    3.98
   1  19   3   27.17    3.96
  -1 -19  -3   27.64    4.22
  -1  19  -3   18.33    4.76
   1 -19   4    4.64    2.52
   1  19   4    4.40    2.06
  -1 -19  -4    7.30    2.72
  -1  19  -4    8.18    3.22
   1  19   5   -0.33    1.74
   1 -19   5    8.43    2.37
  -1  19  -5   -2.10    2.46
  -1 -19  -5   -1.77    1.84
   1 -19   6    9.84    2.99
  -1  19  -6    6.56    3.68
  -1 -19  -6    5.37    3.08
   1 -19   7    1.64    2.85
  -1  19  -7    3.34    3.07
   1 -19   8    6.28    3.50
   1 -19   9   15.63    3.58
  -1 -19  -9   -1.67    4.20
  -1  19  -9   13.55    5.50
   1 -19  10    1.52    3.25
  -1  19 -10    8.51    5.20
  -1 -19 -10   10.14    3.90
   1  20 -11   13.34    5.12
   1 -20 -11    8.58    5.72
  -1 -20  11   10.24    5.06
   1 -20 -10    3.42    3.94
  -1 -20  10   10.46    5.03
   1  20  -9    7.49    3.88
  -1 -20   9    7.52    3.47
   1 -20  -8    2.89    2.27
  -1 -20   8   -0.34    2.46
   1  20  -7    5.30    3.17
   1 -20  -7    7.67    3.56
   1  20  -6    0.40    2.11
  -1  20   6   -0.82    1.97
  -1 -20   6   -0.92    1.94
   1  20  -5   -1.45    2.67
   1 -20  -5    7.68    2.65
  -1 -20   5   -0.57    2.51
  -1  20   5    5.74    2.73
   1  20  -4   15.00    3.67
   1 -20  -4   10.76    3.18
  -1 -20   4   12.99    3.41
  -1  20   4    9.72    3.21
   1  20  -3   43.55    5.49
   1 -20  -3   38.31    5.44
  -1  20   3   34.24    5.82
  -1 -20   3   43.15    6.45
   1 -20  -2    2.93    2.21
   1  20  -2    3.02    2.21
  -1 -20   2    0.26    2.38
  -1  20   2    1.66    2.17
   1 -20  -1    0.73    2.00
   1  20  -1    3.17    2.20
  -1  20   1   -0.83    2.02
  -1 -20   1    0.93    2.13
   1  20   0   16.49    3.72
   1 -20   0   10.66    3.50
  -1  20   0   15.24    3.83
  -1 -20   0   10.54    3.54
   1 -20   1   -0.03    1.69
   1  20   1   -1.47    1.97
  -1 -20  -1    1.89    1.69
  -1  20  -1   -2.40    2.29
   1 -20   2   14.85    3.80
   1  20   2   17.58    3.54
  -1 -20  -2   19.84    4.03
  -1  20  -2   11.60    4.63
   1 -20   3    4.26    3.17
   1  20   3   12.23    2.64
  -1 -20  -3    9.61    3.12
  -1  20  -3   13.57    3.55
   1 -20   4   -0.94    2.30
   1  20   4    5.22    2.26
  -1 -20  -4    3.99    2.27
  -1  20  -4    0.11    2.86
   1 -20   5  132.49   11.14
   1  20   5  117.44    8.75
  -1 -20  -5  134.79   11.49
  -1  20  -5  139.68   12.32
   1 -20   6    1.90    3.67
  -1  20  -6   10.89    4.06
  -1 -20  -6    9.39    3.29
   1 -20   7   -1.33    2.34
  -1  20  -7    3.87    3.66
  -1 -20  -7    2.52    2.11
   1 -20   8    0.09    2.60
  -1 -20  -8    1.07    2.23
   1 -20   9    1.27    3.07
  -1  20  -9    0.12    4.44
  -1 -20  -9    3.65    3.16
   1 -20  10    7.14    3.47
  -1  20 -10    4.21    3.89
  -1 -20 -10    1.13    3.66
   1  21 -10    4.61    4.26
   1 -21 -10   10.79    4.10
  -1 -21  10    2.69    4.56
   1  21  -9    2.33    3.34
   1 -21  -9    5.92    3.14
  -1 -21   9    1.79    3.24
   1  21  -8    8.28    4.25
  -1 -21   8    2.06    3.10
   1  21  -7   -1.09    2.23
   1 -21  -7    0.53    2.14
  -1 -21   7   -0.69    2.11
   1  21  -6    9.22    3.33
   1 -21  -6    5.43    3.14
  -1 -21   6    7.61    3.67
  -1  21   6    7.02    3.27
   1  21  -5    5.77    3.01
  -1  21   5    3.40    3.29
  -1 -21   5    5.75    3.04
   1  21  -4    0.90    2.86
   1 -21  -4    2.26    2.19
  -1 -21   4    1.15    2.53
  -1  21   4    1.46    2.21
   1 -21  -3   55.92    7.63
   1  21  -3   54.53    6.80
  -1 -21   3   62.14    6.67
  -1  21   3   53.88    6.30
   1 -21  -2    8.07    2.98
   1  21  -2    2.78    3.19
  -1 -21   2   12.31    3.32
  -1  21   2    1.70    3.37
   1 -21  -1    6.81    2.63
   1  21  -1    1.07    3.40
  -1 -21   1    7.10    2.48
  -1  21   1    0.61    2.65
   1  21   0   -0.53    2.64
   1 -21   0    6.44    3.23
  -1  21   0    3.27    2.87
  -1 -21   0    5.81    2.71
   1 -21   1   38.72    5.32
   1  21   1   32.02    5.12
  -1  21  -1   43.70    6.04
  -1 -21  -1   40.04    5.44
   1  21   2    7.20    2.43
   1 -21   2   -1.49    2.49
  -1 -21  -2    0.73    2.55
  -1  21  -2    2.08    2.51
   1  21   3    1.63    2.46
   1 -21   3    7.96    2.89
  -1 -21  -3    5.63    2.79
  -1  21  -3    6.29    3.23
   1  21   4    5.48    3.09
   1 -21   4   10.94    3.08
  -1  21  -4    1.59    3.26
  -1 -21  -4    5.25    3.00
   1 -21   5    7.27    3.30
   1  21   5    2.83    2.77
  -1  21  -5   -1.08    3.03
  -1 -21  -5    5.32    2.79
   1 -21   6   10.05    4.12
  -1  21  -6    9.59    4.50
  -1 -21  -6   13.26    3.68
   1 -21   7    2.70    2.89
  -1  21  -7    1.41    4.55
  -1 -21  -7    4.97    2.55
   1 -21   8    4.50    3.58
  -1  21  -8   11.22    4.30
  -1 -21  -8    3.52    3.09
   1 -21   9    0.29    2.62
  -1  21  -9    0.31    2.93
   1  22 -10   -0.91    3.61
  -1 -22  10    4.16    3.93
   1  22  -9   -2.02    2.62
  -1 -22   9    1.30    2.32
   1 -22  -8    3.72    2.67
   1  22  -8    2.77    3.44
  -1 -22   8    1.56    2.90
   1 -22  -7   32.81    5.71
   1  22  -7   27.34    6.88
  -1 -22   7   30.56    6.23
   1 -22  -6   -2.59    2.98
  -1  22   6   -0.88    2.13
  -1 -22   6    7.08    2.53
   1 -22  -5   16.61    4.37
   1  22  -5   23.97    4.82
  -1  22   5   15.30    4.63
  -1 -22   5   20.92    4.56
   1  22  -4   13.54    4.07
   1 -22  -4    6.23    4.27
  -1 -22   4   15.55    3.78
  -1  22   4    9.01    3.59
   1 -22  -3   -0.56    2.83
   1  22  -3    2.18    3.01
  -1 -22   3    6.88    3.22
  -1  22   3    4.38    3.29
   1 -22  -2   -1.34    2.32
   1  22  -2   -0.39    2.63
  -1 -22   2    7.42    2.76
   1 -22  -1   -0.10    2.55
   1  22  -1    4.91    2.57
  -1 -22   1    2.04    2.49
  -1  22   1    2.45    2.47
   1 -22   0    0.66    2.29
  -1  22   0    0.54    2.33
  -1 -22   0   -0.06    2.00
   1  22   1   11.77    3.85
  -1 -22  -1   10.55    3.57
  -1  22  -1   19.91    4.57
   1  22   2   -1.20    1.91
   1 -22   2    0.65    1.94
  -1 -22  -2   -1.00    1.98
  -1  22  -2    3.08    2.24
   1  22   3    6.99    3.33
   1 -22   3    7.85    3.18
  -1 -22  -3    5.88    3.82
  -1  22  -3    5.23    3.58
   1  22   4    5.09    3.07
   1 -22   4    5.36    2.99
  -1 -22  -4    4.72    3.08
  -1  22  -4    8.10    3.64
   1  22   5    4.27    2.73
   1 -22   5   12.31    3.77
  -1  22  -5    9.93    4.03
  -1 -22  -5    7.45    3.36
   1 -22   6   10.18    3.66
  -1 -22  -6    2.50    3.13
  -1  22  -6   -0.52    3.54
   1 -22   7   10.13    3.60
  -1  22  -7   13.08    5.61
  -1 -22  -7    8.86    3.65
   1 -22   8    5.00    3.34
   1 -22   9    7.37    3.83
  -1  22  -9    7.88    4.63
  -1 -22  -9    7.58    4.27
   1 -23  -9    4.03    3.97
   1  23  -9   10.91    4.36
  -1 -23   9    7.56    4.01
   1 -23  -8    3.02    4.25
  -1 -23   8    9.81    3.73
   1  23  -7    7.97    4.08
   1 -23  -7   10.40    4.45
  -1 -23   7    6.65    3.91
   1 -23  -6    2.86    2.96
  -1  23   6    2.97    3.17
   1  23  -5   22.04    6.34
   1 -23  -5   19.69    4.98
  -1  23   5   22.67    4.89
  -1 -23   5   23.34    5.11
   1 -23  -4    2.13    2.68
   1  23  -4   -1.30    3.00
  -1  23   4    4.96    3.22
   1 -23  -3   71.61    8.12
   1  23  -3   75.04    9.45
  -1  23   3   59.24    7.60
  -1 -23   3   65.82    7.85
   1 -23  -2   -0.69    2.34
  -1 -23   2   -1.17    2.50
  -1  23   2   -0.60    2.26
   1 -23  -1   32.01    5.74
   1  23  -1   31.21    5.50
  -1  23   1   31.13    5.92
  -1 -23   1   32.74    5.29
  -1 -23   0    0.47    3.56
  -1  23   0    5.65    3.19
   1  23   1   64.47    7.64
   1 -23   1   62.75    7.74
  -1  23  -1   69.78    8.42
  -1 -23  -1   60.93    8.28
   1 -23   2    2.17    2.91
   1  23   2    6.09    2.89
  -1 -23  -2   -0.54    3.01
  -1  23  -2    6.99    3.39
   1  23   3   10.03    4.16
   1 -23   3    8.32    3.99
  -1 -23  -3   11.61    3.59
  -1  23  -3   13.24    4.36
   1  23   4    3.53    2.31
  -1  23  -4    3.12    2.87
  -1 -23  -4   -0.25    2.70
   1 -23   5    6.79    3.58
  -1 -23  -5    5.51    3.50
  -1  23  -5   11.92    4.07
   1 -23   6    1.78    2.74
  -1 -23  -6   -0.49    2.36
  -1  23  -6   -2.88    2.79
   1 -23   7    0.82    3.66
  -1  23  -7   21.23    5.74
  -1 -23  -7   10.06    4.29
   1 -23   8    9.72    4.06
  -1  23  -8    2.61    5.16
  -1 -23  -8   12.98    4.12
   1  24  -8   -1.51    3.49
   1 -24  -8   -0.84    2.87
   1  24  -7   16.31    5.61
   1 -24  -7   12.03    4.67
  -1 -24   7   15.60    4.88
   1 -24  -6    5.00    3.68
   1  24  -6   14.82    4.35
  -1 -24   6    2.42    4.02
   1  24  -5   32.18    6.10
   1 -24  -5   23.08    5.48
  -1  24   5   24.91    4.95
  -1 -24   5   15.62    5.48
  -1  24   4    1.94    2.75
   1  24  -3   15.10    4.31
   1 -24  -3    7.59    4.00
  -1 -24   3    5.13    4.03
  -1  24   3   11.85    4.76
   1 -24  -2    7.35    2.95
  -1  24   2   -1.41    3.57
  -1 -24   2    2.03    3.23
   1 -24  -1    2.43    2.70
   1  24  -1    2.40    3.39
  -1 -24   1   -0.39    2.63
   1  24   0    8.86    4.30
   1 -24   0   15.18    4.16
  -1 -24   0   14.65    4.28
  -1  24   0   12.69    4.86
   1  24   1   22.65    5.32
   1 -24   1   20.18    5.27
  -1 -24  -1   21.88    4.89
  -1  24  -1   28.09    5.64
   1  24   2    5.75    2.78
   1 -24   2    0.36    3.19
  -1 -24  -2    5.65    3.22
  -1  24  -2    0.09    3.56
   1  24   3   19.96    4.50
   1 -24   3    6.15    4.06
  -1 -24  -3    9.18    4.01
  -1  24  -3    8.20    4.20
   1  24   4    1.71    3.45
   1 -24   4    5.84    3.43
  -1 -24  -4    3.10    3.28
  -1  24  -4    5.36    3.53
   1 -24   5   25.50    5.82
  -1  24  -5   29.26    6.44
  -1 -24  -5   38.81    6.03
  -1  24  -6    0.11    3.59
  -1 -24  -6    3.97    3.71
   1 -24   7    8.33    4.70
  -1 -24  -7   16.22    4.30
  -1  24  -7   20.38    6.75
  -1  24  -8   10.89    4.07
  -1 -24  -8   -2.18    3.06
   1 -25  -8   -1.35    2.19
   1  25  -8    2.73    3.29
   1 -25  -7    0.18    3.13
  -1 -25   7   -3.10    3.20
   1  25  -6   -1.83    3.92
  -1 -25   6   -0.34    3.65
   1  25  -5    3.66    3.23
   1 -25  -5   -2.93    2.98
  -1 -25   5    8.46    3.78
  -1  25   5   -0.58    3.24
   1 -25  -4    0.59    3.34
   1  25  -4    1.34    3.87
  -1  25   4    2.86    3.92
  -1 -25   4   10.92    3.58
  -1 -25   3   11.87    4.73
  -1  25   3    5.06    3.63
   1 -25  -2    0.79    3.23
   1  25  -2    7.14    3.75
  -1 -25   2    8.57    3.97
  -1  25   2    4.56    3.13
   1 -25  -1    0.21    3.77
   1  25  -1   -0.21    3.15
  -1 -25   1    5.99    3.00
   1  25   0   10.33    4.34
   1 -25   0    9.03    4.03
  -1 -25   0   10.25    4.17
  -1  25   0   10.42    4.88
   1  25   1   43.88    6.77
   1 -25   1   34.68    6.65
  -1  25  -1   41.11    7.21
  -1 -25  -1   40.59    6.43
   1  25   2    0.67    2.85
   1 -25   2   10.63    3.52
  -1  25  -2    1.71    3.64
  -1 -25  -2   -2.28    3.98
   1 -25   3    8.60    4.18
   1  25   3    5.57    3.06
  -1  25  -3   -1.00    3.81
   1 -25   4    7.72    3.66
   1  25   4    1.98    3.63
  -1 -25  -4    6.45    3.60
  -1  25  -4    2.94    3.86
   1 -25   5   10.39    4.24
  -1 -25  -5    8.14    3.92
   1 -25   6    7.58    4.29
  -1  25  -6    7.55    4.58
   1 -25   7    9.17    3.66
  -1  25  -7   -2.29    5.38
   1 -26  -7    0.90    4.48
   1  26  -7    8.67    4.89
  -1 -26   7   16.36    4.74
   1 -26  -6    6.97    4.38
  -1 -26   6   13.27    4.58
   1  26  -5    0.70    4.41
  -1 -26   5   17.87    4.23
  -1  26   5   -0.93    4.38
   1 -26  -4    3.99    4.24
   1  26  -4   17.17    5.23
  -1 -26   4   16.94    4.60
  -1  26   4    7.93    4.15
   1  26  -3   -1.09    5.11
   1 -26  -3    9.46    4.30
  -1 -26   3    7.25    4.13
  -1  26   3    9.27    5.01
   1  26  -2   12.10    4.20
   1 -26  -2   10.47    4.22
  -1 -26   2    7.19    4.30
  -1  26   2    9.26    4.14
   1  26  -1   -0.76    2.66
  -1 -26   1   -0.12    2.56
   1 -26   0    1.17    3.39
   1  26   0    8.55    4.45
  -1 -26   0   -1.05    3.36
  -1  26   0    8.38    3.55
   1  26   1    1.15    3.41
   1 -26   1    2.78    2.63
  -1  26  -1    0.45    2.68
  -1 -26  -1   -3.01    2.93
   1  26   2   20.44    4.64
   1 -26   2   12.31    5.31
  -1  26  -2   18.05    5.72
  -1 -26  -2   16.65    5.31
   1  26   3    3.50    3.18
   1 -26   3    1.56    3.67
  -1 -26  -3   12.60    3.83
  -1  26  -3    1.39    4.33
   1 -26   4   11.20    4.19
  -1  26  -4    0.38    4.24
  -1 -26  -4    1.82    3.65
   1 -26   5   18.25    5.26
  -1 -26  -5    7.12    4.62
  -1  26  -5   22.86    5.92
   1 -26   6    3.95    3.98
  -1  26  -6   -0.27    3.82
  -1 -26  -6    7.96    4.51
   1  27  -6    3.79    5.12
  -1 -27   6   13.33    4.90
   1 -27  -5    7.75    4.17
   1  27  -5   -3.48    4.31
  -1 -27   5   11.61    4.62
   1  27  -4   22.85    6.08
  -1  27   4   -0.24    5.28
   1  27  -3   23.11    6.75
   1 -27  -3   19.47    7.46
  -1  27   3   29.21    7.24
  -1 -27   3   29.17    6.87
   1 -27  -2    2.96    3.61
   1  27  -2    1.92    3.66
  -1 -27   2    5.10    3.20
  -1  27   2    1.05    3.70
   1 -27  -1   12.81    3.77
   1  27  -1    3.77    4.22
  -1 -27   1   -1.75    3.76
  -1  27   1    1.13    3.88
   1 -27   0    2.63    3.98
   1  27   0    4.17    4.15
  -1  27   0    7.16    3.84
  -1 -27   0    6.45    3.74
   1 -27   1    9.75    4.12
   1  27   1   14.05    4.83
  -1  27  -1    2.82    3.92
  -1 -27  -1    4.76    4.20
   1  27   2    1.25    3.52
   1 -27   2    2.67    4.07
  -1  27  -2   13.23    5.36
  -1 -27  -2    5.25    3.99
   1  27   3    7.64    3.68
  -1 -27  -3    4.15    3.82
   1 -27   4   -3.55    3.12
  -1  27  -4    2.70    3.11
  -1  27  -5    3.47    5.00
  -1 -27  -5    6.73    3.86
   1  28  -4    3.65    5.04
   1 -28  -4   15.77    5.69
   1  28  -3   -1.01    4.81
   1 -28  -3    3.68    3.98
  -1 -28   3   12.65    5.14
  -1  28   3   10.16    4.48
   1  28  -2   13.23    5.48
   1 -28  -2   -0.47    4.36
  -1 -28   2    9.78    4.16
  -1  28   2    2.64    4.13
   1 -28  -1   -2.94    2.61
   1  28  -1   -4.38    3.68
  -1 -28   1    7.40    2.70
  -1  28   1   -2.96    2.76
   1 -28   0    0.59    3.88
   1  28   0    7.37    4.11
  -1 -28   0    0.09    3.68
  -1  28   0    9.11    3.91
   1 -28   1    9.12    4.11
   1  28   1    2.72    3.55
  -1  28  -1   -0.45    3.73
  -1 -28  -1    3.27    3.93
   1 -28   2    8.36    6.03
   1  28   2    3.73    4.10
  -1  28  -2   13.22    5.52
   1 -28   3    7.92    4.50
  -1 -28  -3    0.76    4.94
  -1  28  -3    6.38    4.91
   1 -28   4    0.35    5.02
  -1 -28  -4   13.04    4.77
  -1  28  -4   15.85    5.79
   1  29  -3    5.51    5.03
  -1 -29   3   12.51    4.58
  -1  29   3    1.55    4.89
   1  29  -2    3.83    4.27
   1 -29  -2    5.43    4.99
  -1 -29   2    2.45    3.78
  -1  29   2   -2.32    4.82
   1  29  -1    8.54    5.49
   1 -29  -1    9.32    4.84
  -1 -29   1    9.98    4.96
  -1  29   1    7.85    4.95
   1  29   0    8.26    3.42
   1 -29   0   -2.67    3.63
  -1  29   0   -1.48    3.67
   1 -29   1    4.80    4.95
   1  29   1   10.33    4.70
  -1 -29  -1   10.38    5.32
  -1  29  -1   12.44    5.05
   1 -29   2   -0.81    3.18
   1  29   2    0.70    2.98
  -1  29  -2    5.77    3.88
  -1 -29  -2   -1.42    2.76
   2   0 -15    0.34    2.45
   2   0 -14   29.45    5.05
   2   0 -13    3.03    2.21
   2   0 -12   53.63    5.39
   2   0 -11    1.66    1.44
   2   0 -11   -1.32    1.52
   2   0 -10   15.43    2.62
   2   0 -10   21.21    2.70
   2   0  -9    0.08    0.94
   2   0  -9   -0.59    0.85
   2   0  -8   96.91    4.99
   2   0  -8   93.29    5.05
   2   0  -7    1.31    0.73
   2   0  -7   -0.67    0.83
   2   0  -6  598.30   15.69
   2   0  -6  597.44   15.55
   2   0  -5    0.08    0.49
   2   0  -5   -0.37    0.43
   2   0  -4    5.22    0.75
   2   0  -4    5.11    0.59
   2   0  -3    0.71    0.27
   2   0  -3    0.23    0.42
   2   0  -2   41.12    1.66
   2   0  -2   44.08    0.87
  -2   0   2   41.99    0.84
   2   0  -1   -0.02    0.23
   2   0  -1    0.23    0.07
  -2   0   1    0.18    0.06
  -2   0   1    0.21    0.20
   2   0   0  168.65    3.35
   2   0   0  156.16    2.84
   2   0   0  146.29    3.26
   2   0   1    0.16    0.29
  -2   0  -1    0.80    0.24
  -2   0  -2 2192.14   26.43
  -2   0  -2 2241.16   34.18
  -2   0  -3    0.57    0.27
  -2   0  -3    0.18    0.50
  -2   0  -4   94.71    4.18
  -2   0  -4  104.99    3.25
  -2   0  -5    0.36    0.70
  -2   0  -5    0.22    0.36
  -2   0  -6   61.64    2.66
  -2   0  -6   65.74    3.94
  -2   0  -7    1.18    1.14
  -2   0  -7    1.54    0.54
  -2   0  -8   33.46    3.37
  -2   0  -9    1.95    1.62
  -2   0 -10  191.94   11.47
  -2   0 -12   22.19    4.62
   2   1 -15    0.48    2.56
   2  -1 -15    1.18    2.63
   2  -1 -14    1.34    2.47
   2   1 -13    4.43    3.03
   2   1 -12    2.64    2.26
   2  -1 -12    2.95    2.05
   2   1 -12    5.64    2.12
   2  -1 -11    7.08    2.57
   2   1 -11    6.21    2.50
   2  -1 -11    9.55    1.94
   2   1 -11    7.50    2.68
   2  -1 -10    5.28    2.06
   2   1 -10    7.03    1.70
   2   1 -10    2.16    1.79
   2  -1 -10    2.61    1.70
   2   1  -9    1.28    0.95
   2  -1  -9   -0.05    1.03
   2  -1  -9   -0.30    1.20
   2   1  -9   -0.03    0.93
   2   1  -8   35.58    2.83
   2   1  -8   44.11    3.26
   2  -1  -8   39.02    3.13
   2  -1  -7   33.54    2.25
   2   1  -7   32.57    2.28
   2  -1  -7   34.83    2.39
   2   1  -7   32.46    2.43
   2   1  -6  560.88   15.35
   2  -1  -6  516.12   13.58
   2  -1  -6  537.74   13.96
   2   1  -6  540.40   14.11
   2   1  -5    2.53    0.62
   2   1  -5    2.48    0.74
   2  -1  -5    3.36    0.63
   2  -1  -5    4.00    0.69
   2   1  -4   93.76    2.94
   2   1  -4   90.62    3.39
   2  -1  -4   94.49    3.02
   2  -1  -4   90.61    3.22
   2  -1  -3    1.87    0.37
   2   1  -3    4.58    0.66
   2   1  -3    2.45    0.42
   2  -1  -3    2.09    0.54
   2   1  -2    1.15    0.38
   2  -1  -2    0.95    0.32
   2  -1  -2    0.53    0.12
  -2  -1   2    0.64    0.18
  -2   1   2    0.46    0.10
  -2  -1   2    0.89    0.22
   2  -1  -1    1.74    0.10
   2   1  -1    1.00    0.36
   2   1  -1    1.87    0.23
   2  -1  -1    2.61    0.39
   2  -1  -1    1.67    0.11
  -2  -1   1    1.81    0.21
   2   1   0    1.03    0.26
   2   1   0    0.90    0.22
   2  -1   0    0.51    0.18
   2  -1   0    1.11    0.26
  -2   1   0    1.07    0.30
  -2  -1   0   -0.01    0.21
  -2  -1   0    0.29    0.20
   2   1   1    3.20    0.27
   2   1   1    2.59    0.30
  -2   1  -1    3.57    0.46
  -2  -1  -1    4.14    0.51
   2   1   2 1635.39   20.91
  -2   1  -2 1723.58   27.64
  -2  -1  -2 1680.24   16.61
  -2   1  -2 1694.39   24.59
  -2  -1  -2 1750.30   28.64
  -2  -1  -3    0.60    0.21
  -2   1  -3    0.26    0.51
  -2   1  -3    1.61    0.44
  -2  -1  -3    0.18    0.51
  -2  -1  -4    5.48    0.44
  -2  -1  -4    4.27    0.96
  -2   1  -4    4.90    0.76
  -2   1  -4    4.86    1.08
  -2   1  -5    0.61    0.62
  -2   1  -5    0.32    0.49
  -2  -1  -5    1.66    0.65
  -2  -1  -5   -0.05    0.24
  -2  -1  -6   52.29    2.00
  -2   1  -6   54.71    2.73
  -2   1  -6   44.71    3.29
  -2  -1  -6   47.75    3.39
  -2  -1  -7   -0.94    1.12
  -2  -1  -7    0.43    0.43
  -2   1  -7    3.56    1.09
  -2   1  -7    1.90    0.71
  -2   1  -8    3.18    1.30
  -2   1  -8    0.39    0.72
  -2   1  -9    3.30    1.67
  -2   1 -10   18.07    3.04
  -2  -1 -10   16.17    3.16
  -2  -1 -11    4.06    2.37
  -2   1 -12   -1.69    2.34
  -2  -1 -12    4.29    2.21
  -2   1 -13    2.82    2.81
   2   2 -15    7.84    3.96
   2  -2 -15    2.37    3.46
   2  -2 -14    0.43    2.02
   2  -2 -13    2.96    2.48
   2   2 -13    0.42    2.21
   2   2 -12    9.28    2.65
   2   2 -12   11.36    3.00
   2  -2 -12    9.54    2.83
   2   2 -11   14.21    2.47
   2   2 -11   17.13    3.31
   2  -2 -11   13.35    2.80
   2  -2 -11   20.10    2.85
   2   2 -10   25.34    3.38
   2  -2 -10   16.63    2.50
   2   2 -10   23.04    2.84
   2  -2 -10   23.41    2.87
   2  -2  -9    0.02    1.05
   2   2  -9    1.01    1.37
   2  -2  -9    3.07    1.18
   2   2  -9   -0.04    1.08
   2   2  -8   27.98    2.57
   2   2  -8   23.85    2.40
   2  -2  -8   24.97    2.36
   2  -2  -8   31.15    2.41
   2   2  -7    8.87    1.41
   2   2  -7    9.98    1.48
   2  -2  -7    9.67    1.64
   2   2  -6    3.09    0.90
   2  -2  -6    2.86    0.77
   2  -2  -6    1.68    0.75
   2   2  -6    2.13    0.76
   2   2  -5   23.68    1.53
   2   2  -5   23.21    1.80
   2  -2  -5   25.86    1.50
   2  -2  -5   23.56    1.46
   2   2  -4  759.18   17.13
   2  -2  -4  760.74   15.34
   2   2  -4  760.85   14.77
   2  -2  -4  776.45   14.35
   2   2  -3   72.74    2.83
   2  -2  -3   74.86    2.03
   2  -2  -3   70.81    2.47
   2   2  -3   76.12    2.27
   2   2  -2  131.04    3.00
   2  -2  -2  149.33    2.64
   2  -2  -2  135.74    3.64
   2   2  -2  141.06    4.03
  -2   2   2  138.26    2.63
   2   2  -1   28.24    1.24
   2  -2  -1   27.34    0.78
   2   2  -1   22.94    1.02
  -2   2   1   27.66    0.72
  -2   2   1   25.81    1.24
   2  -2   0   98.63    2.26
   2   2   0  123.07    2.74
   2   2   0   98.53    2.73
  -2  -2   0  124.87    3.06
  -2   2   0  130.53    3.54
  -2  -2   0  105.16    2.60
   2   2   1    1.62    0.26
  -2  -2  -1    1.36    0.20
  -2   2  -1    1.44    0.37
  -2   2  -1    2.85    0.56
  -2  -2  -1    2.20    0.46
   2   2   2   12.90    0.50
   2   2   2   13.65    0.42
  -2   2  -2   11.92    1.00
  -2  -2  -2   12.21    1.05
  -2   2  -2   13.30    1.01
   2   2   3    2.22    0.13
   2   2   3    1.89    0.19
  -2   2  -3    1.52    0.67
  -2   2  -3    4.09    0.69
  -2  -2  -3    2.03    0.70
  -2  -2  -4   29.31    0.66
  -2  -2  -4   31.75    2.17
  -2   2  -4   33.74    2.18
  -2   2  -4   36.55    2.06
  -2  -2  -5   -0.50    0.70
  -2  -2  -5    0.11    0.14
  -2   2  -5    2.75    0.64
  -2   2  -6   26.35    2.45
  -2  -2  -6   29.53    2.60
  -2  -2  -6   25.13    0.87
  -2   2  -6   35.79    2.39
  -2  -2  -7    2.65    1.54
  -2   2  -7    6.13    1.49
  -2   2  -7    4.79    1.29
  -2   2  -8   18.01    2.67
  -2   2  -8   26.07    2.32
  -2  -2  -8   22.72    3.01
  -2   2  -9    4.82    1.20
  -2   2  -9    2.99    1.64
  -2  -2  -9    2.65    1.72
  -2  -2 -10   21.76    3.43
  -2   2 -10   24.15    3.49
  -2  -2 -11   -0.40    2.06
  -2   2 -11    3.92    2.02
  -2   2 -12    6.13    2.74
  -2  -2 -12    2.95    2.95
  -2  -2 -13    1.50    2.36
  -2   2 -13   -0.85    1.98
   2  -3 -15   -2.78    3.17
   2  -3 -14   15.54    4.39
   2   3 -14   12.75    4.28
   2   3 -13   -1.14    2.48
   2  -3 -13    1.90    1.90
   2  -3 -12   12.69    3.59
   2   3 -12   16.57    3.28
   2   3 -12   14.43    2.72
   2  -3 -11   22.49    3.15
   2  -3 -11   22.38    3.25
   2   3 -11   26.77    3.22
   2   3 -11   26.63    3.63
   2   3 -10   -0.74    1.20
   2  -3 -10    0.44    1.20
   2  -3 -10    1.66    1.22
   2   3  -9    0.77    1.15
   2  -3  -9    0.84    1.08
   2   3  -9   -0.58    1.32
   2  -3  -9    1.49    1.12
   2  -3  -8  419.67   13.07
   2   3  -8  420.31   15.14
   2  -3  -8  400.84   14.35
   2   3  -8  400.77   14.93
   2   3  -7   60.24    3.91
   2  -3  -7   61.08    3.61
   2   3  -7   63.41    3.67
   2  -3  -7   61.90    3.14
   2   3  -6   64.87    3.44
   2   3  -6   61.03    3.49
   2  -3  -6   61.88    3.14
   2   3  -5    1.40    0.71
   2  -3  -5    1.44    0.55
   2   3  -5    0.80    0.61
   2  -3  -5    0.47    0.60
   2  -3  -4   51.34    2.15
   2   3  -4   50.17    2.61
   2   3  -4   53.45    2.24
   2  -3  -4   47.80    2.16
   2  -3  -3   16.50    0.87
   2  -3  -3   17.33    1.04
   2   3  -3   17.62    1.43
  -2  -3   3   19.90    1.05
   2  -3  -2    2.06    0.39
   2   3  -2    2.55    0.61
  -2  -3   2    2.59    0.47
  -2   3   2    1.27    0.38
   2  -3  -1    0.45    0.26
   2   3  -1    0.04    0.40
  -2   3   1    0.35    0.36
  -2   3   1   -0.23    0.23
  -2  -3   1    2.08    0.43
   2   3   0   84.47    2.39
  -2  -3   0   79.25    2.59
  -2   3   0   80.88    2.90
   2   3   1    6.08    0.47
  -2  -3  -1    5.72    0.70
  -2   3  -1    5.81    0.79
  -2   3  -1    6.34    0.66
  -2  -3  -1    5.26    0.38
   2   3   2  167.41    2.45
  -2   3  -2  179.42    5.91
  -2   3  -2  164.64    5.06
  -2  -3  -2  166.35    5.34
  -2   3  -3    1.83    0.56
  -2  -3  -3   -0.37    0.60
  -2   3  -3    0.20    0.48
  -2   3  -4  305.43    9.73
  -2  -3  -4  318.35   10.41
  -2  -3  -5    1.25    0.79
  -2   3  -5   -0.55    0.81
  -2   3  -5    0.29    0.70
  -2  -3  -6   15.95    2.35
  -2   3  -6   17.37    2.01
  -2   3  -6   13.52    1.84
  -2   3  -7    1.70    1.25
  -2  -3  -7    3.46    1.32
  -2   3  -7    2.64    1.28
  -2  -3  -8   55.79    4.56
  -2   3  -8   48.66    4.17
  -2   3  -8   57.39    4.12
  -2  -3  -9    2.07    1.44
  -2   3  -9    0.66    1.17
  -2   3  -9   -0.18    1.37
  -2  -3 -10   56.56    5.33
  -2   3 -10   54.39    5.21
  -2  -3 -11   -2.12    2.15
  -2   3 -11    2.17    1.67
  -2  -3 -12   -1.71    2.33
  -2   3 -12    4.85    2.27
  -2  -3 -13    6.09    3.43
   2  -4 -15    1.52    2.72
   2   4 -14   -1.08    2.79
   2  -4 -13   -0.17    1.81
   2   4 -13    1.52    2.16
   2  -4 -12    5.59    2.30
   2   4 -12    6.00    2.71
   2   4 -12    5.53    2.58
   2   4 -11    1.84    1.99
   2   4 -11    3.39    2.14
   2  -4 -11    3.09    1.73
   2  -4 -10   29.45    3.53
   2   4 -10   33.15    3.75
   2   4 -10   32.96    3.93
   2  -4 -10   31.26    3.11
   2   4  -9    1.54    1.25
   2  -4  -9    0.75    1.18
   2  -4  -9    2.67    1.00
   2   4  -9   -1.21    1.27
   2  -4  -8    2.41    0.96
   2  -4  -8    0.39    0.86
   2   4  -8    1.89    1.22
   2   4  -8    0.30    1.20
   2  -4  -7    2.28    1.04
   2  -4  -7    1.95    0.90
   2   4  -7    3.78    1.38
   2   4  -7    3.71    1.19
   2   4  -6   42.80    2.66
   2   4  -6   34.65    2.65
   2  -4  -6   37.99    2.40
   2   4  -5    2.95    0.77
   2   4  -5    2.29    0.88
   2  -4  -5    2.84    0.69
   2  -4  -5    3.54    0.83
   2  -4  -4   38.27    1.83
   2   4  -4   40.07    2.43
   2  -4  -4   39.85    1.87
   2   4  -4   40.01    1.96
   2   4  -3   23.26    1.66
   2  -4  -3   22.99    1.25
   2  -4  -3   21.13    1.38
  -2  -4   3   23.45    1.29
   2   4  -2 2327.42   38.99
   2  -4  -2 2352.75   31.50
  -2   4   2 2240.71   35.67
  -2  -4   2 2256.45   34.73
   2  -4  -1    4.12    0.67
   2   4  -1    5.76    0.77
  -2  -4   1    4.64    0.76
  -2   4   1    5.66    0.82
   2   4   0  139.46    3.84
   2  -4   0  141.32    3.77
  -2   4   0  148.88    4.87
  -2  -4   0  140.76    4.43
   2   4   1    0.72    0.30
  -2   4  -1    0.09    0.55
  -2   4  -1    0.48    0.40
  -2  -4  -1   -0.07    0.53
   2   4   2  100.46    1.96
  -2   4  -2  106.65    4.36
  -2  -4  -2   97.53    3.77
  -2   4  -2   99.00    3.67
  -2  -4  -2   87.41    1.72
  -2   4  -3   -0.79    0.81
  -2  -4  -3    2.30    0.67
  -2   4  -3    0.66    0.59
  -2  -4  -4    2.01    0.85
  -2   4  -4    3.67    1.12
  -2   4  -4    2.16    0.86
  -2   4  -5   -0.62    0.78
  -2   4  -5    2.08    0.81
  -2  -4  -5    1.07    0.85
  -2  -4  -6  106.42    6.00
  -2   4  -6  107.23    5.85
  -2   4  -7    3.26    1.60
  -2   4  -7    3.43    1.42
  -2  -4  -7    0.27    1.37
  -2   4  -8   -0.85    1.34
  -2   4  -8    0.50    1.47
  -2  -4  -8    5.95    1.61
  -2  -4  -9   -0.40    1.50
  -2   4  -9    1.72    1.42
  -2  -4 -10   25.06    4.50
  -2   4 -10   23.19    3.73
  -2  -4 -11    0.74    2.02
  -2   4 -11    1.77    1.92
  -2  -4 -12   11.93    3.46
  -2   4 -12    8.55    4.07
  -2   4 -13    1.99    2.69
   2   5 -14    0.51    2.88
   2  -5 -13   -0.57    2.30
   2   5 -13   -1.36    2.80
   2  -5 -12   61.78    6.46
   2   5 -12   67.55    6.77
   2   5 -12   69.29    6.97
   2   5 -11    7.37    2.37
   2  -5 -11    3.65    2.72
   2   5 -11    4.84    2.29
   2  -5 -10  327.82   12.66
   2   5 -10  372.24   17.05
   2  -5 -10  341.64   15.29
   2   5 -10  335.95   15.64
   2   5  -9    1.56    1.39
   2   5  -9    4.81    1.36
   2  -5  -9    0.54    0.90
   2  -5  -9   -0.57    1.40
   2   5  -8   76.06    4.72
   2  -5  -8   69.19    4.39
   2   5  -8   71.17    4.95
   2  -5  -8   50.79    3.08
   2  -5  -7    0.31    0.81
   2   5  -7    2.62    1.12
   2   5  -7    3.10    1.03
   2   5  -6    9.60    1.42
   2   5  -6    8.92    1.67
   2  -5  -6    7.90    1.18
   2  -5  -6    3.65    0.90
   2  -5  -5    8.21    1.23
   2   5  -5    9.62    1.13
   2   5  -5    6.70    1.62
   2  -5  -5    9.52    0.95
   2   5  -4   54.14    2.98
   2  -5  -4   50.81    2.44
   2  -5  -4   52.92    2.32
  -2  -5   4   60.27    2.74
   2  -5  -3    2.71    0.67
   2   5  -3    3.19    0.78
  -2   5   3    1.85    0.69
  -2  -5   3    1.66    0.62
   2  -5  -2    0.82    0.63
   2   5  -2    1.15    0.64
  -2  -5   2    0.68    0.57
  -2   5   2    1.57    0.58
   2   5  -1    4.42    0.76
   2  -5  -1    3.29    0.67
  -2  -5   1    3.30    0.80
  -2   5   1    5.92    0.88
   2   5   0    0.69    0.54
   2  -5   0    1.52    0.54
  -2   5   0    0.38    0.60
  -2  -5   0    0.49    0.71
   2  -5   1   54.87    2.37
   2   5   1   52.11    1.91
  -2   5  -1   60.03    3.14
  -2  -5  -1   54.52    2.67
   2   5   2   46.67    1.43
  -2   5  -2   49.62    2.85
  -2   5  -2   44.59    2.41
  -2  -5  -2   42.70    2.33
   2   5   3   21.10    0.44
  -2   5  -3   24.03    1.78
  -2  -5  -3   24.28    1.84
  -2   5  -3   21.56    2.18
  -2   5  -4   14.91    1.58
  -2   5  -4   19.18    1.90
  -2  -5  -4   14.68    1.71
  -2  -5  -5    0.65    0.93
  -2   5  -5    0.24    0.81
  -2  -5  -6 1267.36   37.55
  -2   5  -6 1276.28   36.58
  -2   5  -6 1349.88   38.83
  -2   5  -7    2.91    1.30
  -2  -5  -7    2.10    1.47
  -2   5  -7    0.75    1.57
  -2  -5  -8   79.73    5.97
  -2   5  -8   86.07    5.96
  -2   5  -9    1.88    1.42
  -2   5  -9   -0.31    1.23
  -2  -5 -10   10.93    2.98
  -2   5 -10    9.83    3.21
  -2   5 -10   10.53    2.21
  -2   5 -11    0.29    3.05
  -2  -5 -11    8.16    2.58
  -2  -5 -12   22.96    4.54
  -2   5 -12   20.88    4.42
  -2   5 -13    6.66    3.73
   2   6 -15    9.50    4.21
   2   6 -14   -0.14    2.17
   2   6 -13   -0.35    2.46
   2   6 -13    2.55    2.39
   2   6 -12    0.48    1.64
   2  -6 -12    2.44    1.60
   2   6 -12   -1.66    1.44
   2   6 -11    6.39    2.48
   2  -6 -11    8.07    2.46
   2   6 -11    7.54    2.29
   2  -6 -10    4.88    2.06
   2  -6 -10    7.46    1.42
   2   6 -10    9.05    2.25
   2   6 -10    6.25    2.02
   2  -6  -9    1.14    0.83
   2   6  -9    0.28    1.31
   2   6  -9    0.83    1.56
   2  -6  -9    1.44    1.22
   2   6  -8   14.47    2.21
   2   6  -8   15.34    2.35
   2  -6  -8   13.13    2.08
   2  -6  -8   16.42    1.56
   2  -6  -7    6.30    1.73
   2   6  -7    7.91    1.49
   2   6  -7   10.71    2.15
   2  -6  -7    8.17    1.15
   2   6  -6    4.05    1.14
   2   6  -6    1.82    0.88
   2  -6  -6    2.50    0.88
   2  -6  -6    1.52    0.73
   2   6  -5    8.07    1.41
   2  -6  -5    5.87    0.86
   2  -6  -5    6.64    0.98
  -2  -6   5    7.17    1.06
   2   6  -4  105.24    4.94
   2  -6  -4  107.14    3.96
   2  -6  -4  111.32    4.51
  -2  -6   4  102.66    4.19
   2   6  -3   99.92    4.55
   2  -6  -3   99.93    4.04
  -2  -6   3  122.26    4.88
  -2   6   3   97.97    3.85
   2   6  -2 1862.59   36.79
   2  -6  -2 1870.08   33.99
  -2  -6   2 1933.30   36.11
  -2   6   2 1815.27   35.81
   2  -6  -1    2.58    0.75
   2   6  -1    0.28    0.66
  -2  -6   1    1.41    0.71
  -2   6   1    1.65    0.71
   2   6   0    2.39    0.77
   2  -6   0    2.36    0.68
  -2  -6   0    2.95    0.81
  -2   6   0    3.48    0.87
   2  -6   1    4.86    0.77
   2   6   1    6.08    0.74
  -2  -6  -1    5.63    0.97
  -2   6  -1    5.20    1.20
   2   6   2    1.18    0.38
  -2   6  -2    0.43    0.72
  -2  -6  -2    1.29    0.72
  -2   6  -2    2.00    0.84
   2   6   3    0.68    0.26
  -2   6  -3    0.56    0.90
  -2  -6  -3   -0.50    0.67
  -2   6  -3    1.35    0.78
  -2   6  -4   51.37    3.88
  -2  -6  -4   44.81    3.13
  -2   6  -4   44.55    3.10
  -2   6  -5   -0.24    1.14
  -2   6  -5    0.25    0.88
  -2  -6  -5   -0.58    0.81
  -2   6  -6   37.79    3.48
  -2   6  -6   34.49    3.46
  -2  -6  -6   35.25    3.34
  -2   6  -7    5.96    1.73
  -2  -6  -7    0.95    1.48
  -2   6  -7   -0.30    1.58
  -2   6  -8   -0.67    1.15
  -2   6  -8    0.02    1.14
  -2  -6  -8    1.30    1.23
  -2  -6  -9    3.02    2.28
  -2   6  -9   -0.64    1.95
  -2   6  -9    4.64    1.85
  -2   6 -10    7.44    2.70
  -2   6 -10    6.63    2.58
  -2  -6 -10    7.59    2.56
  -2   6 -11    4.76    2.70
  -2  -6 -11    5.18    2.82
  -2  -6 -12    2.71    2.61
  -2   6 -12    1.43    2.68
   2   7 -14   12.75    4.02
   2   7 -13    2.20    2.52
   2   7 -13    0.75    2.15
   2   7 -12   10.33    3.28
   2   7 -12   14.47    3.68
   2  -7 -12   13.65    3.34
   2  -7 -11   12.59    3.01
   2   7 -11   20.10    3.31
   2   7 -11   21.26    3.67
   2  -7 -10    1.81    1.62
   2   7 -10   -1.33    1.29
   2   7 -10    1.54    1.33
   2  -7  -9    0.48    1.34
   2   7  -9   -0.87    1.31
   2  -7  -9    1.95    0.75
   2   7  -9    1.29    1.64
   2  -7  -8   59.76    3.25
   2   7  -8   59.20    4.65
   2   7  -8   61.41    4.27
   2  -7  -8   67.66    4.82
   2  -7  -7   82.27    3.80
   2   7  -7   74.27    5.14
   2   7  -7   77.71    4.59
   2  -7  -7   77.87    4.61
   2   7  -6    3.83    1.38
   2  -7  -6    4.22    1.14
   2  -7  -6    5.08    0.82
  -2  -7   6    3.25    1.11
   2   7  -5   10.47    1.63
   2  -7  -5    8.38    1.08
   2  -7  -5    9.19    1.21
  -2  -7   5   10.13    1.30
   2  -7  -4   40.78    2.45
   2   7  -4   41.72    2.98
  -2   7   4   42.28    2.32
  -2  -7   4   34.78    2.26
   2  -7  -3    0.90    0.75
   2   7  -3    0.11    0.96
  -2  -7   3    0.60    0.78
  -2   7   3    1.94    0.65
   2   7  -2    1.71    0.70
   2  -7  -2   -0.36    0.62
  -2  -7   2    0.30    0.67
   2   7  -1    9.15    1.19
   2  -7  -1    8.43    1.13
  -2  -7   1   10.62    1.34
  -2   7   1    6.99    1.21
   2  -7   0   97.51    3.95
   2   7   0   98.24    3.79
  -2   7   0   93.65    4.57
  -2  -7   0  103.59    4.56
   2   7   1    9.63    1.06
   2  -7   1    8.64    1.04
  -2   7  -1    9.61    1.80
  -2  -7  -1   10.79    1.46
   2   7   2   43.83    1.95
   2  -7   2   39.89    2.42
  -2   7  -2   45.36    3.10
  -2  -7  -2   43.57    2.92
   2   7   3    0.76    0.32
  -2   7  -3    1.27    0.98
  -2   7  -4  185.49    8.89
  -2   7  -4  151.00    6.67
  -2  -7  -4  162.95    7.30
  -2   7  -5    6.22    1.71
  -2   7  -5    7.44    1.81
  -2  -7  -5    8.58    1.64
  -2   7  -6    1.97    1.48
  -2  -7  -6    3.57    1.37
  -2   7  -6    2.47    1.40
  -2   7  -7    0.23    1.16
  -2  -7  -7    0.37    1.19
  -2   7  -7    0.20    1.17
  -2  -7  -8   25.35    3.54
  -2   7  -8   21.72    3.99
  -2   7  -8   25.41    3.49
  -2   7  -9   -0.23    2.16
  -2   7  -9    2.57    2.02
  -2  -7  -9    0.59    1.71
  -2   7 -10   15.32    3.38
  -2   7 -10   14.87    3.24
  -2  -7 -10   11.02    3.36
  -2  -7 -11    6.86    3.16
  -2   7 -11    9.46    3.77
  -2   7 -12    1.77    2.69
  -2   7 -13   -1.60    2.67
   2   8 -14   14.55    4.09
   2   8 -13    0.47    1.94
   2   8 -12   15.67    3.43
   2   8 -12   19.77    3.64
   2  -8 -12   19.12    3.75
   2   8 -11    5.10    2.25
   2   8 -11   11.27    2.79
   2  -8 -11    3.96    2.21
   2  -8 -10    5.02    2.15
   2   8 -10    4.55    2.28
   2   8 -10    3.61    1.90
   2   8  -9    5.65    2.39
   2  -8  -9    6.86    1.95
   2   8  -9    4.18    1.79
   2  -8  -9    6.69    1.29
   2   8  -8   25.00    3.41
   2  -8  -8   26.52    2.04
   2   8  -8   24.11    2.30
   2  -8  -8   23.37    2.79
   2   8  -7   -1.00    1.24
   2  -8  -7    2.86    0.80
   2  -8  -7   -0.77    1.33
  -2  -8   7    0.83    1.08
   2  -8  -6   -0.56    0.86
   2  -8  -6    0.72    0.49
   2   8  -6    0.22    1.05
  -2  -8   6   -0.82    0.72
   2   8  -5    0.36    1.23
   2  -8  -5    0.27    0.71
   2  -8  -5    1.51    0.67
   2  -8  -4  733.42   20.04
   2   8  -4  729.34   22.39
  -2  -8   4  729.95   20.23
  -2   8   4  755.96   19.27
   2  -8  -3   42.31    2.70
   2   8  -3   42.45    2.95
  -2  -8   3   39.87    2.67
  -2   8   3   41.78    2.78
   2  -8  -2  616.41   16.87
   2   8  -2  619.17   17.84
  -2   8   2  668.16   18.83
  -2  -8   2  647.74   18.50
   2   8  -1    2.68    0.87
   2  -8  -1    2.59    0.92
  -2  -8   1    2.68    1.31
  -2   8   1    3.04    1.01
   2   8   0  393.93   11.27
   2  -8   0  387.09   11.54
  -2  -8   0  394.11   12.92
  -2   8   0  391.31   13.11
   2   8   1   67.84    2.99
   2  -8   1   60.57    3.20
  -2   8  -1   68.85    4.23
  -2  -8  -1   56.05    3.38
   2  -8   2   20.02    1.82
   2   8   2   24.29    1.62
  -2  -8  -2   25.65    2.15
  -2   8  -2   21.92    2.47
   2   8   3   10.18    0.89
   2  -8   3    9.40    1.39
  -2   8  -3    9.04    1.84
  -2  -8  -3   10.24    1.62
   2   8   4   53.14    1.50
  -2   8  -4   53.70    3.60
  -2   8  -4   61.28    4.87
  -2  -8  -4   57.35    3.78
  -2   8  -5    7.55    1.55
  -2   8  -5   12.18    2.38
  -2  -8  -5    6.41    1.70
  -2  -8  -6    8.46    1.92
  -2   8  -6    7.43    1.79
  -2   8  -6    7.28    2.06
  -2   8  -7    1.34    1.50
  -2   8  -7    4.79    2.12
  -2  -8  -7    3.45    1.68
  -2  -8  -8   16.76    3.40
  -2   8  -8   25.02    3.81
  -2   8  -8   32.70    3.76
  -2   8  -9    3.79    2.65
  -2   8  -9    4.74    2.27
  -2  -8  -9    2.89    2.35
  -2   8 -10   38.93    5.66
  -2   8 -10   41.03    4.91
  -2  -8 -10   39.45    5.36
  -2   8 -11   10.44    3.22
  -2   8 -12    7.89    3.90
  -2  -8 -12    8.62    4.31
  -2  -8 -13    0.84    3.54
  -2   8 -13   12.55    4.15
   2   9 -14    4.49    3.16
   2   9 -13   -2.12    2.07
   2   9 -13    0.83    2.18
   2   9 -12   28.42    4.12
   2  -9 -12   15.83    4.60
   2   9 -12   14.16    3.76
   2  -9 -11   -0.47    1.73
   2   9 -11   -0.87    1.56
   2   9 -11    0.03    1.94
   2   9 -10   12.46    2.98
   2  -9 -10   13.81    3.07
   2   9 -10    6.07    1.70
   2  -9  -9    1.64    0.94
   2  -9  -9    0.88    1.59
   2   9  -9   -0.83    1.46
  -2  -9   9    2.83    1.36
   2  -9  -8   15.64    2.78
   2   9  -8   13.95    2.77
   2  -9  -8   10.76    1.58
  -2  -9   8   13.44    2.13
   2  -9  -7    3.48    1.57
   2   9  -7    7.42    1.86
   2  -9  -7    5.16    1.12
  -2  -9   7    7.51    1.56
   2   9  -6  467.20   18.15
   2  -9  -6  472.83   16.12
  -2  -9   6  476.97   16.88
   2   9  -5    0.98    1.00
   2  -9  -5    0.37    0.85
  -2  -9   5    0.21    1.02
  -2   9   5    0.99    0.67
   2   9  -4   83.12    4.97
   2  -9  -4   93.90    5.05
  -2   9   4   91.53    4.57
  -2  -9   4  106.33    5.63
   2   9  -3    3.67    1.20
   2  -9  -3    4.24    1.21
  -2   9   3    4.48    1.29
  -2  -9   3    5.83    1.21
   2  -9  -2    2.37    0.98
   2   9  -2    1.76    1.01
  -2  -9   2    2.11    1.03
  -2   9   2    2.22    1.18
   2  -9  -1    1.93    1.03
   2   9  -1    2.28    0.81
  -2   9   1   -0.34    0.93
  -2  -9   1    0.64    0.97
   2  -9   0    2.06    0.87
   2   9   0    1.73    0.80
  -2  -9   0    4.20    1.12
  -2   9   0   -0.03    1.17
   2  -9   1    3.27    1.19
   2   9   1    2.16    1.00
  -2   9  -1    5.21    1.45
  -2  -9  -1    5.01    1.23
   2  -9   2  595.43   17.34
   2   9   2  624.28   15.88
  -2  -9  -2  658.51   20.39
  -2   9  -2  645.62   22.33
   2   9   3    5.75    0.94
   2  -9   3    5.86    1.27
  -2   9  -3    5.58    1.72
  -2  -9  -3    6.54    1.43
   2   9   4    8.24    0.70
   2  -9   4   11.33    1.56
  -2  -9  -4    7.14    1.55
  -2   9  -4   12.45    2.20
  -2   9  -5    2.10    1.09
  -2   9  -5    0.96    1.54
  -2  -9  -6  138.40    8.24
  -2   9  -6  143.46    7.82
  -2   9  -6  175.06   10.42
  -2  -9  -7    1.97    1.71
  -2   9  -7    1.41    1.48
  -2   9  -7    4.89    2.17
  -2   9  -8   27.22    4.39
  -2   9  -8   26.32    3.90
  -2  -9  -8   23.51    3.73
  -2   9  -9    3.50    1.70
  -2   9  -9   -0.57    2.39
  -2  -9  -9    0.52    1.94
  -2  -9 -10   -1.26    2.21
  -2   9 -10    3.95    2.04
  -2   9 -10    1.05    1.98
  -2   9 -11   -1.30    2.14
   2 -10 -14   10.03    4.40
  -2 -10  14   15.82    4.76
   2  10 -13    3.15    2.77
  -2 -10  13    2.14    2.46
   2 -10 -12   35.43    5.06
   2  10 -12   33.08    5.79
  -2 -10  12   37.00    5.06
   2 -10 -11   -1.12    2.31
   2  10 -11    0.75    1.92
  -2 -10  11    1.75    1.62
   2 -10 -10    0.58    2.02
   2  10 -10    4.45    2.05
  -2 -10  10    5.21    2.18
   2  10  -9    3.49    1.71
   2 -10  -9    3.52    1.78
   2 -10  -9    0.96    1.00
  -2 -10   9    3.29    1.45
   2  10  -8   37.64    4.40
   2 -10  -8   40.21    3.69
   2 -10  -8   35.10    2.68
  -2 -10   8   37.59    3.68
   2 -10  -7    2.23    0.96
   2  10  -7    2.35    1.50
   2 -10  -7    3.51    1.65
  -2 -10   7    2.62    1.35
   2  10  -6  344.20   15.14
   2 -10  -6  353.05   13.42
  -2 -10   6  347.01   13.18
   2  10  -5    1.51    1.17
   2 -10  -5    1.88    1.00
  -2 -10   5    0.02    0.92
  -2  10   5    0.41    0.78
   2 -10  -4    4.38    1.31
   2  10  -4    5.98    1.47
  -2  10   4    4.08    1.42
  -2 -10   4    6.77    1.47
   2  10  -3    5.94    1.53
   2 -10  -3    6.72    1.47
  -2 -10   3    6.92    1.47
  -2  10   3    9.47    1.42
   2  10  -2   31.29    2.63
   2 -10  -2   28.16    2.52
  -2  10   2   29.94    2.61
  -2 -10   2   27.86    2.67
   2  10  -1    4.62    1.42
   2 -10  -1    5.91    1.30
  -2 -10   1    6.53    1.44
  -2  10   1    3.19    1.42
   2  10   0  159.81    6.94
   2 -10   0  132.74    6.09
  -2  10   0  148.99    7.77
  -2 -10   0  147.67    7.04
   2  10   1    2.78    0.92
   2 -10   1    4.00    1.15
  -2 -10  -1    1.15    1.21
  -2  10  -1    2.90    1.32
   2 -10   2  668.28   20.28
   2  10   2  651.63   17.68
  -2 -10  -2  679.40   22.28
  -2  10  -2  643.22   23.61
   2 -10   3    0.28    0.89
   2  10   3    2.40    0.77
  -2 -10  -3    0.07    1.03
  -2  10  -3   -1.35    1.61
   2 -10   4   47.94    3.52
   2  10   4   46.75    2.19
  -2 -10  -4   43.29    3.38
  -2  10  -4   46.49    4.36
   2 -10   5   15.04    2.04
  -2  10  -5   13.01    2.79
  -2 -10  -5   14.25    2.16
  -2  10  -6   15.95    3.23
  -2 -10  -6   18.78    2.72
  -2  10  -6   20.79    2.44
  -2 -10  -7    7.29    2.47
  -2  10  -7   10.78    2.12
  -2  10  -7    9.89    2.66
  -2  10  -8   29.50    3.73
  -2  10  -8   36.12    4.92
  -2 -10  -8   31.72    4.28
  -2  10  -9    0.48    1.52
  -2  10  -9    0.00    2.28
  -2 -10  -9    1.26    1.80
  -2  10 -10  106.94    9.23
  -2  10 -10  125.85    9.95
  -2 -10 -10  122.14   10.11
  -2 -10 -11    4.01    2.77
  -2  10 -11   -1.76    2.25
  -2  10 -11    5.42    2.45
  -2  10 -12   -0.26    2.51
  -2 -10 -12    3.22    2.76
   2 -11 -14    7.89    5.02
  -2 -11  14    7.26    3.46
   2  11 -13   -0.72    2.64
   2 -11 -13    0.43    2.16
  -2 -11  13    1.11    2.39
   2  11 -12   -2.19    1.97
   2 -11 -12    2.01    1.95
  -2 -11  12    1.42    1.77
   2 -11 -11    9.58    3.49
   2  11 -11    5.93    3.56
  -2 -11  11    7.88    2.49
   2 -11 -10   10.87    3.25
   2  11 -10   17.84    3.61
  -2 -11  10   13.15    2.86
   2 -11  -9   -0.13    0.75
   2 -11  -9    0.43    1.38
   2  11  -9    0.50    1.37
  -2 -11   9    0.92    1.23
   2  11  -8   57.98    6.01
   2 -11  -8   67.33    5.53
   2 -11  -8   58.99    3.60
  -2 -11   8   59.48    4.88
   2 -11  -7   61.56    3.64
   2  11  -7   80.75    5.98
   2 -11  -7   71.99    4.94
  -2 -11   7   68.08    4.77
   2  11  -6  205.04   10.65
   2 -11  -6  201.39    9.20
  -2 -11   6  221.33   10.18
   2 -11  -5    6.02    1.54
   2  11  -5    5.72    1.75
  -2  11   5    7.92    1.33
  -2 -11   5    6.99    2.15
   2  11  -4    4.68    1.49
   2 -11  -4    5.56    1.67
  -2 -11   4    5.20    1.45
  -2  11   4    3.82    1.34
   2 -11  -3    5.23    1.49
   2  11  -3    6.76    1.60
  -2 -11   3    5.52    1.46
  -2  11   3    7.59    1.70
   2 -11  -2   -0.69    0.77
   2  11  -2    0.83    0.71
  -2  11   2   -0.26    1.00
   2  11  -1   12.43    1.73
   2 -11  -1   10.65    1.80
  -2  11   1   15.39    2.00
  -2 -11   1   11.83    2.09
   2 -11   0    2.73    1.16
   2  11   0    3.84    1.14
  -2  11   0    2.19    1.52
  -2 -11   0    1.70    1.37
   2 -11   1    0.04    0.89
  -2  11  -1   -1.07    1.10
  -2 -11  -1   -0.33    1.01
   2 -11   2  555.38   18.17
   2  11   2  556.08   16.70
  -2  11  -2  575.61   22.50
  -2 -11  -2  542.18   19.22
   2  11   3    5.76    1.15
   2 -11   3    3.74    1.34
  -2  11  -3    8.33    2.06
  -2 -11  -3    7.27    1.56
   2 -11   4    9.51    1.98
   2  11   4    6.48    0.98
  -2 -11  -4   12.60    2.03
  -2  11  -4    8.55    2.38
   2 -11   5    2.02    1.29
  -2  11  -5    5.29    2.44
  -2 -11  -5    2.69    1.36
   2 -11   6    5.04    1.82
  -2 -11  -6   10.24    2.20
  -2  11  -6    8.10    2.63
  -2  11  -7   -0.22    0.84
  -2  11  -7   -0.80    1.62
  -2 -11  -7   -1.21    1.54
  -2 -11  -8   20.76    3.58
  -2  11  -8   15.31    3.65
  -2  11  -8   19.06    2.94
  -2  11  -9    7.25    2.49
  -2 -11  -9    0.51    2.42
  -2  11  -9    2.22    1.89
  -2  11 -10   18.11    3.47
  -2 -11 -10   14.63    4.09
  -2  11 -10   12.62    4.30
  -2  11 -11    3.62    2.14
  -2 -11 -11   -2.07    2.95
  -2  11 -11    4.21    2.66
  -2 -11 -12    8.63    3.76
  -2  11 -12    7.61    3.13
   2 -12 -14    2.90    3.16
  -2 -12  14    0.67    2.79
   2  12 -13    2.79    3.61
   2 -12 -13    4.98    3.01
  -2 -12  13    0.64    2.68
   2 -12 -12    0.30    2.44
   2  12 -12   -0.27    2.18
  -2 -12  12    3.17    2.06
   2  12 -11    5.69    3.00
   2 -12 -11    6.76    2.93
  -2 -12  11    9.48    2.69
   2  12 -10    9.92    2.95
   2 -12 -10    9.17    3.11
  -2 -12  10   12.60    2.72
   2  12  -9    1.68    1.63
   2 -12  -9   -0.16    1.43
   2 -12  -9   -0.15    0.83
   2  12  -8    1.22    1.74
   2 -12  -8    3.08    1.02
   2 -12  -8    2.11    1.76
  -2 -12   8   -0.12    1.59
   2 -12  -7    4.80    1.80
   2 -12  -7    6.16    1.34
   2  12  -7    7.20    2.09
  -2 -12   7    4.79    1.76
   2  12  -6    2.36    1.37
   2 -12  -6    0.75    1.43
  -2  12   6    1.35    0.95
  -2 -12   6    0.33    1.24
   2  12  -5    3.85    1.78
   2 -12  -5    1.37    1.33
  -2 -12   5    1.28    1.56
  -2  12   5    2.69    1.23
   2 -12  -4   35.87    3.10
   2  12  -4   36.32    3.51
  -2  12   4   36.95    3.14
  -2 -12   4   37.18    3.33
   2 -12  -3   20.25    2.64
   2  12  -3   16.96    2.48
  -2  12   3   22.96    2.59
  -2 -12   3   16.88    2.53
   2 -12  -2   38.55    3.34
   2  12  -2   44.92    3.49
  -2 -12   2   40.04    3.64
  -2  12   2   42.64    3.92
   2  12  -1   12.16    1.92
   2 -12  -1   11.01    1.98
  -2  12   1   14.17    2.13
  -2 -12   1    8.78    2.12
   2 -12   0  118.70    6.49
   2  12   0  127.08    6.52
  -2  12   0  130.51    7.86
  -2 -12   0  119.84    7.00
   2  12   1    3.97    1.27
   2 -12   1    4.64    1.42
  -2 -12  -1    6.96    1.76
  -2  12  -1    5.36    1.93
   2 -12   2   14.17    2.27
   2  12   2   10.14    1.63
  -2 -12  -2   12.65    2.10
  -2  12  -2   12.00    2.60
   2  12   3   -0.47    0.96
   2 -12   3    0.47    1.26
  -2 -12  -3    0.79    1.13
  -2  12  -3    2.38    1.40
   2  12   4    3.80    1.16
   2 -12   4    3.05    1.57
  -2  12  -4    6.21    2.31
  -2 -12  -4    5.68    1.78
   2  12   5    0.29    0.45
  -2 -12  -5    0.95    1.08
  -2  12  -5    0.13    1.60
   2 -12   6   11.83    2.40
  -2  12  -6   17.77    3.30
  -2 -12  -6   13.31    2.66
   2 -12   7    0.77    1.40
  -2  12  -7   -0.40    1.85
  -2 -12  -7    1.09    1.57
   2 -12   8    5.39    2.29
  -2  12  -8    7.52    3.33
  -2 -12  -8    5.87    2.58
   2 -12   9    5.38    2.37
  -2  12  -9    2.90    3.31
  -2 -12  -9    2.51    3.36
  -2 -12 -10   -2.31    2.62
  -2  12 -10    8.92    3.17
  -2  12 -11    6.05    3.31
  -2  12 -11    1.30    1.55
  -2 -12 -11    0.50    3.56
  -2 -12 -12    8.25    4.11
   2  13 -13    0.56    2.39
   2 -13 -13   -1.76    2.39
  -2 -13  13    0.55    1.70
   2  13 -12   12.01    4.64
   2 -13 -12   15.87    4.49
  -2 -13  12    5.91    3.86
   2 -13 -11    1.44    2.80
   2  13 -11    4.74    3.31
  -2 -13  11    4.79    2.30
   2 -13 -10    3.69    2.60
   2  13 -10    4.86    2.47
  -2 -13  10    3.89    2.12
   2  13  -9    4.18    2.40
   2 -13  -9    4.02    2.29
  -2 -13   9    5.11    2.02
   2 -13  -8  185.07   11.07
   2  13  -8  189.86   12.14
   2 -13  -8  170.09    7.63
  -2 -13   8  168.17    9.56
   2 -13  -7    3.97    1.35
   2 -13  -7    6.16    1.80
   2  13  -7    6.26    2.15
  -2 -13   7    6.55    1.91
   2  13  -6   62.29    5.50
   2 -13  -6   66.47    5.33
  -2 -13   6   71.50    5.86
  -2  13   6   67.35    4.34
   2 -13  -5   20.20    3.38
   2  13  -5   20.68    3.01
  -2  13   5   19.37    2.78
  -2 -13   5   26.87    2.97
   2  13  -4   11.49    2.22
   2 -13  -4   11.00    2.05
  -2  13   4   11.27    2.25
  -2 -13   4    8.77    2.01
   2 -13  -3   48.06    3.92
   2  13  -3   57.47    4.67
  -2  13   3   50.39    4.21
  -2 -13   3   51.67    4.35
   2  13  -2    0.73    1.42
   2 -13  -2    2.85    1.50
  -2  13   2    1.96    1.52
  -2 -13   2    6.05    1.72
   2  13  -1   28.74    2.92
   2 -13  -1   24.56    2.87
  -2 -13   1   25.84    3.17
  -2  13   1   23.29    2.93
   2 -13   0   78.50    5.32
   2  13   0   85.33    5.19
  -2  13   0   79.94    6.29
  -2 -13   0   79.98    5.64
   2  13   1   47.19    3.54
   2 -13   1   46.55    3.81
  -2  13  -1   49.91    4.79
  -2 -13  -1   47.58    4.03
   2 -13   2  216.21   10.37
   2  13   2  230.07    9.85
  -2  13  -2  223.15   12.08
  -2 -13  -2  201.88   10.36
   2 -13   3    0.75    1.17
   2  13   3    0.72    1.20
  -2  13  -3    0.49    1.56
  -2 -13  -3    2.06    1.44
   2  13   4  139.05    6.21
   2 -13   4  119.73    7.03
  -2 -13  -4  143.52    8.96
  -2  13  -4  161.37   10.29
   2  13   5    3.96    0.80
   2 -13   5    3.62    1.64
  -2  13  -5    5.99    2.87
  -2 -13  -5    3.02    1.63
   2 -13   6   48.78    4.50
  -2 -13  -6   46.66    4.66
  -2  13  -6   65.06    6.30
   2 -13   7   -1.55    1.46
  -2 -13  -7   -0.85    1.73
  -2  13  -7    1.63    1.97
   2 -13   8   27.77    3.90
  -2  13  -8   30.25    5.02
  -2 -13  -8   28.45    4.91
   2 -13   9   -0.07    1.86
  -2 -13  -9   -0.37    1.89
  -2  13  -9   -0.33    2.00
   2 -13  10   23.08    4.08
  -2  13 -10   21.83    4.82
  -2 -13 -10   28.86    5.08
  -2  13 -11    7.94    3.98
  -2 -13 -11    1.15    3.30
  -2 -13 -12   -2.01    3.47
   2  14 -13    0.37    3.79
   2 -14 -13    2.93    3.22
  -2 -14  13    2.82    2.56
   2 -14 -12    9.50    3.89
   2  14 -12   10.37    4.46
  -2 -14  12    7.67    2.88
   2  14 -11    1.30    2.31
   2 -14 -11    1.59    2.45
   2  14 -10   23.50    4.24
   2 -14 -10   14.65    4.67
  -2 -14  10   16.67    3.49
   2 -14  -9   -2.17    2.38
   2  14  -9   -1.06    1.94
  -2 -14   9   -1.90    2.14
   2  14  -8    1.72    2.10
   2 -14  -8    2.75    1.20
   2 -14  -8    0.93    1.87
  -2 -14   8    3.63    1.86
   2 -14  -7    4.34    1.93
   2  14  -7    2.11    1.97
   2 -14  -7    1.01    1.24
  -2 -14   7    4.02    1.73
   2  14  -6   36.63    4.53
   2 -14  -6   43.77    4.31
  -2  14   6   34.44    3.24
  -2 -14   6   41.29    5.18
   2  14  -5    1.21    1.73
   2 -14  -5    0.87    1.58
  -2 -14   5    4.42    1.63
  -2  14   5    1.64    1.34
   2 -14  -4    0.94    1.50
   2  14  -4    4.35    1.56
  -2 -14   4    0.80    1.46
   2  14  -3    9.03    2.02
   2 -14  -3    5.32    2.33
  -2 -14   3    8.63    2.55
  -2  14   3    6.31    1.96
   2  14  -2  588.23   22.97
   2 -14  -2  568.41   21.78
  -2 -14   2  569.42   22.77
  -2  14   2  562.88   22.52
   2  14  -1    6.07    2.34
   2 -14  -1    8.50    2.21
  -2 -14   1   13.28    2.31
  -2  14   1    8.15    2.20
   2  14   0  167.53    8.80
   2 -14   0  168.52    9.06
  -2 -14   0  167.65    9.48
  -2  14   0  185.13   10.68
   2 -14   1    6.10    1.56
   2  14   1    0.03    1.72
  -2  14  -1    3.92    2.40
  -2 -14  -1    1.61    1.60
   2 -14   2  153.33    8.41
   2  14   2  156.98    8.30
  -2 -14  -2  141.21    8.80
  -2  14  -2  156.63    9.95
   2 -14   3    1.90    1.42
   2  14   3    1.11    1.18
  -2  14  -3   -0.33    1.58
  -2 -14  -3   -0.93    1.29
   2 -14   4    3.63    2.01
   2  14   4    2.53    1.36
  -2  14  -4    4.87    2.43
  -2 -14  -4    4.98    1.90
   2  14   5    5.18    1.17
   2 -14   5    9.32    1.91
  -2 -14  -5    5.42    2.05
  -2  14  -5   13.75    3.04
   2 -14   6   56.15    4.97
  -2  14  -6   68.45    7.12
  -2 -14  -6   57.14    5.48
   2 -14   7    3.80    1.96
  -2 -14  -7    4.27    2.43
  -2  14  -7    6.59    2.83
   2 -14   8    5.29    2.04
  -2 -14  -8   -0.91    2.53
  -2  14  -8    9.16    3.74
   2 -14   9    3.54    2.23
  -2 -14  -9   10.33    3.54
  -2  14  -9    0.83    2.87
   2 -14  10   24.75    4.49
  -2  14 -10   20.70    5.93
  -2 -14 -10   22.75    5.07
   2 -14  11    7.33    2.81
  -2  14 -11    2.53    3.26
  -2 -14 -11    0.24    3.50
   2 -14  12    6.72    3.67
  -2 -14 -12   13.99    4.71
   2  15 -13    1.49    3.56
   2 -15 -13    5.79    4.75
  -2 -15  13    5.96    3.04
   2  15 -12   15.51    4.44
   2 -15 -12   19.57    5.41
  -2 -15  12   10.05    3.91
   2 -15 -11   13.44    3.92
   2  15 -11   10.08    3.84
  -2 -15  11   11.96    3.46
   2  15 -10   88.57    9.53
   2 -15 -10   95.29    8.46
  -2 -15  10   88.69    8.06
   2 -15  -9    6.12    2.39
   2  15  -9   -0.07    2.39
  -2 -15   9    2.49    2.00
   2  15  -8   20.34    3.77
   2 -15  -8   16.06    2.11
   2 -15  -8   14.81    3.14
  -2 -15   8   18.43    3.21
   2  15  -7   -0.03    1.85
   2 -15  -7   -1.03    1.08
  -2 -15   7   -1.09    1.82
   2  15  -6   -0.60    1.84
  -2  15   6    0.72    1.15
   2  15  -5    4.36    1.97
   2 -15  -5    5.27    1.84
  -2 -15   5    1.29    1.75
  -2  15   5    1.73    1.75
   2  15  -4   12.37    2.70
   2 -15  -4   10.84    2.78
  -2  15   4   11.08    2.80
  -2 -15   4   13.33    2.66
   2 -15  -3    1.14    2.15
   2  15  -3    5.91    1.90
  -2  15   3    4.44    2.17
  -2 -15   3    3.49    2.00
   2  15  -2    4.30    1.64
  -2  15   2   -0.55    1.71
   2 -15  -1    6.28    2.17
   2  15  -1    4.15    2.20
  -2 -15   1    6.72    2.64
  -2  15   1    6.36    1.97
   2  15   0    1.12    1.38
   2 -15   0    1.27    1.55
  -2  15   0   -0.19    1.83
  -2 -15   0    2.99    1.65
   2  15   1   15.11    2.76
   2 -15   1   17.00    2.78
  -2 -15  -1   12.21    2.78
  -2  15  -1   22.19    3.41
   2 -15   2   25.61    3.22
   2  15   2   33.44    3.32
  -2  15  -2   22.41    4.29
  -2 -15  -2   23.82    3.32
   2 -15   3   20.31    3.29
   2  15   3   15.07    2.83
  -2  15  -3   22.06    3.65
  -2 -15  -3   19.62    3.15
   2  15   4    1.28    1.38
   2 -15   4    4.51    2.05
  -2 -15  -4    2.73    1.84
  -2  15  -4    3.59    2.54
   2 -15   5    2.56    1.63
   2  15   5   -0.02    1.11
  -2  15  -5   -1.34    2.19
  -2 -15  -5    5.04    1.63
   2 -15   6  264.57   13.82
  -2 -15  -6  301.36   15.99
  -2  15  -6  350.19   20.61
   2 -15   7   11.30    2.48
  -2 -15  -7    8.86    2.98
  -2  15  -7    2.45    4.21
   2 -15   8   16.84    3.50
  -2  15  -8   16.70    4.15
  -2 -15  -8   20.24    4.18
   2 -15   9    4.58    2.48
  -2  15  -9   -2.66    2.63
   2 -15  10    5.44    2.40
  -2 -15 -10   -2.69    3.90
  -2  15 -10   -0.42    2.99
   2 -15  11   13.08    3.67
  -2  15 -11   10.73    5.03
  -2 -15 -11    2.94    5.24
   2  16 -12    1.44    3.15
   2 -16 -12    6.81    3.56
   2  16 -11   10.23    5.15
   2 -16 -11    9.07    5.27
  -2 -16  11   16.35    3.78
   2 -16 -10    1.67    2.56
   2  16 -10    0.33    2.50
  -2 -16  10    3.57    2.30
   2  16  -9    2.78    2.33
   2 -16  -9    4.76    2.61
  -2 -16   9   -0.56    2.03
   2 -16  -8    9.63    2.56
   2  16  -8   10.10    3.14
   2 -16  -8    7.60    1.94
  -2 -16   8    7.22    3.82
   2 -16  -7   15.96    2.96
   2  16  -7   18.52    4.12
  -2 -16   7   14.08    4.17
  -2  16   7   15.30    2.31
   2  16  -6   29.33    4.28
   2 -16  -6   32.64    4.67
  -2  16   6   29.31    3.70
  -2 -16   6   26.19    3.86
   2  16  -5    7.46    2.55
   2 -16  -5   11.03    3.05
  -2 -16   5    6.44    2.49
  -2  16   5   13.31    2.74
   2 -16  -4   27.21    3.62
   2  16  -4   42.59    4.56
  -2 -16   4   34.45    4.27
  -2  16   4   30.07    3.75
   2 -16  -3   28.51    4.36
   2  16  -3   30.79    4.00
  -2  16   3   31.16    3.85
  -2 -16   3   29.96    3.90
   2 -16  -2  268.78   13.52
   2  16  -2  255.99   13.69
  -2  16   2  264.46   13.83
  -2 -16   2  268.56   14.12
   2  16  -1    2.52    1.63
   2 -16  -1   -1.28    1.62
  -2 -16   1    0.84    1.62
  -2  16   1    1.28    1.61
   2 -16   0    7.06    2.30
   2  16   0    5.93    2.05
  -2 -16   0   10.63    2.37
  -2  16   0    5.66    2.62
   2 -16   1    3.44    2.04
   2  16   1    3.24    1.73
  -2  16  -1    5.21    2.45
  -2 -16  -1    6.46    2.01
   2 -16   2   25.78    3.51
   2  16   2   27.89    4.05
  -2  16  -2   26.90    4.07
  -2 -16  -2   31.97    4.01
   2 -16   3    3.15    2.10
   2  16   3    2.07    2.16
  -2 -16  -3   12.12    2.50
  -2  16  -3    5.18    2.54
   2 -16   4   16.94    3.40
   2  16   4   17.33    2.48
  -2  16  -4   16.44    3.81
  -2 -16  -4   16.11    3.24
   2  16   5   -1.12    1.18
   2 -16   5   -0.53    1.68
  -2 -16  -5   -1.00    1.77
   2 -16   6    1.24    1.93
  -2  16  -6    4.35    2.60
  -2 -16  -6    2.01    2.44
   2 -16   7    8.64    2.50
  -2  16  -7    8.39    3.73
  -2 -16  -7   11.56    3.13
  -2 -16  -8   -0.70    3.62
  -2  16  -8   14.88    4.07
   2 -16   9   -0.17    2.03
  -2  16  -9    7.47    3.51
  -2 -16  -9    0.57    2.51
   2 -16  10    6.75    3.38
  -2 -16 -10    5.94    3.81
  -2  16 -10   18.76    4.92
   2 -16  11    7.13    3.53
  -2 -16 -11    6.24    3.82
  -2  16 -11    1.54    3.96
   2 -17 -12    0.53    3.61
   2  17 -12   -1.68    3.28
  -2 -17  12    7.61    2.92
   2 -17 -11   12.32    4.24
   2  17 -11    5.47    3.74
  -2 -17  11   10.80    3.50
   2  17 -10    9.36    3.57
   2 -17 -10   -2.26    3.43
   2  17  -9   -0.44    2.07
   2 -17  -8    1.43    1.27
   2  17  -8    1.21    2.38
   2 -17  -8   -0.70    1.60
  -2 -17   8    0.12    2.15
   2  17  -7   11.80    3.24
   2 -17  -7    9.72    3.07
  -2 -17   7   13.46    3.25
  -2  17   7   11.25    2.19
   2  17  -6   47.00    5.83
   2 -17  -6   57.39    6.17
  -2  17   6   50.64    5.05
  -2 -17   6   52.12    5.29
   2  17  -5    5.20    2.73
   2 -17  -5   10.88    2.77
  -2  17   5    8.13    2.87
  -2 -17   5   11.71    2.78
   2  17  -4   10.33    3.02
   2 -17  -4    6.15    2.90
  -2 -17   4   16.54    2.99
  -2  17   4    8.76    2.57
   2 -17  -3    2.79    2.24
   2  17  -3    4.23    1.87
  -2 -17   3    1.56    1.99
  -2  17   3    0.98    1.92
   2  17  -2    0.21    1.73
   2 -17  -2    1.50    1.85
  -2 -17   2    6.18    2.03
  -2  17   2    0.46    1.94
   2  17  -1   -1.09    1.76
   2 -17  -1    5.63    2.02
  -2  17   1    6.24    2.11
  -2 -17   1    1.03    1.95
   2  17   0   12.15    2.82
   2 -17   0    6.67    2.60
  -2  17   0    9.15    3.04
  -2 -17   0    9.17    2.64
   2 -17   1    3.81    1.99
   2  17   1    0.15    2.18
  -2  17  -1    4.20    2.60
  -2 -17  -1    5.86    2.09
   2 -17   2   55.72    5.37
   2  17   2   73.85    6.25
  -2  17  -2   68.77    6.73
  -2 -17  -2   60.10    5.67
   2  17   3   -1.80    1.51
   2 -17   3    1.92    1.40
  -2  17  -3   -1.07    1.76
  -2 -17  -3    1.71    1.89
   2  17   4   18.18    2.90
   2 -17   4   18.39    3.39
  -2 -17  -4   17.46    4.01
  -2  17  -4   16.70    3.91
   2  17   5    6.83    1.97
   2 -17   5    7.18    3.02
  -2 -17  -5    8.06    2.77
  -2  17  -5   11.01    3.24
   2 -17   6    4.43    2.41
  -2 -17  -6    8.04    2.89
  -2  17  -6    7.02    3.33
   2 -17   7   -1.54    1.48
  -2  17  -7    2.34    1.90
  -2 -17  -7    0.28    1.45
  -2  17  -8    4.49    3.64
  -2 -17  -8    8.00    3.12
  -2  17  -9    7.84    3.74
  -2 -17  -9    5.98    3.45
   2 -17  10   -2.07    2.45
  -2 -17 -10   -0.97    3.01
  -2 -17 -11   -0.69    3.09
   2 -18 -12   15.75    5.11
   2  18 -12   12.88    5.83
  -2 -18  12   10.69    4.25
   2  18 -11    2.90    3.44
  -2 -18  11    6.42    3.81
   2 -18 -10   11.01    3.39
   2  18 -10   -0.78    2.62
  -2 -18  10   -2.35    2.89
   2 -18  -9    6.37    2.97
   2  18  -9    7.44    3.36
  -2 -18   9    3.29    4.19
   2 -18  -8    2.18    1.66
   2 -18  -8   -1.72    1.99
   2  18  -8    4.92    2.53
  -2 -18   8    5.81    2.39
   2  18  -7   15.61    3.68
   2 -18  -7    8.74    3.28
  -2  18   7   12.53    2.90
  -2 -18   7   13.13    3.24
   2  18  -6    1.66    2.20
   2 -18  -6    3.83    2.09
  -2  18   6   -0.97    2.29
  -2 -18   6    4.86    2.07
   2  18  -5    1.98    1.71
   2 -18  -5   -1.97    1.79
  -2 -18   5    2.01    1.80
  -2  18   5   -0.74    1.94
   2 -18  -4  137.00   10.30
   2  18  -4  140.62   10.39
  -2  18   4  139.56    9.57
  -2 -18   4  163.94   11.23
   2 -18  -3   12.25    3.20
   2  18  -3   20.31    3.45
  -2 -18   3   18.49    4.25
  -2  18   3   17.03    3.76
   2 -18  -2  217.61   12.94
   2  18  -2  221.73   13.32
  -2 -18   2  232.11   14.09
  -2  18   2  215.70   13.00
   2  18  -1   -0.96    2.10
   2 -18  -1    4.80    2.29
  -2  18   1    3.24    2.11
  -2 -18   1    4.53    2.13
   2 -18   0   75.32    6.49
   2  18   0   68.59    5.83
  -2 -18   0   66.17    6.55
  -2  18   0   70.70    6.48
   2 -18   1    8.43    2.54
   2  18   1    5.67    2.40
  -2 -18  -1    5.29    2.50
  -2  18  -1    2.01    3.65
   2 -18   2   19.03    3.69
   2  18   2   23.26    3.40
  -2  18  -2   21.57    4.46
  -2 -18  -2   21.73    3.66
   2  18   3   18.96    3.31
   2 -18   3   18.08    4.05
  -2 -18  -3   24.60    4.10
  -2  18  -3   27.10    4.56
   2  18   4    4.11    2.20
   2 -18   4    4.22    2.50
  -2 -18  -4    8.80    2.65
  -2  18  -4    7.50    3.02
   2 -18   5    5.36    2.70
   2  18   5    1.86    1.86
  -2  18  -5    5.25    3.07
  -2 -18  -5    6.22    2.52
   2 -18   6    6.78    2.51
  -2  18  -6   -2.17    3.25
  -2 -18  -6   -0.43    1.86
   2 -18   7    2.71    2.47
  -2  18  -7   14.48    4.11
  -2 -18  -7    2.08    2.53
   2 -18   8    8.44    3.04
  -2  18  -8    6.06    3.99
  -2 -18  -8    8.01    4.25
   2 -18   9    5.24    3.15
  -2 -18  -9    8.56    3.69
  -2  18  -9    0.61    4.59
   2 -18  10   12.87    4.01
  -2  18 -10   27.50    6.36
  -2 -18 -10    8.45    4.92
   2  19 -11    3.05    3.44
   2 -19 -11   10.57    3.77
  -2 -19  11   -2.24    3.76
   2  19 -10   13.89    4.44
  -2 -19  10   14.32    4.82
   2  19  -9    5.34    3.07
   2 -19  -9   -0.03    2.73
  -2 -19   9    6.92    2.96
   2 -19  -8    3.62    2.34
  -2 -19   8    3.13    2.51
   2 -19  -7    3.23    2.65
  -2 -19   7    1.12    2.65
  -2  19   7    9.71    2.80
   2 -19  -6   66.69    6.96
   2  19  -6   78.06    7.73
  -2 -19   6   70.00    6.91
  -2  19   6   75.36    6.94
   2  19  -5   11.53    3.35
   2 -19  -5   16.74    3.44
  -2 -19   5   10.78    3.34
  -2  19   5   10.03    2.99
   2 -19  -4   33.18    5.37
   2  19  -4   23.35    4.21
  -2  19   4   25.61    4.50
  -2 -19   4   20.94    4.24
   2 -19  -3    6.40    2.24
   2  19  -3    0.77    2.15
  -2  19   3    1.91    2.71
  -2 -19   3    0.15    2.24
   2 -19  -2   -0.50    1.87
   2  19  -2    1.46    1.47
  -2 -19   2   -1.46    1.54
   2 -19  -1    1.46    2.31
   2  19  -1   -0.96    2.10
  -2  19   1    8.01    2.21
  -2 -19   1    2.88    2.29
   2 -19   0    6.67    2.45
   2  19   0    4.23    2.27
  -2  19   0    1.49    2.52
  -2 -19   0    2.19    2.49
   2 -19   1   36.88    5.07
   2  19   1   46.39    5.57
  -2  19  -1   37.65    5.75
  -2 -19  -1   41.39    5.12
   2 -19   2  137.60   10.10
   2  19   2  155.58    9.75
  -2  19  -2  151.27   11.85
  -2 -19  -2  123.99    9.48
   2  19   3    0.54    1.53
  -2  19  -3    2.19    2.61
  -2 -19  -3   -0.23    1.90
   2  19   4   18.85    3.20
   2 -19   4   14.95    4.15
  -2 -19  -4   16.46    3.60
  -2  19  -4   14.00    4.20
   2 -19   5    7.13    2.68
  -2  19  -5    2.12    3.30
  -2 -19  -5    6.17    2.79
   2 -19   6   84.44    8.53
  -2  19  -6   91.15    9.48
  -2 -19  -6   75.45    7.49
   2 -19   7    5.33    3.15
   2 -19   8   11.36    3.47
  -2 -19  -8   12.56    5.00
  -2  19  -8   14.89    4.82
   2 -19   9    7.98    3.61
  -2 -19  -9   -2.26    3.35
  -2  19  -9    6.58    3.72
   2 -19  10    3.60    3.55
  -2  19 -10    0.59    3.66
  -2 -19 -10    1.38    3.35
   2  20 -11   -3.50    3.44
  -2 -20  11    3.52    2.99
   2  20 -10   -1.97    4.46
   2 -20 -10   16.32    4.76
  -2 -20  10    7.05    3.62
   2 -20  -9   11.71    3.83
  -2 -20   9    3.10    3.38
   2  20  -8    6.17    2.94
   2 -20  -8    2.37    2.31
  -2 -20   8    1.68    2.71
   2 -20  -7    1.15    2.62
  -2 -20   7   -0.68    2.77
  -2  20   7    9.91    2.20
   2  20  -6   60.45    6.82
   2 -20  -6   46.49    5.97
  -2  20   6   49.67    5.65
  -2 -20   6   56.51    6.52
   2  20  -5    3.60    2.12
  -2  20   5   -1.29    1.82
   2 -20  -4    2.44    2.65
   2  20  -4    7.44    2.62
  -2  20   4    4.67    2.95
  -2 -20   4    1.43    2.78
   2 -20  -3    3.17    3.03
   2  20  -3    3.57    2.42
  -2  20   3    4.67    2.60
  -2 -20   3    4.90    2.61
   2 -20  -2    0.54    1.84
  -2 -20   2   -1.79    1.96
   2  20  -1   14.61    3.08
   2 -20  -1    4.62    2.99
  -2  20   1    4.98    3.08
  -2 -20   1   11.74    3.24
   2  20   0    6.92    3.09
   2 -20   0   13.65    3.40
  -2  20   0    4.87    3.12
  -2 -20   0   13.50    3.26
   2  20   1    7.88    2.93
   2 -20   1    8.80    3.12
  -2 -20  -1   12.61    3.68
  -2  20  -1    8.89    3.74
   2 -20   2   59.12    6.60
   2  20   2   72.41    6.97
  -2  20  -2   70.96    8.04
  -2 -20  -2   61.04    6.51
   2 -20   3   -0.30    2.20
   2  20   3    0.72    1.51
  -2 -20  -3   -0.84    1.87
  -2  20  -3    1.01    2.24
   2 -20   4    2.64    2.28
   2  20   4    5.89    2.18
  -2  20  -4   -0.42    2.86
  -2 -20  -4   -0.14    2.32
   2 -20   5    5.21    2.80
  -2  20  -5    8.66    4.06
  -2 -20  -5    2.38    2.83
   2 -20   6    4.63    3.23
  -2 -20  -6    1.70    2.31
  -2  20  -6    5.73    3.33
   2 -20   7    5.53    3.71
  -2  20  -7   11.40    4.33
  -2 -20  -7   10.97    3.48
   2 -20   8    2.93    3.88
  -2  20  -8    4.70    5.19
  -2 -20  -8   12.30    3.65
   2 -20   9   -0.54    2.73
  -2  20  -9    7.53    3.67
  -2 -20  -9    1.48    3.20
   2  21 -10    7.72    4.14
   2 -21 -10    9.36    4.46
  -2 -21  10    4.40    4.04
   2 -21  -9    8.87    3.17
   2  21  -9   -0.49    3.45
   2 -21  -8    1.72    2.15
   2  21  -8   -0.72    2.95
   2  21  -7   44.93    6.34
   2 -21  -7   40.07    6.19
  -2  21   7   48.25    5.80
  -2 -21   7   39.85    6.63
   2  21  -6   24.33    5.17
   2 -21  -6   32.46    5.60
  -2  21   6   26.96    5.39
  -2 -21   6   27.73    5.05
   2  21  -5   -1.79    2.90
   2 -21  -5   10.47    2.76
  -2 -21   5    2.43    2.76
  -2  21   5    1.40    2.99
   2 -21  -4   -0.40    2.63
   2  21  -4    0.10    2.59
  -2  21   4    1.25    3.00
  -2 -21   4    9.93    2.71
   2 -21  -3   10.76    3.45
   2  21  -3   18.38    3.86
  -2  21   3    9.54    3.66
  -2 -21   3   11.60    4.39
   2 -21  -2    1.01    2.45
   2  21  -2   -1.77    2.90
  -2  21   2    1.56    2.44
  -2 -21   2    7.88    2.69
   2 -21  -1   22.57    4.19
   2  21  -1   16.55    3.90
  -2 -21   1   22.60    4.14
  -2  21   1   16.87    4.34
   2 -21   0    4.32    3.53
  -2  21   0    7.87    3.00
  -2 -21   0    5.80    3.46
   2  21   1    6.29    2.62
   2 -21   1   -1.19    2.85
  -2  21  -1    9.92    4.10
  -2 -21  -1    9.55    3.05
   2 -21   2   33.23    5.30
   2  21   2   39.40    5.66
  -2  21  -2   40.27    7.18
  -2 -21  -2   34.22    5.19
   2 -21   3   16.99    3.90
   2  21   3   10.44    3.29
  -2  21  -3    9.13    4.47
  -2 -21  -3    8.78    4.50
   2 -21   4    5.44    2.89
   2  21   4    5.53    2.68
  -2  21  -4    7.62    3.64
  -2 -21  -4    5.86    2.75
  -2  21  -5    4.39    3.63
  -2 -21  -5    7.36    3.09
   2 -21   6   21.62    5.36
  -2 -21  -6   21.02    4.07
  -2  21  -6   13.75    5.35
   2 -21   7    0.90    2.69
  -2  21  -7    0.46    3.08
  -2 -21  -7    3.40    2.45
   2 -21   8   -3.02    3.18
  -2 -21  -8    5.59    2.90
  -2  21  -8    1.50    3.63
   2 -22 -10   15.06    4.17
   2  22 -10   -2.38    4.08
   2  22  -9   13.90    5.36
   2 -22  -8    4.19    2.78
  -2 -22   8    3.11    3.08
   2  22  -7    4.36    3.40
   2 -22  -7    6.64    3.33
  -2  22   7   10.73    3.53
  -2 -22   7    5.12    3.37
   2  22  -6    7.69    3.27
  -2  22   6    0.35    3.68
  -2 -22   6   11.64    3.32
   2 -22  -5    9.50    3.15
  -2 -22   5    5.51    3.18
  -2  22   5    0.35    3.48
   2 -22  -4    1.93    2.44
  -2  22   4   -1.02    2.90
  -2 -22   4    3.14    2.52
   2  22  -3    1.60    2.75
   2 -22  -3   -0.79    2.28
  -2  22   3    2.70    2.35
  -2 -22   3    1.43    2.36
   2 -22  -2   91.66    8.85
   2  22  -2   81.96    8.26
  -2  22   2   95.28    9.64
  -2 -22   2   86.56    8.60
   2 -22  -1    1.76    2.64
  -2 -22   1    6.31    2.85
  -2  22   1    2.55    2.79
   2  22   0    9.02    3.35
   2 -22   0    8.19    3.53
  -2  22   0   12.31    4.17
  -2 -22   0    5.03    3.25
   2 -22   1   13.07    3.71
   2  22   1   17.31    4.08
  -2 -22  -1    7.92    3.74
  -2  22  -1    7.04    3.61
   2 -22   2    7.18    2.83
   2  22   2    4.14    2.72
  -2  22  -2    4.63    3.14
  -2 -22  -2   -0.49    2.51
   2  22   3    1.20    2.16
   2 -22   3    3.58    2.74
  -2  22  -3    4.80    2.84
  -2 -22  -3    1.53    3.31
   2 -22   4    8.29    3.22
   2  22   4    0.28    2.07
  -2  22  -4    1.88    3.29
  -2 -22  -4    0.87    2.44
   2 -22   5    5.58    2.53
  -2  22  -5   -1.28    3.31
  -2 -22  -5   -0.78    2.55
   2 -22   6    5.99    2.69
  -2  22  -6    1.53    3.36
  -2 -22  -6   -1.98    2.93
   2 -22   7    5.51    3.09
  -2  22  -7    3.60    3.68
  -2 -22  -7    1.31    2.97
   2 -22   8    9.13    3.73
  -2  22  -8   14.41    5.03
  -2 -22  -8    1.65    3.84
   2 -23  -9   11.53    3.80
   2  23  -9    2.10    4.20
  -2 -23   9    5.58    3.81
   2  23  -8   44.02    7.11
   2 -23  -8   35.39    6.18
  -2 -23   8   55.72    8.48
   2 -23  -7    1.92    3.95
  -2 -23   7    6.73    3.48
   2  23  -6   27.98    5.45
   2 -23  -6   24.05    4.80
  -2  23   6   11.88    4.46
  -2 -23   6   26.75    5.29
   2  23  -5   17.46    4.18
   2 -23  -5    8.50    4.09
  -2 -23   5    7.64    4.26
  -2  23   5   12.75    4.32
   2 -23  -4    4.89    2.42
   2  23  -4   -0.97    2.85
  -2  23   4   -0.25    2.56
   2  23  -3   13.05    4.29
   2 -23  -3   15.99    4.07
  -2  23   3   15.33    5.20
  -2 -23   3   14.45    4.60
   2  23  -2    0.70    2.12
  -2 -23   2   -2.40    2.21
  -2  23   2    2.95    2.28
   2 -23  -1    7.75    3.64
   2  23  -1    7.10    3.77
  -2  23   1   10.84    3.73
  -2 -23   1   12.83    3.83
   2 -23   0    6.94    3.85
   2  23   0   14.40    4.47
  -2  23   0   10.05    3.88
  -2 -23   0    7.56    3.49
   2 -23   1    9.38    3.87
   2  23   1    8.76    3.52
  -2  23  -1   11.56    3.98
  -2 -23  -1   10.56    3.78
   2 -23   2   42.59    6.51
   2  23   2   54.63    6.77
  -2  23  -2   55.11    7.78
  -2 -23  -2   43.52    6.16
   2 -23   3   -0.64    3.01
   2  23   3    1.44    2.34
  -2  23  -3    2.96    3.50
  -2 -23  -3    8.41    3.04
   2  23   4   15.68    4.52
   2 -23   4   20.27    4.95
  -2 -23  -4   21.69    5.55
  -2  23  -4   28.04    6.05
   2 -23   5    0.97    3.18
  -2  23  -5    7.44    4.14
  -2 -23  -5    6.94    3.37
   2 -23   6    6.29    5.11
  -2 -23  -6   17.43    4.15
  -2  23  -6   22.18    5.95
   2 -23   7   -0.86    2.75
  -2 -23  -7    4.16    2.70
   2 -23   8    7.57    3.93
  -2  23  -8    8.28    5.30
  -2 -23  -8    9.07    3.99
   2 -24  -9   -0.18    4.10
   2  24  -9   -0.74    3.68
  -2 -24   9    8.48    3.76
   2  24  -8   -0.53    4.27
   2 -24  -8   15.00    4.36
  -2 -24   8    7.84    4.26
   2 -24  -7   -3.38    3.65
   2  24  -7    9.22    3.13
  -2 -24   7   -2.13    3.03
   2  24  -6    7.75    4.47
   2 -24  -6   12.33    4.15
  -2 -24   6   11.72    4.37
  -2  24   6    8.36    3.88
   2  24  -5    5.57    3.53
   2 -24  -5    9.38    3.71
  -2  24   5    0.84    3.15
   2 -24  -4    0.96    3.18
   2  24  -4   11.91    3.21
  -2  24   4    1.93    3.23
   2  24  -3    9.55    4.79
   2 -24  -3    5.75    5.05
  -2 -24   3    9.05    4.30
  -2  24   3   13.06    4.30
   2  24  -2   73.16    8.48
   2 -24  -2   56.34    7.63
  -2 -24   2   71.72    8.77
  -2  24   2   71.58    9.45
   2 -24  -1    7.04    3.72
   2  24  -1    4.44    3.99
  -2 -24   1   12.66    3.96
  -2  24   1   12.13    4.49
   2 -24   0   22.86    4.99
   2  24   0   21.86    4.93
  -2 -24   0   30.98    5.86
  -2  24   0   26.20    5.45
   2  24   1    0.33    2.70
   2 -24   1    3.66    2.94
  -2  24  -1    0.14    2.81
  -2 -24  -1    3.77    2.98
   2 -24   2   26.30    6.49
   2  24   2   30.21    5.28
  -2  24  -2   36.72    6.37
  -2 -24  -2   26.97    5.21
   2  24   3    2.85    2.66
  -2  24  -3    0.39    3.59
  -2 -24  -3    4.67    3.20
   2 -24   5   12.95    4.61
  -2  24  -5   13.58    5.45
  -2 -24  -5   14.31    4.39
   2 -24   6   10.23    4.90
  -2 -24  -6    7.14    4.16
  -2  24  -6   11.86    6.55
   2 -24   7   -2.67    2.64
  -2  24  -7   -2.53    4.50
  -2 -24  -7    7.01    3.10
   2  25  -8    2.17    3.29
   2 -25  -8   -2.57    2.57
  -2 -25   8   -0.33    3.05
   2 -25  -7    7.15    4.58
   2  25  -7    4.08    4.12
   2  25  -6    2.43    2.27
   2 -25  -6   -1.31    2.06
  -2  25   6   -0.76    2.01
   2  25  -5   -2.74    2.78
   2 -25  -5   -1.93    2.79
  -2  25   5    2.00    2.52
   2 -25  -4    3.90    3.41
   2  25  -4    8.89    3.79
  -2  25   4   -1.12    4.43
  -2 -25   4    8.91    3.95
   2  25  -3   -1.32    3.43
   2 -25  -3    4.65    3.22
  -2 -25   3   16.87    4.46
  -2  25   3   -2.38    4.05
   2  25  -2    0.72    4.70
  -2 -25   2   10.22    4.20
   2 -25  -1    4.09    3.31
   2  25  -1    1.10    3.47
  -2  25   1    3.40    3.37
  -2 -25   1    3.97    3.24
   2 -25   0   -1.60    3.24
   2  25   0    5.28    3.37
  -2  25   0    0.63    2.82
   2  25   1    0.68    4.17
   2 -25   1   13.89    3.95
  -2 -25  -1   -1.68    3.67
  -2  25  -1   10.60    4.48
   2 -25   2    0.98    3.35
   2  25   2    5.39    3.89
  -2  25  -2   10.31    3.74
  -2 -25  -2    0.34    3.00
   2 -25   3    6.98    3.51
   2  25   3    8.50    3.14
  -2  25  -3   -0.62    5.07
  -2 -25  -3   -2.67    3.60
   2 -25   4    6.76    3.48
  -2  25  -4    1.06    4.75
  -2 -25  -4    0.78    3.01
   2 -25   5    6.92    4.01
  -2  25  -5    6.43    4.93
  -2 -25  -5    8.62    3.79
   2 -25   6   17.84    5.20
  -2  25  -6   17.08    7.60
  -2 -25  -6   19.61    5.40
  -2 -26   7    5.69    4.17
   2  26  -6   11.12    5.10
   2 -26  -6   12.01    5.56
  -2 -26   6   15.46    4.91
   2  26  -5    9.72    5.04
   2 -26  -5   13.24    5.64
  -2 -26   5   22.09    4.94
  -2  26   5    0.11    4.92
   2 -26  -4   -1.17    3.92
   2  26  -4   -1.99    3.77
  -2  26   4    1.13    3.29
  -2 -26   4   11.64    3.63
   2  26  -3    7.61    4.95
   2 -26  -3   10.72    4.68
  -2  26   3   12.70    4.69
  -2 -26   3    9.76    4.13
   2 -26  -2   11.35    4.30
   2  26  -2    8.41    4.80
  -2 -26   2   12.49    4.60
  -2  26   2   10.95    4.35
   2 -26  -1    4.89    3.53
   2  26  -1    1.33    3.30
  -2  26   1    3.13    3.63
   2  26   0    3.85    2.78
   2 -26   0    0.00    2.88
  -2  26   0   -1.31    3.59
   2 -26   1    0.80    4.17
   2  26   1    3.17    3.18
  -2 -26  -1   -2.75    3.02
  -2  26  -1    5.89    3.17
   2 -26   2   14.11    5.68
   2  26   2   12.98    4.95
  -2  26  -2   13.19    4.86
  -2 -26  -2    8.60    4.22
   2 -26   3    4.66    4.05
  -2  26  -3    3.80    4.12
  -2 -26  -3   11.79    4.15
   2 -26   4   -0.67    3.90
  -2  26  -4   14.30    4.44
  -2 -26  -4    2.67    3.50
  -2  26  -6    5.69    5.25
   2  27  -6   26.38    6.46
   2 -27  -6   12.09    5.62
  -2 -27   6   15.65    5.68
   2  27  -5    8.23    3.88
   2 -27  -5   -1.36    3.68
  -2  27   5   -1.51    4.16
   2  27  -4   -1.67    6.95
   2 -27  -4    3.20    3.70
  -2  27   4    9.02    4.88
   2  27  -3   11.90    4.58
   2 -27  -3    3.73    4.59
  -2 -27   3    2.49    4.12
  -2  27   3   13.44    4.47
   2 -27  -2    5.45    3.19
   2  27  -2    0.21    4.33
  -2  27   2   -1.66    4.39
   2  27  -1   -1.87    4.55
   2 -27  -1    4.03    3.60
  -2 -27   1    5.21    3.54
  -2  27   1    5.26    4.64
   2  27   0   45.17    5.67
   2 -27   0    3.01    4.34
  -2  27   0   -0.34    4.44
  -2 -27   0    7.72    4.44
   2 -27   1    6.91    4.00
   2  27   1    2.29    3.67
  -2  27  -1    3.17    3.91
  -2 -27  -1    4.11    3.75
   2 -27   2   22.69    6.27
   2  27   2   20.85    5.21
  -2  27  -2   22.88    7.31
  -2 -27  -2   24.01    5.53
   2 -27   3    5.33    4.67
  -2  27  -3    8.64    3.94
  -2 -27  -3   -2.30    3.63
   2  28  -5   11.52    4.68
   2 -28  -5   -1.25    4.70
   2 -28  -4   17.94    5.38
   2  28  -4    8.67    5.86
  -2  28   4    9.65    5.39
  -2 -28   4   19.07    6.05
   2  28  -3    8.70    4.34
   2 -28  -3    6.68    4.43
  -2 -28   3    4.94    4.11
  -2  28   3   -1.65    5.15
   2  28  -2   19.96    6.51
   2 -28  -2   22.85    6.85
  -2 -28   2   28.51    6.35
  -2  28   2   22.75    6.61
   2  28  -1    2.57    4.19
   2 -28  -1    1.86    4.04
  -2  28   1    5.05    5.20
  -2 -28   1    6.24    3.63
   2  28   0    3.74    5.00
   2 -28   0   -3.18    4.03
  -2  28   0    4.05    3.83
  -2 -28   0   13.76    4.69
   2 -28   1    0.36    3.77
   2  28   1   10.54    4.67
  -2 -28  -1    2.41    3.86
  -2  28  -1    1.05    3.86
   2 -28   2   12.62    6.06
  -2  28  -2    4.45    6.08
  -2 -28  -2    7.84    4.28
   2 -28   3   10.45    4.45
  -2  28  -3    2.04    4.43
  -2  29   3   -2.36    4.11
  -2 -29   3    7.20    3.86
   2 -29  -2    3.70    3.92
   2  29  -2    0.30    3.51
  -2  29   2   -0.96    3.49
  -2 -29   2    0.85    3.17
   2 -29  -1    8.56    3.59
   2  29  -1   -0.19    4.16
  -2  29   1    1.50    4.35
  -2 -29   1   -1.29    4.61
   2 -29   0    3.02    3.55
   2  29   0    2.09    3.75
  -2 -29   0   -0.68    3.53
  -2  29   0    1.15    3.80
   2  29   1   10.37    4.09
   2 -29   1    4.98    5.51
  -2 -29  -1    4.93    4.83
  -2  29  -1    2.08    4.74
   3   0 -15    7.87    3.72
   3   0 -14    0.78    2.59
   3   0 -13   18.17    3.58
   3   0 -12    7.72    2.09
   3   0 -12    0.11    2.50
   3   0 -11  159.62    9.47
   3   0 -11  143.30    9.12
   3   0 -10   -0.12    1.68
   3   0 -10    2.81    1.26
   3   0  -9  403.71   14.79
   3   0  -9  421.23   15.83
   3   0  -8    0.05    0.87
   3   0  -8   -0.31    0.79
   3   0  -7  160.79    6.02
   3   0  -7  157.40    6.52
   3   0  -6   -0.24    0.46
   3   0  -6    1.34    0.74
   3   0  -5   27.84    1.39
   3   0  -5   30.57    2.17
   3   0  -4    1.05    0.47
   3   0  -4   -0.07    0.25
   3   0  -3    0.00    0.16
   3   0  -3    0.28    0.49
  -3   0   3    0.76    0.15
   3   0  -2    0.26    0.41
  -3   0   2    0.27    0.07
  -3   0   2    0.18    0.06
   3   0  -1  665.07    8.12
   3   0  -1  708.24   12.69
  -3   0   1  695.87    7.60
   3   0   0   -0.09    0.26
   3   0   1    7.80    0.62
  -3   0  -1    7.39    0.78
  -3   0  -2    0.27    0.38
  -3   0  -2   -0.09    0.26
  -3   0  -3  153.21    5.55
  -3   0  -3  151.25    3.96
  -3   0  -4    0.63    0.36
  -3   0  -4    2.03    0.88
  -3   0  -5   40.00    1.68
  -3   0  -5   37.51    2.84
  -3   0  -6   -0.13    0.32
  -3   0  -6    0.33    0.78
  -3   0  -7  499.89   18.75
  -3   0  -8   -0.51    1.26
  -3   0  -9   49.01    4.82
  -3   0 -11   20.64    3.85
  -3   0 -12    7.80    3.21
  -3   0 -13   22.94    5.17
   3  -1 -15   10.24    4.08
   3  -1 -14    5.17    2.92
   3   1 -14    7.42    3.19
   3   1 -13    0.97    2.08
   3  -1 -13    1.70    1.95
   3   1 -12   -1.35    2.31
   3  -1 -12    2.97    1.88
   3  -1 -12    0.18    1.68
   3   1 -12    2.38    1.69
   3  -1 -11    5.83    1.57
   3  -1 -11   -0.04    1.52
   3   1 -11    2.14    2.25
   3   1 -10    1.99    1.55
   3  -1 -10    1.39    1.57
   3  -1 -10    3.43    1.64
   3   1  -9    6.32    1.78
   3  -1  -9    6.06    1.47
   3   1  -9    3.69    1.89
   3  -1  -9    4.35    1.75
   3   1  -8    5.27    1.36
   3   1  -8    4.62    1.25
   3  -1  -8    4.73    1.39
   3  -1  -8    3.85    1.15
   3   1  -7   29.09    2.41
   3  -1  -7   31.45    2.34
   3   1  -7   30.88    2.43
   3  -1  -7   31.83    2.49
   3  -1  -6   41.69    2.60
   3  -1  -6   37.35    2.03
   3   1  -6   36.23    2.65
   3   1  -6   41.36    2.27
   3   1  -5   65.59    3.32
   3   1  -5   65.31    2.58
   3  -1  -5   62.62    3.19
   3  -1  -5   66.10    2.48
   3   1  -4    2.73    0.52
   3   1  -4    3.59    0.78
   3  -1  -4    2.29    0.41
   3  -1  -4    3.07    0.84
   3   1  -3   95.44    3.65
   3  -1  -3   96.18    3.45
   3  -1  -3   98.32    1.79
  -3  -1   3  106.73    2.36
   3   1  -2   61.96    1.35
   3   1  -2   64.15    2.51
   3  -1  -2   63.01    2.42
  -3  -1   2   74.86    1.62
   3  -1  -1 1492.16   13.75
   3  -1  -1 1513.84   24.29
   3   1  -1 1488.63   18.87
   3   1  -1 1535.12   23.49
  -3   1   1 1554.18   13.39
  -3  -1   1 1531.22   16.11
   3  -1   0   18.74    1.10
   3   1   0   18.12    1.03
   3   1   1    8.94    0.61
  -3   1  -1   10.49    0.79
  -3  -1  -1    8.54    0.79
  -3   1  -1    9.75    0.74
   3   1   2    9.36    0.58
  -3   1  -2    8.39    0.87
  -3   1  -2    8.65    0.82
  -3  -1  -2    7.22    0.90
  -3   1  -3    0.08    0.45
  -3   1  -3    0.11    0.55
  -3  -1  -3    1.47    0.63
  -3  -1  -3    0.67    0.23
  -3   1  -4    1.47    0.57
  -3   1  -4    2.42    0.95
  -3  -1  -4    2.03    0.82
  -3  -1  -4    1.40    0.29
  -3   1  -5   30.21    1.74
  -3   1  -5   28.80    2.30
  -3  -1  -5   28.48    2.52
  -3   1  -6    2.56    1.15
  -3   1  -6    1.45    0.65
  -3  -1  -6    2.34    0.36
  -3  -1  -6    1.90    1.16
  -3   1  -7  152.62    8.00
  -3   1  -7  153.86    5.30
  -3  -1  -7  144.39    7.76
  -3   1  -8    1.07    1.14
  -3  -1  -8   -0.42    1.07
  -3   1  -9    4.69    1.84
  -3  -1  -9    1.28    1.83
  -3  -1 -10    0.32    1.67
  -3   1 -10   -1.56    1.59
  -3  -1 -11   16.93    4.04
  -3   1 -11   11.17    3.46
  -3   1 -12    2.33    2.75
  -3  -1 -12    3.74    2.53
  -3  -1 -13   -0.71    2.89
  -3   1 -13    6.54    2.95
   3   2 -15    9.15    4.75
   3  -2 -15    3.85    3.41
   3  -2 -14    6.62    3.00
   3   2 -14    5.08    3.47
   3   2 -13    8.64    3.06
   3   2 -13   10.76    3.45
   3  -2 -13   15.68    3.57
   3   2 -12    4.08    2.06
   3  -2 -12    0.72    1.72
   3  -2 -12   -1.86    1.84
   3   2 -11   42.86    4.91
   3  -2 -11   46.57    4.28
   3  -2 -11   45.11    4.17
   3   2 -11   42.64    4.57
   3   2 -10   68.09    5.15
   3   2 -10   68.74    4.97
   3  -2 -10   57.17    4.47
   3  -2 -10   64.27    4.75
   3  -2  -9    0.00    1.15
   3  -2  -9    2.56    1.19
   3   2  -9   -0.15    1.43
   3   2  -9    0.92    1.23
   3   2  -8    1.11    1.11
   3  -2  -8   -0.61    0.70
   3  -2  -8    0.31    0.71
   3   2  -8    0.91    0.93
   3   2  -7  285.85    9.75
   3  -2  -7  289.77   10.15
   3   2  -7  285.16   10.93
   3  -2  -7  291.95    9.56
   3   2  -6   61.92    2.94
   3  -2  -6   67.68    2.94
   3  -2  -6   63.30    3.24
   3   2  -6   62.63    3.53
   3   2  -5   12.11    1.35
   3   2  -5   13.18    1.18
   3  -2  -5   12.14    1.38
   3  -2  -5   13.08    1.02
   3   2  -4    1.85    0.86
   3   2  -4    2.59    0.48
   3  -2  -4    3.44    0.73
   3  -2  -4    1.31    0.41
   3   2  -3   -0.27    0.57
   3  -2  -3    0.26    0.46
   3  -2  -3    1.05    0.18
  -3  -2   3    0.77    0.34
  -3   2   3    0.37    0.19
   3  -2  -2   15.25    0.46
   3   2  -2   12.96    0.79
   3  -2  -2   12.02    0.96
   3   2  -2   14.27    1.15
  -3   2   2   11.79    0.35
  -3  -2   2   12.87    0.78
   3  -2  -1   14.31    1.09
   3  -2  -1   13.11    0.50
   3   2  -1   15.10    0.99
  -3   2   1   13.50    0.54
  -3  -2   1   17.23    0.86
   3   2   0    4.02    0.52
  -3   2   0    4.08    0.65
  -3  -2   0    4.00    0.57
   3   2   1  344.79    6.39
  -3   2  -1  388.34    9.26
  -3   2  -1  347.46    7.79
  -3  -2  -1  362.46    8.50
   3   2   2   33.88    1.11
  -3  -2  -2   36.04    2.01
  -3   2  -2   35.38    1.91
  -3   2  -2   38.40    1.82
   3   2   3   93.72    1.94
  -3  -2  -3   99.36    4.24
  -3   2  -3   96.59    4.05
  -3   2  -3   84.67    3.46
   3   2   4    0.46    0.15
  -3   2  -4    0.71    0.86
  -3  -2  -4    0.19    0.69
  -3   2  -4    1.53    0.58
   3   2   5  194.91    3.09
  -3   2  -5  215.81    8.67
  -3  -2  -5  209.51    8.58
  -3   2  -5  227.71    7.23
  -3  -2  -6    6.30    1.50
  -3   2  -6    6.33    1.14
  -3   2  -6    6.17    1.54
  -3   2  -7   12.22    2.06
  -3   2  -7   12.54    1.60
  -3  -2  -7   17.39    2.38
  -3   2  -8    5.12    1.42
  -3   2  -8    0.46    0.81
  -3  -2  -8    2.10    1.65
  -3  -2  -9   14.73    2.90
  -3   2  -9   20.80    2.97
  -3  -2 -10    3.59    2.01
  -3   2 -10    3.71    1.97
  -3  -2 -11   11.94    3.65
  -3   2 -11   20.28    3.71
  -3   2 -12    2.31    2.48
  -3  -2 -13   -0.06    1.85
   3   3 -15    0.87    3.17
   3  -3 -15    2.01    2.76
   3   3 -14    7.21    4.40
   3  -3 -13    8.10    2.90
   3   3 -13    7.60    3.33
   3   3 -13   10.39    3.33
   3   3 -12   -1.53    1.66
   3  -3 -12    2.63    1.40
   3   3 -12   -1.79    2.02
   3   3 -11    2.84    2.25
   3  -3 -11    1.04    1.68
   3  -3 -11    3.91    1.72
   3   3 -11    4.53    2.52
   3   3 -10   -0.26    1.02
   3  -3 -10   -0.41    0.95
   3   3 -10    0.84    1.38
   3  -3 -10   -0.06    1.21
   3  -3  -9   31.59    2.62
   3  -3  -9   28.73    2.65
   3   3  -9   29.51    2.84
   3   3  -9   26.77    3.36
   3   3  -8    0.10    0.71
   3  -3  -8    0.05    0.55
   3  -3  -8    0.30    0.59
   3   3  -8   -0.64    0.73
   3   3  -7  147.38    7.04
   3  -3  -7  154.04    6.19
   3   3  -7  158.41    6.81
   3  -3  -7  145.13    5.97
   3   3  -6   36.72    2.29
   3   3  -6   34.41    2.65
   3  -3  -6   36.43    2.39
   3  -3  -6   33.51    1.99
   3   3  -5    2.24    0.84
   3   3  -5    1.28    0.54
   3  -3  -5    1.40    0.55
   3  -3  -5    1.64    0.74
   3   3  -4   10.28    1.42
   3  -3  -4    9.01    0.96
   3  -3  -4    7.70    0.67
  -3  -3   4    9.60    0.73
   3   3  -3 1298.06   25.39
   3  -3  -3 1208.10   22.75
   3  -3  -3 1202.26   14.49
   3  -3  -2  119.59    2.56
   3   3  -2  120.97    4.13
   3  -3  -2  113.24    4.03
  -3  -3   2  123.71    3.53
  -3   3   2  124.24    2.70
   3  -3  -1  634.56    9.17
   3  -3  -1  600.39    9.50
   3   3  -1  665.93   13.23
  -3   3   1  673.07   14.57
   3   3   0    0.25    0.49
  -3   3   0    1.04    0.65
  -3   3   0    0.62    0.35
  -3  -3   0    1.17    0.44
   3   3   1  204.71    4.52
  -3   3  -1  214.16    5.70
  -3   3  -1  220.64    6.67
  -3  -3  -1  216.68    6.13
   3   3   2    6.13    0.42
  -3  -3  -2    5.59    1.01
  -3   3  -2    6.24    0.95
  -3   3  -2    5.59    0.90
   3   3   3   39.86    1.00
  -3   3  -3   41.53    2.37
  -3   3  -3   40.17    2.21
  -3  -3  -3   43.20    2.78
  -3   3  -4    1.51    1.08
  -3  -3  -4    4.61    1.06
  -3   3  -5   -0.52    1.14
  -3  -3  -5    2.50    1.02
  -3   3  -5    1.66    0.84
  -3   3  -6    9.79    1.42
  -3  -3  -6    7.96    1.79
  -3   3  -6    7.26    1.56
  -3   3  -7    2.01    1.07
  -3  -3  -7    2.17    1.31
  -3   3  -7    0.91    1.30
  -3  -3  -8    5.03    1.50
  -3   3  -8   -0.44    1.03
  -3  -3  -9   35.58    4.37
  -3   3  -9   37.21    4.14
  -3  -3 -10   -1.34    1.48
  -3   3 -10    1.74    1.45
  -3   3 -11    9.19    2.86
  -3  -3 -11    3.93    2.94
  -3  -3 -12    6.73    2.86
  -3   3 -12    1.29    2.68
  -3   3 -13   -2.24    2.96
   3   4 -15    1.43    3.35
   3  -4 -15    5.17    2.98
   3  -4 -14    0.66    2.69
   3   4 -14    1.28    2.66
   3  -4 -13    4.98    2.46
   3   4 -13    5.78    2.42
   3   4 -13    0.77    2.84
   3   4 -12    1.97    2.05
   3  -4 -12    3.83    1.82
   3   4 -12   -0.45    2.00
   3   4 -11   74.54    6.71
   3   4 -11   78.10    6.10
   3  -4 -11   59.75    4.67
   3  -4 -11   58.91    4.94
   3  -4 -10   15.48    2.31
   3   4 -10   15.96    3.10
   3   4 -10   14.79    2.79
   3  -4 -10   15.96    1.95
   3   4  -9   19.25    2.46
   3   4  -9   16.09    2.87
   3  -4  -9   15.72    2.18
   3  -4  -8    1.44    1.09
   3  -4  -8    2.75    1.04
   3   4  -8   -0.41    1.05
   3   4  -8    0.30    1.02
   3  -4  -7   14.37    1.60
   3  -4  -7   15.71    1.59
   3   4  -7   15.46    2.02
   3   4  -7   14.87    1.89
   3   4  -6    6.49    1.30
   3   4  -6    5.07    0.99
   3  -4  -6    5.82    1.01
   3  -4  -6    4.80    1.04
   3   4  -5  175.11    7.05
   3  -4  -5  164.73    5.96
   3  -4  -5  176.26    5.41
  -3  -4   5  176.78    5.84
   3   4  -4   -0.66    0.54
   3  -4  -4   -0.28    0.30
   3  -4  -4   -0.11    0.35
  -3  -4   4    0.64    0.30
   3  -4  -3    1.34    0.42
   3  -4  -3    1.72    0.60
   3   4  -3    2.15    0.71
  -3  -4   3    1.50    0.50
   3   4  -2    0.52    0.52
   3  -4  -2   -0.29    0.36
  -3   4   2    0.00    0.49
  -3  -4   2    1.07    0.45
   3  -4  -1  121.08    3.38
   3   4  -1   92.58    3.36
  -3   4   1  100.56    4.00
  -3  -4   1   96.19    3.28
   3   4   0   13.15    0.97
  -3   4   0   11.19    0.78
  -3   4   0   11.05    1.17
  -3  -4   0   10.54    1.10
   3   4   1    9.29    0.71
  -3   4  -1    8.75    0.87
  -3  -4  -1    9.46    0.92
  -3   4  -1   10.39    1.17
   3   4   2    5.28    0.44
  -3  -4  -2    5.84    0.93
  -3   4  -2    4.60    0.80
  -3   4  -2    5.08    0.97
   3   4   3  888.12    9.26
  -3   4  -3  908.62   22.55
  -3   4  -3  894.95   22.10
  -3  -4  -3  915.16   23.26
  -3   4  -4   11.53    1.52
  -3  -4  -4   10.58    1.56
  -3   4  -4   12.01    1.45
  -3   4  -5    4.94    1.31
  -3   4  -5    1.89    1.25
  -3  -4  -5    4.07    1.27
  -3   4  -6    0.44    1.21
  -3  -4  -6   -1.05    1.40
  -3   4  -6    2.39    1.08
  -3  -4  -7   62.65    4.90
  -3   4  -7   60.48    4.69
  -3   4  -7   72.43    4.80
  -3   4  -8   -0.22    1.24
  -3  -4  -8    0.17    1.25
  -3   4  -8   -0.76    1.12
  -3   4  -9    0.37    1.64
  -3  -4  -9   -0.72    1.82
  -3   4  -9    2.97    1.35
  -3  -4 -10   -1.84    1.94
  -3   4 -11    5.61    2.77
  -3  -4 -11    4.78    2.71
  -3   4 -12    6.26    3.66
  -3  -4 -12    5.95    3.25
  -3   4 -13    8.25    3.68
   3   5 -15   -0.34    3.41
   3  -5 -15    6.38    2.99
   3  -5 -14   -1.83    2.41
   3   5 -14    5.12    2.68
   3   5 -13   10.35    4.26
   3   5 -13   15.82    3.94
   3  -5 -13   12.55    3.93
   3  -5 -12   -0.13    1.97
   3   5 -12   -0.62    1.72
   3   5 -12    4.45    1.87
   3  -5 -11   54.95    4.68
   3  -5 -11   50.23    4.07
   3   5 -11   64.11    6.35
   3   5 -11   54.33    5.03
   3   5 -10    0.12    1.49
   3  -5 -10    2.77    1.47
   3   5 -10    2.77    1.79
   3  -5 -10    2.82    1.25
   3   5  -9   16.84    2.09
   3   5  -9   15.18    2.43
   3  -5  -9    8.82    1.68
   3  -5  -9   13.59    2.03
   3   5  -8    4.21    1.41
   3   5  -8    1.00    1.15
   3  -5  -8    4.33    1.05
   3  -5  -8    0.28    1.06
   3   5  -7  253.82    9.38
   3  -5  -7  249.40    9.08
   3  -5  -7  258.80    9.02
   3   5  -7  234.63   10.26
   3  -5  -6   15.68    1.43
   3  -5  -6   16.39    1.42
   3   5  -6   11.01    1.15
   3   5  -6   18.57    1.98
   3   5  -5 1102.46   28.64
   3  -5  -5 1087.54   22.35
   3  -5  -5 1038.10   23.37
  -3  -5   5 1068.71   24.37
   3   5  -4    1.97    0.84
   3  -5  -4    3.02    0.55
   3  -5  -4    2.01    0.64
  -3  -5   4    1.68    0.76
   3   5  -3   36.60    2.33
   3  -5  -3   35.71    1.67
  -3  -5   3   35.64    2.07
   3   5  -2    1.43    0.68
   3  -5  -2    0.53    0.55
  -3   5   2    1.83    0.63
   3  -5  -1   47.32    1.96
   3   5  -1   45.89    2.33
  -3   5   1   48.27    2.64
  -3  -5   1   49.77    2.45
   3  -5   0    8.42    0.81
   3   5   0    8.91    0.88
  -3   5   0    9.26    1.17
  -3  -5   0    7.76    0.96
   3   5   1  210.72    5.23
  -3  -5  -1  212.21    7.03
  -3   5  -1  197.29    7.27
  -3   5  -1  195.49    6.04
   3   5   2    1.75    0.31
  -3  -5  -2    1.48    0.75
  -3   5  -2    1.76    0.84
  -3   5  -2    2.74    0.97
   3   5   3  118.32    2.21
  -3   5  -3  117.14    5.38
  -3   5  -3  114.88    5.23
  -3  -5  -3  116.42    5.40
  -3   5  -4    1.98    1.23
  -3   5  -4    2.45    0.98
  -3  -5  -4    0.64    0.97
  -3   5  -5   52.09    3.61
  -3  -5  -5   45.92    3.70
  -3   5  -5   53.71    3.91
  -3   5  -6    3.32    1.18
  -3   5  -6    2.28    1.33
  -3  -5  -6    1.50    1.43
  -3  -5  -7   76.65    5.73
  -3   5  -7   74.78    5.37
  -3   5  -8   -0.10    1.26
  -3  -5  -8   -0.04    1.59
  -3   5  -8    3.95    1.55
  -3   5  -9    7.49    2.48
  -3   5  -9    8.11    2.53
  -3  -5  -9   11.78    2.73
  -3   5 -10    1.50    1.85
  -3  -5 -10    0.90    1.95
  -3   5 -11   94.75    8.38
  -3  -5 -11  103.46    8.82
  -3  -5 -12    2.01    1.75
  -3   5 -12   -1.81    1.69
  -3  -5 -13    4.80    4.25
  -3   5 -13   16.02    4.41
   3   6 -15   11.15    3.91
   3  -6 -15    3.21    3.63
   3  -6 -14    7.93    3.27
   3   6 -13   27.65    4.35
   3  -6 -13   19.74    3.99
   3   6 -13   23.74    4.21
   3   6 -12   -0.74    1.93
   3   6 -12   -0.40    1.91
   3  -6 -12    0.04    1.44
   3   6 -11   17.69    3.48
   3  -6 -11   16.10    3.43
   3   6 -11   21.50    3.80
   3  -6 -11   15.30    2.25
   3   6 -10   24.86    3.04
   3  -6 -10   19.73    2.89
   3   6 -10   21.29    3.84
   3  -6 -10   20.77    2.35
   3  -6  -9    5.89    1.40
   3   6  -9    4.33    1.52
   3  -6  -9    3.66    1.84
   3   6  -9    5.51    2.43
   3  -6  -8    0.51    0.94
   3   6  -8    0.25    0.95
   3  -6  -8    0.71    0.73
   3   6  -8    3.40    1.30
   3  -6  -7   32.98    2.49
   3  -6  -7   31.66    2.64
   3   6  -7   31.38    2.94
   3   6  -7   21.70    1.90
   3   6  -6   75.63    4.54
   3  -6  -6   75.85    3.67
   3  -6  -6   73.77    3.75
  -3  -6   6   72.96    3.77
   3   6  -5  115.98    5.69
   3  -6  -5  124.13    4.62
   3  -6  -5  111.11    4.55
  -3  -6   5  113.68    4.69
   3   6  -4    3.12    0.98
   3  -6  -4    2.41    0.76
   3  -6  -4    3.55    0.66
  -3  -6   4    2.49    0.78
   3  -6  -3    1.69    0.68
   3   6  -3    0.75    0.77
  -3   6   3    0.29    0.67
  -3  -6   3    1.02    0.62
   3  -6  -2   19.97    1.57
   3   6  -2   21.02    1.77
  -3   6   2   22.11    1.75
  -3  -6   2   21.66    1.62
   3  -6  -1    1.70    0.53
   3   6  -1    1.55    0.63
  -3   6   1    0.88    0.74
  -3  -6   1    0.76    0.87
   3  -6   0   36.37    1.81
   3   6   0   33.14    1.79
  -3   6   0   34.15    2.48
  -3  -6   0   36.97    2.22
   3  -6   1    6.71    1.04
   3   6   1    7.40    0.80
  -3  -6  -1    7.44    1.08
  -3   6  -1    4.37    1.23
   3   6   2    8.84    0.67
  -3  -6  -2    8.65    1.13
  -3   6  -2   10.25    1.41
  -3   6  -2    8.56    1.06
   3   6   3 1109.31   15.24
  -3  -6  -3 1058.70   28.45
  -3   6  -3 1080.21   27.90
  -3   6  -3 1035.34   28.80
  -3   6  -4    1.29    0.85
  -3  -6  -4   -0.17    0.90
  -3   6  -5   -0.09    0.99
  -3  -6  -5   -0.18    1.07
  -3   6  -5    3.68    1.27
  -3  -6  -6    4.19    1.62
  -3   6  -6    1.29    1.21
  -3   6  -6   -0.32    1.15
  -3  -6  -7   -0.02    1.37
  -3   6  -7   -0.53    1.16
  -3   6  -7   -1.12    1.15
  -3   6  -8    1.15    1.38
  -3  -6  -8    0.49    1.58
  -3   6  -9   13.78    3.14
  -3   6  -9   13.70    2.80
  -3  -6  -9   17.30    3.15
  -3   6 -10    8.67    2.23
  -3  -6 -10   -1.66    2.22
  -3   6 -11    0.24    2.01
  -3  -6 -11    0.54    2.03
  -3  -6 -12   -1.75    2.66
  -3  -6 -13    1.38    3.05
   3   7 -15   13.45    4.79
   3  -7 -15    6.44    3.95
   3  -7 -14   10.58    3.49
   3   7 -14    5.44    3.57
   3   7 -13    4.60    3.19
   3   7 -13    7.20    2.78
   3  -7 -13    3.01    2.54
   3   7 -12    2.73    2.37
   3  -7 -12    6.53    3.02
   3   7 -12    6.58    2.48
   3   7 -11   -0.35    1.95
   3  -7 -11    1.49    1.64
   3  -7 -11    2.44    1.09
   3   7 -11   -0.03    1.73
   3   7 -10    2.89    1.67
   3  -7 -10    2.56    1.38
   3   7 -10    4.92    2.47
   3  -7 -10    5.61    1.71
   3  -7  -9   11.49    1.80
   3   7  -9   10.17    2.26
   3   7  -9   10.71    2.40
   3  -7  -9    9.18    2.33
   3  -7  -8    0.26    1.04
   3   7  -8   -0.92    1.40
   3   7  -7   82.99    5.33
   3  -7  -7   78.79    4.04
   3  -7  -7   83.11    4.74
  -3  -7   7   81.88    4.64
   3   7  -6  110.76    6.52
   3  -7  -6  109.18    4.87
   3  -7  -6  106.83    4.89
  -3  -7   6  114.95    5.37
   3   7  -5    0.18    0.90
   3  -7  -5   -0.36    0.69
  -3  -7   5    1.24    0.77
   3   7  -4    0.92    0.96
   3  -7  -4    0.81    0.61
  -3  -7   4    1.01    0.83
  -3   7   4    1.38    0.53
   3  -7  -3  562.32   14.43
   3   7  -3  552.56   16.19
  -3   7   3  549.03   15.68
  -3  -7   3  526.05   14.89
   3  -7  -2   59.64    3.14
   3   7  -2   59.31    3.18
  -3  -7   2   61.92    3.24
  -3   7   2   62.61    3.47
   3  -7  -1    4.65    0.84
   3   7  -1    5.29    0.94
  -3   7   1    5.86    1.13
  -3  -7   1    7.18    1.11
   3  -7   0   40.97    2.24
   3   7   0   43.11    2.34
  -3   7   0   40.27    2.94
  -3  -7   0   47.20    2.84
   3  -7   1  150.28    5.60
   3   7   1  147.68    4.80
  -3  -7  -1  147.33    6.09
  -3   7  -1  143.81    6.51
   3   7   2    1.68    0.46
  -3  -7  -2    2.58    0.93
  -3   7  -2    0.74    0.99
  -3   7  -2    1.26    0.70
   3   7   3   25.05    1.14
  -3   7  -3   29.54    2.91
  -3   7  -3   20.76    2.06
  -3  -7  -3   26.26    2.30
  -3   7  -4    0.83    1.12
  -3  -7  -4    0.53    0.96
  -3   7  -5   -0.13    1.05
  -3  -7  -5    0.26    1.00
  -3   7  -5    0.94    1.30
  -3   7  -6    1.13    1.61
  -3  -7  -6    2.69    1.48
  -3   7  -6    0.59    1.38
  -3   7  -7   12.25    2.53
  -3  -7  -7    8.93    2.22
  -3   7  -7    3.77    2.07
  -3  -7  -8    5.69    2.05
  -3   7  -8    1.17    1.71
  -3   7  -8    3.45    1.92
  -3   7  -9   17.77    3.46
  -3   7  -9   18.11    3.56
  -3  -7 -10    7.54    2.81
  -3   7 -10    6.70    2.95
  -3  -7 -11   -0.40    2.63
  -3   7 -11    6.52    2.60
  -3   7 -12    5.01    2.63
  -3  -7 -12   -1.52    2.62
   3   8 -15   10.03    4.20
   3   8 -14   -2.27    2.77
   3   8 -13   24.09    4.96
   3  -8 -13   21.68    4.26
   3   8 -13   21.75    4.17
   3   8 -12   -1.01    1.53
   3  -8 -12   -0.45    1.63
   3   8 -12    3.05    1.70
   3  -8 -11   14.32    2.80
   3   8 -11   11.84    2.73
   3   8 -11   14.53    3.01
   3  -8 -10   32.39    3.05
   3  -8 -10   40.67    3.88
   3   8 -10   40.80    4.90
   3   8  -9   11.38    2.47
   3  -8  -9    8.11    1.72
   3  -8  -9    6.47    2.38
  -3  -8   9   11.01    2.35
   3  -8  -8    5.66    1.47
   3  -8  -8   -0.73    1.12
   3   8  -8    4.03    1.69
  -3  -8   8    5.87    1.36
   3   8  -7  336.00   14.77
   3  -8  -7  348.16   12.66
   3  -8  -7  319.92   11.09
  -3  -8   7  329.65   12.83
   3   8  -6   45.74    3.93
   3  -8  -6   36.04    2.45
   3  -8  -6   38.30    2.67
  -3  -8   6   36.40    2.63
   3   8  -5   47.28    3.46
   3  -8  -5   40.42    2.63
   3  -8  -5   47.03    3.09
  -3  -8   5   42.17    2.85
   3   8  -4   12.11    2.09
   3  -8  -4   11.91    1.61
  -3   8   4   16.86    1.63
  -3  -8   4   14.33    1.70
   3  -8  -3   -0.05    0.62
   3   8  -3    0.37    0.80
  -3  -8   3    0.97    0.76
  -3   8   3    0.40    0.75
   3  -8  -2   18.09    1.88
   3   8  -2   18.46    1.79
  -3  -8   2   14.93    1.76
  -3   8   2   17.21    1.83
   3  -8  -1   29.14    2.24
   3   8  -1   28.88    2.16
  -3   8   1   28.85    2.49
  -3  -8   1   27.05    2.29
   3   8   0    5.70    1.12
   3  -8   0    6.32    1.18
  -3   8   0    6.69    1.38
  -3  -8   0    6.12    1.27
   3   8   1  339.27    9.32
   3  -8   1  321.96   10.01
  -3   8  -1  342.30   12.86
  -3  -8  -1  332.94   11.67
   3  -8   2   47.80    2.92
   3   8   2   48.63    2.22
  -3   8  -2   46.67    3.59
  -3  -8  -2   45.90    3.24
   3   8   3  405.94    8.91
  -3   8  -3  412.91   13.29
  -3   8  -3  476.49   17.88
  -3  -8  -3  394.55   13.90
  -3   8  -4    3.06    1.45
  -3   8  -4    2.30    1.05
  -3  -8  -4    0.89    1.39
  -3  -8  -5  183.14    9.25
  -3   8  -5  188.28    9.36
  -3   8  -5  206.10   10.60
  -3   8  -6    7.05    1.96
  -3   8  -6   -0.10    1.43
  -3  -8  -6    3.02    1.60
  -3  -8  -7   -0.61    1.38
  -3   8  -7   -0.25    1.38
  -3  -8  -8   -0.66    1.67
  -3   8  -8   -1.18    1.55
  -3   8  -9   18.92    3.95
  -3   8  -9   18.49    3.60
  -3   8 -10   -0.45    2.13
  -3   8 -10    6.79    2.39
  -3  -8 -10    0.43    2.18
  -3   8 -11   10.05    4.05
  -3  -8 -11   10.23    3.78
  -3  -8 -12    3.02    3.30
  -3   8 -12    5.99    2.84
   3  -9 -14    8.37    3.35
  -3  -9  14    5.72    3.06
   3   9 -13    2.08    1.72
  -3  -9  13   -1.45    1.52
   3  -9 -12    2.36    2.08
   3   9 -12    1.99    2.53
  -3  -9  12    2.11    1.93
   3   9 -11   -1.23    1.45
   3  -9 -11   -0.57    1.44
  -3  -9  11    2.05    1.33
   3  -9 -10   -0.17    1.06
   3  -9 -10    0.90    1.75
   3   9 -10   -1.82    1.77
  -3  -9  10   -1.31    1.30
   3   9  -9    1.72    1.77
   3  -9  -9    1.96    1.24
   3  -9  -9    2.12    1.86
  -3  -9   9    3.16    1.45
   3   9  -8    0.37    1.42
   3  -9  -8    0.56    1.11
  -3  -9   8    1.53    1.15
   3  -9  -7   78.71    4.18
   3  -9  -7   86.53    4.89
   3   9  -7   76.35    5.71
  -3  -9   7   77.62    5.03
   3   9  -6    1.70    1.35
   3  -9  -6    1.04    0.85
   3  -9  -6    3.10    1.13
  -3  -9   6    2.21    1.11
   3   9  -5  180.04    8.89
   3  -9  -5  174.79    7.29
   3  -9  -5  185.27    7.71
  -3  -9   5  211.13    9.30
   3   9  -4    1.21    1.14
   3  -9  -4    2.14    1.01
  -3  -9   4    1.94    0.96
  -3   9   4    0.32    0.94
   3  -9  -3    4.14    1.20
   3   9  -3    3.73    1.20
  -3  -9   3    5.40    1.25
  -3   9   3    2.27    1.13
   3   9  -2    2.97    1.18
   3  -9  -2    4.87    1.08
  -3  -9   2    4.32    1.20
  -3   9   2    2.97    1.24
   3  -9  -1  684.89   19.34
   3   9  -1  726.37   19.97
  -3   9   1  705.73   22.38
  -3  -9   1  689.33   20.87
   3  -9   0   12.32    1.61
   3   9   0   11.17    1.33
  -3   9   0   11.48    1.78
  -3  -9   0   10.80    1.66
   3  -9   1   83.30    4.22
   3   9   1   83.22    3.76
  -3  -9  -1   80.09    4.53
  -3   9  -1   84.90    5.14
   3  -9   2    2.27    0.88
   3   9   2    0.44    0.68
  -3  -9  -2    0.57    0.97
   3  -9   3   30.75    2.45
   3   9   3   26.11    1.51
  -3   9  -3   26.63    3.64
  -3  -9  -3   26.60    2.41
   3   9   4    2.60    0.44
  -3  -9  -4    2.59    1.31
  -3   9  -4    5.24    1.18
  -3   9  -4    4.03    1.71
  -3   9  -5    5.42    2.23
  -3  -9  -5    9.50    2.05
  -3   9  -5    9.80    1.79
  -3   9  -6    3.83    2.14
  -3   9  -6    3.96    1.50
  -3  -9  -6    1.39    1.62
  -3   9  -7  183.81   11.42
  -3  -9  -7  186.46   11.40
  -3   9  -7  187.71   10.51
  -3   9  -8    2.40    1.95
  -3   9  -8    1.48    2.18
  -3   9  -9    1.08    2.08
  -3   9  -9    0.01    1.65
  -3   9 -10    6.21    2.44
  -3   9 -10    0.70    2.30
  -3  -9 -11   29.00    5.18
  -3   9 -11   27.24    4.84
   3 -10 -14   -3.09    3.47
  -3 -10  14   -1.19    2.98
   3  10 -13    7.71    4.01
  -3 -10  13    9.06    3.42
   3  10 -12   -0.18    2.17
   3 -10 -12    5.53    2.07
  -3 -10  12   -0.62    1.89
   3 -10 -11   56.64    6.08
   3  10 -11   52.94    6.42
  -3 -10  11   54.89    5.80
   3 -10 -10   22.17    2.58
   3 -10 -10   20.22    3.46
   3  10 -10   29.15    3.87
  -3 -10  10   25.18    3.53
   3  10  -9  258.93   14.34
   3 -10  -9  257.25   10.65
   3 -10  -9  260.56   12.76
  -3 -10   9  276.32   13.54
   3 -10  -8   -0.44    1.14
   3 -10  -8   -0.33    0.85
   3  10  -8    1.55    1.41
  -3 -10   8    2.00    1.01
   3 -10  -7   69.17    4.17
   3 -10  -7   89.32    5.36
   3  10  -7   78.16    5.80
  -3 -10   7   69.01    4.84
   3  10  -6    4.98    1.76
   3 -10  -6    4.22    1.19
   3 -10  -6    6.95    1.49
  -3 -10   6    4.81    1.47
   3  10  -5    7.81    1.84
   3 -10  -5    6.45    1.35
  -3 -10   5    6.49    1.69
  -3  10   5    6.27    1.53
   3  10  -4    9.94    1.89
   3 -10  -4    8.66    1.73
  -3 -10   4    9.82    1.61
  -3  10   4    9.49    1.59
   3  10  -3    2.47    1.03
   3 -10  -3   -0.19    0.85
  -3 -10   3    1.93    1.23
  -3  10   3   -0.27    1.00
   3 -10  -2   -0.21    1.06
   3  10  -2    3.46    1.12
  -3 -10   2    2.96    1.13
  -3  10   2    0.98    1.40
   3  10  -1  283.52   10.35
   3 -10  -1  280.05   10.55
  -3 -10   1  293.28   11.66
  -3  10   1  296.05   12.15
   3  10   0   17.45    1.72
   3 -10   0   19.69    2.18
  -3 -10   0   18.09    2.16
  -3  10   0   17.15    2.30
   3 -10   1   12.45    1.60
   3  10   1   13.16    1.57
  -3  10  -1   11.66    2.09
  -3 -10  -1    9.57    1.77
   3 -10   2   20.91    2.07
   3  10   2   27.59    2.03
  -3  10  -2   22.87    3.07
  -3 -10  -2   21.33    2.67
   3 -10   3   48.67    3.76
   3  10   3   48.32    2.44
  -3  10  -3   58.32    4.75
  -3 -10  -3   49.47    3.91
   3  10   4   16.97    1.13
   3 -10   4   23.10    2.58
  -3  10  -4   21.29    3.73
  -3 -10  -4   19.37    2.75
  -3  10  -5   13.08    3.18
  -3  10  -5   13.21    2.04
  -3 -10  -5   14.24    2.38
  -3  10  -6    2.38    1.51
  -3  10  -6   -0.23    1.67
  -3  10  -7  267.49   13.71
  -3 -10  -7  259.77   14.35
  -3  10  -7  276.82   15.43
  -3  10  -8    4.57    1.92
  -3 -10  -8    4.17    2.35
  -3  10  -9   28.05    4.72
  -3 -10  -9   31.27    4.63
  -3  10  -9   31.11    4.21
  -3  10 -10    6.88    3.53
  -3  10 -11    6.59    3.20
   3 -11 -14    2.00    4.01
  -3 -11  14    3.22    2.72
   3  11 -13   -0.35    2.66
   3 -11 -13    1.97    2.65
  -3 -11  13    3.13    2.31
   3  11 -12    0.92    2.87
   3 -11 -12    1.07    2.41
  -3 -11  12    2.81    2.03
   3  11 -11    6.22    2.66
   3 -11 -11    8.12    3.09
  -3 -11  11    3.83    2.25
   3  11 -10    2.26    2.07
   3 -11 -10    3.93    2.48
   3 -11 -10    3.67    1.49
  -3 -11  10    3.00    1.76
   3 -11  -9    9.86    3.12
   3  11  -9   17.01    2.98
   3 -11  -9   12.82    2.08
  -3 -11   9   12.61    2.31
   3 -11  -8    0.99    1.69
   3 -11  -8   -0.78    0.77
   3  11  -8    5.39    1.57
  -3 -11   8    3.09    1.24
   3 -11  -7    0.44    0.81
   3 -11  -7   -0.65    0.92
   3  11  -7   -0.53    1.11
  -3 -11   7    0.01    0.98
   3  11  -6   29.76    3.71
   3 -11  -6   40.73    3.46
   3 -11  -6   36.22    2.93
  -3 -11   6   48.75    4.14
   3  11  -5   38.53    3.62
   3 -11  -5   35.94    3.02
  -3 -11   5   35.58    3.60
  -3  11   5   36.38    3.11
   3  11  -4   19.83    2.48
   3 -11  -4   21.54    2.37
  -3 -11   4   17.07    2.25
  -3  11   4   21.06    2.69
   3 -11  -3   34.81    3.23
   3  11  -3   37.20    3.10
  -3 -11   3   34.09    3.17
  -3  11   3   32.65    3.04
   3 -11  -2  109.69    5.93
   3  11  -2  111.34    6.07
  -3 -11   2  109.83    6.26
  -3  11   2  109.28    6.42
   3 -11  -1  528.72   18.11
   3  11  -1  544.63   17.77
  -3  11   1  556.17   20.56
  -3 -11   1  542.31   19.11
   3 -11   0    0.45    0.76
   3  11   0   -0.71    0.84
  -3  11   0    1.30    0.94
  -3 -11   0   -0.35    0.88
   3  11   1    6.91    1.41
   3 -11   1    5.47    1.87
  -3  11  -1    4.57    1.83
  -3 -11  -1    8.71    1.62
   3 -11   2    8.28    1.96
   3  11   2    9.49    1.48
  -3  11  -2   11.37    2.29
  -3 -11  -2    9.14    1.81
   3 -11   3    8.67    1.57
  -3  11  -3    7.39    2.32
  -3 -11  -3    6.68    1.73
   3  11   4    7.49    0.86
   3 -11   4    8.05    1.72
  -3  11  -4    8.93    3.04
  -3 -11  -4    9.14    2.06
   3 -11   5   29.51    3.13
  -3  11  -5   34.55    4.58
  -3 -11  -5   30.01    3.35
   3 -11   6    1.32    1.66
  -3 -11  -6    5.68    1.90
  -3 -11  -7   53.69    5.34
  -3  11  -7   52.38    4.81
  -3  11  -7   54.19    6.37
  -3  11  -8    9.91    2.92
  -3  11  -8    8.01    2.35
  -3 -11  -8    5.69    2.72
  -3 -11  -9    1.16    2.61
  -3  11  -9    5.44    2.59
  -3  11  -9    5.32    2.63
  -3  11 -10    6.12    2.25
  -3 -11 -10    0.72    2.87
  -3  11 -10   -2.92    3.18
  -3  11 -11    3.79    2.99
  -3  11 -12    1.59    2.43
   3 -12 -14    3.48    2.78
  -3 -12  14   -1.10    2.36
   3 -12 -13   -0.37    2.30
   3  12 -13    1.85    2.52
  -3 -12  13    1.46    2.18
   3  12 -12   -0.39    1.65
   3 -12 -12    0.41    1.77
  -3 -12  12   -0.17    1.81
   3 -12 -11   23.86    4.83
   3  12 -11   23.22    4.26
  -3 -12  11   28.29    4.50
   3  12 -10   36.29    4.94
   3 -12 -10   37.61    4.98
  -3 -12  10   34.39    3.99
   3 -12  -9    2.85    1.19
   3 -12  -9    1.66    1.78
  -3 -12   9    1.86    1.65
   3 -12  -8    9.10    2.29
   3  12  -8    9.82    2.49
  -3 -12   8    8.21    2.61
   3  12  -7   20.21    3.13
   3 -12  -7   19.97    2.89
   3 -12  -7   19.30    2.37
  -3 -12   7   22.70    2.89
   3  12  -6   35.50    3.77
   3 -12  -6   36.79    3.39
  -3 -12   6   31.34    3.73
   3  12  -5   22.19    2.91
   3 -12  -5   20.41    2.49
  -3 -12   5   18.36    2.58
  -3  12   5   17.04    2.37
   3  12  -4    2.71    1.56
   3 -12  -4    4.67    1.89
  -3 -12   4    5.64    1.58
  -3  12   4    2.09    1.38
   3 -12  -3    0.32    1.02
   3  12  -3   -0.19    1.00
  -3  12   3    0.99    1.08
   3  12  -2   15.05    2.05
   3 -12  -2   10.07    2.51
  -3  12   2   13.60    2.38
  -3 -12   2   14.12    2.75
   3 -12  -1   -0.61    0.93
   3  12  -1   -0.86    0.88
  -3  12   1    1.88    1.11
  -3 -12   1    1.21    1.10
   3 -12   0    0.59    1.33
   3  12   0    2.16    1.03
  -3  12   0    2.23    1.40
  -3 -12   0    0.53    1.24
   3 -12   1  117.68    6.60
   3  12   1  122.09    6.19
  -3  12  -1  117.80    7.71
  -3 -12  -1  111.35    6.78
   3 -12   2    0.44    1.14
   3  12   2    0.36    1.07
  -3 -12  -2    1.50    1.36
  -3  12  -2    4.49    1.61
   3  12   3   39.63    2.98
   3 -12   3   35.48    3.22
  -3  12  -3   45.10    4.73
  -3 -12  -3   35.58    3.72
   3 -12   4    1.39    1.40
   3  12   4    2.68    0.80
  -3  12  -4    6.62    2.52
  -3 -12  -4    3.94    1.46
   3 -12   5   42.79    3.97
  -3  12  -5   49.76    5.13
  -3 -12  -5   43.69    4.64
   3 -12   6    6.16    2.55
  -3 -12  -6    6.92    2.44
  -3  12  -6    7.96    2.73
   3 -12   7    7.42    2.37
  -3  12  -7   10.51    3.63
  -3 -12  -7    8.95    2.72
   3 -12   8   -0.87    1.87
  -3  12  -8    7.18    2.50
  -3  12  -9    1.00    1.28
  -3 -12  -9    1.26    2.43
  -3  12  -9    5.71    2.52
  -3  12 -10    9.20    3.60
  -3  12 -10    1.44    1.56
  -3  12 -11    4.02    1.86
  -3 -12 -11    4.23    3.43
  -3 -12 -12   -2.51    3.49
  -3  12 -12    6.42    2.21
   3 -13 -14    7.49    4.51
  -3 -13  14    2.95    3.08
   3  13 -13   11.61    4.89
   3 -13 -13   26.13    5.16
  -3 -13  13    4.76    3.30
   3 -13 -12    5.91    3.02
   3  13 -12    1.05    3.62
  -3 -13  12    6.33    2.52
   3  13 -11    2.23    3.30
   3 -13 -11    5.99    3.27
  -3 -13  11    6.08    2.44
  -3 -13  10   -1.03    1.99
   3  13  -9   16.74    3.38
   3 -13  -9   16.54    2.37
   3 -13  -9   13.13    3.10
  -3 -13   9   16.68    3.55
   3 -13  -8    1.67    1.06
   3  13  -8    3.21    1.65
   3 -13  -8   -0.43    1.45
  -3 -13   8   -0.54    1.46
   3 -13  -7   18.24    2.22
   3 -13  -7   17.39    2.75
   3  13  -7   16.48    3.00
  -3 -13   7   19.03    3.64
   3  13  -6    2.59    1.56
   3 -13  -6    2.63    1.42
  -3 -13   6    0.43    1.41
  -3  13   6    1.48    1.15
   3  13  -5   14.04    2.55
   3 -13  -5    9.77    2.62
  -3 -13   5   15.57    2.44
  -3  13   5   14.52    2.34
   3 -13  -4   10.93    2.65
   3  13  -4   11.15    2.58
  -3  13   4    9.46    2.08
  -3 -13   4   14.15    2.34
   3  13  -3  573.37   22.13
   3 -13  -3  610.19   22.04
  -3  13   3  632.04   23.37
  -3 -13   3  619.53   23.53
   3  13  -2   55.29    4.18
  -3  13   2   48.36    4.39
  -3 -13   2   53.01    4.58
   3  13  -1  423.35   16.31
   3 -13  -1  429.51   17.09
  -3  13   1  409.46   18.20
  -3 -13   1  430.32   17.62
   3 -13   0    4.98    1.53
   3  13   0    3.76    1.60
  -3  13   0    4.22    1.84
  -3 -13   0    3.50    1.58
   3  13   1  103.49    5.96
   3 -13   1  104.58    6.10
  -3  13  -1   99.75    7.00
  -3 -13  -1  103.13    7.03
   3 -13   2   27.29    3.30
   3  13   2   22.93    2.31
  -3 -13  -2   23.62    3.22
  -3  13  -2   25.08    3.73
   3  13   3    8.54    1.69
   3 -13   3    9.65    2.25
  -3  13  -3   12.09    2.92
  -3 -13  -3   10.24    2.28
   3  13   4    8.66    1.38
   3 -13   4    8.13    1.91
  -3  13  -4    9.11    2.77
  -3 -13  -4    6.91    1.97
   3 -13   5    1.75    1.56
  -3  13  -5    4.93    2.21
  -3 -13  -5    1.90    1.63
   3 -13   6   10.27    2.89
  -3  13  -6   15.53    4.04
  -3 -13  -6   14.48    2.85
   3 -13   7   15.29    2.91
  -3  13  -7   13.08    4.40
  -3 -13  -7   19.45    3.61
   3 -13   8    1.06    2.01
  -3  13  -8    4.76    2.84
  -3 -13  -8    6.84    2.57
   3 -13   9   19.02    4.38
  -3  13  -9   28.14    5.00
  -3 -13  -9   27.47    4.78
   3 -13  10    3.06    2.78
  -3  13 -10    7.62    4.29
  -3 -13 -10    8.80    3.45
   3 -13  11    4.37    3.14
  -3 -13 -11   10.35    4.15
   3 -14 -13    1.17    2.84
   3  14 -13    1.17    2.70
   3  14 -12    0.21    3.24
   3 -14 -12    3.23    4.10
  -3 -14  12   11.27    2.75
   3  14 -11   65.04    7.63
   3 -14 -11   67.92    7.30
  -3 -14  11   63.08    6.36
   3  14 -10   -0.72    1.94
   3 -14 -10    4.73    1.86
  -3 -14  10   -1.25    1.74
   3  14  -9   14.89    3.45
   3 -14  -9   15.50    2.41
   3 -14  -9   14.45    3.87
  -3 -14   9   16.68    3.11
   3 -14  -8   10.12    1.77
   3  14  -8    6.95    2.59
   3 -14  -8    4.17    2.56
  -3 -14   8    6.55    3.31
   3 -14  -7    2.91    1.47
   3 -14  -7    2.31    1.56
   3  14  -7   -0.04    1.88
  -3 -14   7    5.43    2.00
   3  14  -6    6.27    2.53
   3 -14  -6    5.51    2.25
  -3 -14   6    3.87    1.92
  -3  14   6    3.48    1.60
   3  14  -5   84.02    6.87
   3 -14  -5   75.57    6.30
  -3 -14   5   83.68    6.07
  -3  14   5   81.99    5.77
   3 -14  -4    4.54    1.87
   3  14  -4    3.59    1.77
  -3  14   4    3.97    1.73
  -3 -14   4    4.44    1.89
   3  14  -3    0.51    1.29
  -3 -14   3    3.40    1.48
  -3  14   3   -1.45    1.40
   3 -14  -2    0.05    1.31
   3  14  -2   -1.22    1.45
  -3  14   2    0.42    1.39
  -3 -14   2   -1.09    1.42
   3 -14  -1   51.02    4.35
   3  14  -1   55.83    4.30
  -3  14   1   48.31    4.68
  -3 -14   1   46.41    4.54
   3  14   0    3.10    1.39
   3 -14   0    5.09    1.60
  -3  14   0   -0.19    1.76
  -3 -14   0    1.47    1.57
   3  14   1   12.61    1.95
   3 -14   1   10.17    2.49
  -3 -14  -1    9.36    2.57
  -3  14  -1   10.79    2.71
   3 -14   2   21.34    3.03
   3  14   2   17.93    2.19
  -3 -14  -2   15.51    2.95
  -3  14  -2   18.64    3.49
   3 -14   3  337.10   15.11
   3  14   3  374.44   14.25
  -3  14  -3  384.95   19.99
  -3 -14  -3  339.20   16.53
   3 -14   4    0.41    1.60
   3  14   4    2.42    1.11
  -3  14  -4    3.44    2.29
  -3 -14  -4    3.33    1.76
   3 -14   5   30.27    3.66
  -3  14  -5   31.86    5.02
  -3 -14  -5   36.34    4.32
   3 -14   6    4.19    1.79
  -3 -14  -6    3.04    2.00
  -3  14  -6    4.36    2.52
   3 -14   7   66.98    6.19
  -3  14  -7   76.32    7.80
  -3 -14  -7   75.36    6.91
   3 -14   8    4.14    2.25
  -3 -14  -8    4.63    2.37
  -3  14  -8   -1.80    3.62
   3 -14   9    5.16    2.70
  -3 -14  -9   10.88    4.21
  -3  14  -9    9.48    3.64
   3 -14  10    2.51    2.56
  -3 -14 -10    7.43    4.04
  -3  14 -10    2.27    4.25
   3 -14  11   20.24    4.05
  -3 -14 -11    4.45    4.72
   3  15 -13    5.20    3.81
   3 -15 -13    9.82    4.96
  -3 -15  13    5.04    3.89
   3 -15 -12    5.92    3.03
   3  15 -12   -1.22    2.95
  -3 -15  12    2.93    2.77
   3  15 -11   11.98    4.74
   3 -15 -11   10.89    3.97
  -3 -15  11   15.00    4.21
   3 -15 -10   10.98    3.08
   3  15 -10    7.78    3.16
  -3 -15  10    4.83    2.64
   3 -15  -9    8.68    2.33
   3 -15  -9    4.13    1.68
   3  15  -9   -1.19    2.29
  -3 -15   9    5.21    2.75
   3  15  -8    2.75    2.33
   3 -15  -8    5.05    1.71
   3 -15  -8    5.08    1.93
  -3 -15   8    3.25    2.54
   3 -15  -7   24.56    3.17
   3  15  -7   27.98    4.01
   3 -15  -7   26.70    2.88
  -3 -15   7   26.07    3.65
   3  15  -6    7.63    2.51
   3 -15  -6    8.66    2.38
  -3 -15   6    4.83    2.36
  -3  15   6    7.36    2.38
   3  15  -5  399.39   19.59
   3 -15  -5  439.00   19.42
  -3 -15   5  396.13   18.30
  -3  15   5  451.63   18.83
   3  15  -4   -0.91    1.40
   3 -15  -4    0.24    1.88
  -3  15   4    1.77    1.43
  -3 -15   4    2.74    1.62
   3 -15  -3   57.30    4.99
   3  15  -3   56.32    4.90
  -3  15   3   55.43    5.06
  -3 -15   3   58.80    5.20
   3 -15  -2   -1.20    1.80
   3  15  -2   -1.26    1.42
  -3  15   2    5.88    1.66
  -3 -15   2    1.85    1.70
   3 -15  -1    3.93    1.70
   3  15  -1    3.34    1.54
  -3  15   1    1.90    1.87
  -3 -15   1    0.41    1.69
   3 -15   0    0.31    1.66
   3  15   0   -1.46    1.42
  -3 -15   0   -0.61    1.40
   3  15   1   18.55    2.48
   3 -15   1   18.01    2.75
  -3  15  -1   21.06    3.35
  -3 -15  -1   17.37    3.32
   3 -15   2    4.08    1.78
  -3  15  -2    8.02    2.51
  -3 -15  -2    2.24    2.06
   3 -15   3   24.32    3.53
   3  15   3   17.41    2.96
  -3  15  -3   28.38    4.51
  -3 -15  -3   24.94    3.48
   3 -15   4    3.42    1.92
   3  15   4    3.53    1.39
  -3  15  -4    3.91    2.76
  -3 -15  -4    6.42    2.11
   3 -15   5    9.17    2.68
  -3  15  -5   13.44    4.05
  -3 -15  -5    9.01    2.38
   3 -15   6   12.02    2.55
  -3  15  -6   11.82    3.80
  -3 -15  -6    9.36    3.36
   3 -15   7   15.34    3.23
  -3 -15  -7   16.52    3.79
  -3  15  -7   16.44    4.41
   3 -15   8    7.10    2.69
  -3 -15  -8    7.68    3.23
  -3  15  -8    4.79    3.58
   3 -15   9    9.10    2.96
  -3  15  -9    5.64    4.84
  -3 -15  -9    6.83    3.59
   3 -15  10   -0.75    1.79
  -3  15 -10    1.08    2.45
   3 -15  11   38.64    6.14
  -3 -15 -11   32.29    6.78
   3 -16 -13    3.81    4.32
   3  16 -13    8.94    5.37
  -3 -16  13   16.14    4.70
   3 -16 -12    0.02    2.43
   3  16 -11    7.76    3.34
   3 -16 -11    6.81    3.19
  -3 -16  11    0.00    3.10
   3  16 -10    5.60    3.78
   3 -16 -10    5.27    3.02
  -3 -16  10   10.53    3.37
   3  16  -9   32.79    4.86
   3 -16  -9   21.92    2.67
   3 -16  -9   19.86    4.90
  -3 -16   9   32.12    4.75
   3 -16  -8    0.51    1.08
   3  16  -8   -1.41    1.86
   3 -16  -8    1.21    1.54
  -3 -16   8   -0.80    1.47
   3 -16  -7    6.09    2.00
   3  16  -7    5.42    2.16
  -3  16   7    0.81    1.08
  -3 -16   7    1.78    2.05
   3  16  -6   64.75    6.04
   3 -16  -6   65.33    5.65
  -3 -16   6   52.80    5.39
  -3  16   6   66.09    5.30
   3  16  -5   17.20    3.31
   3 -16  -5   17.04    3.22
  -3 -16   5   21.24    3.51
  -3  16   5   23.72    3.26
   3 -16  -4   14.98    2.76
   3  16  -4    8.93    2.62
  -3  16   4    9.63    2.48
  -3 -16   4   10.22    2.86
   3  16  -3    2.21    1.87
   3 -16  -3    0.40    1.56
  -3 -16   3   -0.02    2.17
  -3  16   3    1.26    1.59
   3 -16  -2   29.42    3.76
   3  16  -2   32.16    3.73
  -3  16   2   28.15    4.13
  -3 -16   2   33.01    4.19
   3 -16  -1    2.44    2.28
   3  16  -1    1.26    2.01
  -3  16   1    3.25    2.43
  -3 -16   1    4.71    2.05
   3 -16   0   27.41    3.67
   3  16   0   27.65    3.27
  -3  16   0   30.49    3.92
  -3 -16   0   28.30    3.73
   3 -16   1    0.96    1.73
  -3  16  -1    4.97    2.58
  -3 -16  -1    4.15    2.09
   3 -16   2    8.87    2.27
   3  16   2    5.06    2.23
  -3  16  -2    9.42    3.00
  -3 -16  -2    3.97    2.29
   3  16   3  179.17    9.44
   3 -16   3  192.96   11.66
  -3  16  -3  184.62   13.00
  -3 -16  -3  170.22   10.96
   3 -16   4    8.36    2.92
   3  16   4    6.23    1.75
  -3  16  -4    9.57    3.32
  -3 -16  -4   10.11    2.71
   3 -16   5    1.96    1.93
  -3 -16  -5    1.55    1.82
  -3  16  -5    5.93    2.67
   3 -16   6    0.89    1.71
  -3  16  -6   -1.23    2.76
  -3 -16  -6   -1.29    1.62
   3 -16   7    6.01    2.60
  -3  16  -7   11.47    3.85
  -3 -16  -7    6.95    2.90
   3 -16   8   -0.23    2.22
  -3  16  -8    7.99    3.20
   3 -16   9    9.74    3.65
  -3  16  -9   14.35    4.76
  -3 -16  -9   11.13    4.20
  -3  16 -10    0.02    3.53
  -3 -16 -10    4.20    3.21
   3 -17 -12    5.99    3.78
   3  17 -12    8.01    3.84
  -3 -17  12    1.78    4.03
   3  17 -11    2.65    3.67
   3 -17 -11   -1.12    4.01
  -3 -17  11    7.07    3.34
   3  17 -10   -1.66    2.61
   3 -17 -10    7.26    3.24
  -3 -17  10    3.54    3.41
   3  17  -9    4.44    2.64
   3 -17  -9    7.23    2.53
  -3 -17   9   -2.90    3.60
   3 -17  -8    2.31    1.59
   3  17  -8   -0.61    2.12
   3  17  -7    3.82    2.44
   3 -17  -7    6.13    2.24
  -3 -17   7    1.88    2.18
  -3  17   7    4.68    2.20
   3  17  -6   20.21    3.95
   3 -17  -6   28.12    4.22
  -3 -17   6   21.07    3.70
  -3  17   6   25.93    3.42
   3  17  -5    9.15    2.59
   3 -17  -5    2.80    2.20
  -3 -17   5    3.09    2.26
  -3  17   5    5.55    2.15
   3  17  -4    4.25    2.16
   3 -17  -4    1.41    2.16
  -3 -17   4    6.79    2.32
  -3  17   4    1.29    1.94
   3  17  -3    8.34    3.15
   3 -17  -3    8.82    3.13
  -3  17   3   13.34    3.22
  -3 -17   3   11.40    2.82
   3 -17  -2    8.02    2.58
   3  17  -2   12.02    2.62
  -3  17   2    5.49    2.75
  -3 -17   2   13.53    3.40
   3 -17  -1   56.56    5.44
   3  17  -1   59.02    5.27
  -3  17   1   63.29    6.66
  -3 -17   1   62.18    5.91
   3 -17   0    0.87    2.13
   3  17   0    5.16    1.89
  -3  17   0    6.67    2.39
  -3 -17   0    2.25    2.17
   3  17   1   12.43    2.62
   3 -17   1   30.35    3.58
  -3  17  -1   10.83    3.37
  -3 -17  -1    8.60    3.30
   3  17   2    3.77    2.31
   3 -17   2    5.15    2.57
  -3 -17  -2    3.85    2.27
  -3  17  -2    5.13    2.79
   3  17   3    5.84    2.35
   3 -17   3    4.07    2.39
  -3  17  -3    7.24    3.23
  -3 -17  -3    7.10    2.61
   3  17   4   -0.02    1.48
  -3 -17  -4    4.59    2.08
  -3  17  -4    3.70    2.66
   3 -17   5    2.21    2.87
  -3 -17  -5    7.00    2.29
  -3  17  -5    5.92    3.39
   3 -17   6   -0.28    1.83
  -3  17  -6    6.19    2.70
  -3 -17  -6    0.63    1.88
   3 -17   7    8.67    3.14
  -3  17  -7   20.56    4.90
  -3 -17  -7   18.98    3.66
  -3  17  -8    8.23    4.85
  -3 -17  -8    7.04    3.40
   3 -17   9   -0.17    2.81
  -3 -17  -9    7.65    3.27
  -3  17  -9    7.73    3.98
   3 -17  10   -1.05    2.85
  -3  17 -10    6.89    4.56
  -3 -17 -10    4.47    3.44
   3  18 -12    2.83    3.62
   3 -18 -12   -1.62    3.96
  -3 -18  12   19.91    5.05
   3  18 -11    1.28    3.32
   3 -18 -11   11.44    4.12
  -3 -18  11    2.14    3.61
   3  18 -10    8.80    3.42
  -3 -18  10    0.25    4.18
   3 -18  -9    6.09    2.85
   3  18  -9   10.11    3.35
  -3 -18   9    7.17    3.81
   3 -18  -8    9.12    2.62
   3 -18  -8   10.95    2.84
   3  18  -8    7.08    3.23
  -3 -18   8   10.24    3.17
   3 -18  -7  102.89    8.49
   3  18  -7   95.53    9.64
  -3  18   7  110.11    8.21
  -3 -18   7   95.48    8.12
   3  18  -6   -1.39    1.60
   3 -18  -6   -1.03    1.44
  -3  18   6    0.37    1.36
  -3 -18   6    2.96    1.67
   3  18  -5   18.67    3.62
   3 -18  -5   15.24    3.29
  -3 -18   5   20.16    3.65
  -3  18   5   18.37    3.27
   3  18  -4   14.84    3.38
   3 -18  -4   14.71    3.59
  -3 -18   4   23.16    3.71
  -3  18   4   16.45    3.36
   3 -18  -3   -0.50    1.68
   3  18  -3   -0.87    1.71
  -3  18   3   -0.89    1.86
   3 -18  -2   31.53    4.30
   3  18  -2   34.96    4.25
  -3  18   2   35.15    4.89
  -3 -18   2   33.81    4.81
   3 -18  -1   23.83    3.95
   3  18  -1   21.11    3.39
  -3  18   1   19.34    4.71
  -3 -18   1   20.21    4.09
   3 -18   0   12.68    3.03
   3  18   0    4.47    2.20
  -3 -18   0    5.71    2.53
  -3  18   0    5.40    3.41
   3  18   1  115.41    7.67
   3 -18   1  115.86    8.58
  -3  18  -1  107.77    9.07
  -3 -18  -1  116.53    9.19
   3  18   2   33.45    4.11
   3 -18   2   37.11    4.82
  -3 -18  -2   35.49    4.76
  -3  18  -2   38.84    5.00
   3 -18   3  168.75   11.01
   3  18   3  186.17   10.64
  -3  18  -3  202.94   14.52
  -3 -18  -3  177.74   12.01
   3  18   4    0.89    1.71
   3 -18   4    5.25    2.16
  -3  18  -4    7.02    3.67
  -3 -18  -4    1.45    2.21
   3 -18   5   59.58    6.67
  -3  18  -5   55.76    7.51
  -3 -18  -5   57.96    5.78
   3 -18   6    5.58    2.49
  -3 -18  -6    2.51    2.33
  -3  18  -6    8.46    4.24
   3 -18   7    5.14    2.69
  -3 -18  -7    6.09    2.80
  -3  18  -7    2.71    3.59
   3 -18   8    8.51    3.72
  -3 -18  -8    4.98    3.32
  -3  18  -8    4.32    4.03
   3 -18   9    7.51    3.20
  -3 -18  -9    7.99    3.74
  -3  18  -9    1.76    4.33
   3 -18  10   -0.33    1.99
  -3  18 -10    0.99    2.85
   3  19 -12   -0.49    3.74
   3 -19 -12    3.44    4.27
  -3 -19  12   15.97    5.13
   3 -19 -11    7.76    3.69
   3  19 -11   -1.26    3.02
  -3 -19  11   -0.53    3.20
   3 -19 -10    9.77    4.14
   3  19 -10    2.55    3.33
   3  19  -9    0.69    2.74
   3 -19  -9   -0.86    2.37
  -3 -19   9    7.93    3.08
   3 -19  -8   -1.77    2.02
   3  19  -8    0.53    2.07
   3 -19  -8   -0.71    1.57
  -3 -19   8    0.78    1.84
   3  19  -7   44.18    5.91
   3 -19  -7   49.60    6.19
  -3  19   7   37.29    5.28
  -3 -19   7   33.45    4.98
   3  19  -6    3.29    1.98
   3 -19  -6    0.14    1.88
  -3 -19   6   -1.22    2.04
   3  19  -5   47.96    5.60
   3 -19  -5   38.29    4.87
  -3 -19   5   38.78    5.40
  -3  19   5   39.83    5.77
   3 -19  -4    6.10    2.56
   3  19  -4    4.51    2.55
  -3 -19   4    1.47    2.67
  -3  19   4    6.99    3.03
   3 -19  -3    6.18    2.48
   3  19  -3    6.12    3.05
  -3 -19   3    2.44    2.76
  -3  19   3    6.13    2.69
   3  19  -2    0.09    1.95
   3 -19  -2    3.50    2.69
  -3  19   2    4.58    2.26
  -3 -19   2    0.51    2.15
   3 -19  -1  143.24   10.51
   3  19  -1  143.13   10.39
  -3  19   1  148.71   11.23
  -3 -19   1  149.15   10.74
   3 -19   0    5.62    2.43
   3  19   0   -1.28    1.95
  -3 -19   0    5.08    2.81
  -3  19   0    5.28    2.54
   3  19   1   38.03    4.93
   3 -19   1   40.69    5.71
  -3  19  -1   36.78    6.03
  -3 -19  -1   34.34    5.22
   3 -19   2   -0.53    2.51
   3  19   2    2.24    2.15
  -3 -19  -2    2.40    2.22
  -3  19  -2    0.58    2.31
   3 -19   3   13.59    3.33
   3  19   3   14.82    3.26
  -3  19  -3   13.46    4.56
  -3 -19  -3   15.97    3.53
   3  19   4   -0.39    1.49
   3 -19   4   -0.02    1.96
  -3  19  -4    0.88    2.53
  -3 -19  -4    3.60    1.98
   3 -19   5    4.35    2.85
  -3  19  -5    8.44    3.99
  -3 -19  -5    0.78    2.58
   3 -19   6    9.17    4.27
  -3 -19  -6    8.29    3.06
  -3  19  -6    7.15    4.26
   3 -19   7   42.63    6.43
  -3  19  -7   52.54    7.79
  -3 -19  -7   35.25    5.99
   3 -19   9    8.17    3.56
  -3 -19  -9   -2.12    3.45
   3  20 -11    9.18    3.73
   3 -20 -11    3.49    4.47
  -3 -20  11   -0.34    3.55
   3  20 -10   18.90    5.96
   3 -20 -10   16.49    6.00
  -3 -20  10   21.47    5.52
   3  20  -9   34.91    6.23
   3 -20  -9   40.06    5.70
  -3 -20   9   38.50    6.32
   3 -20  -8   -1.71    1.88
   3 -20  -8    1.79    1.66
  -3 -20   8   -2.25    2.11
   3  20  -7   23.58    4.63
   3 -20  -7   14.40    4.12
  -3  20   7   27.97    4.44
  -3 -20   7   16.29    4.41
   3  20  -6    1.31    2.34
   3 -20  -6    5.49    2.44
  -3 -20   6    0.08    2.56
  -3  20   6   -1.66    2.75
   3  20  -5   -0.87    1.92
  -3  20   5   -0.17    1.88
   3 -20  -4    5.68    2.58
   3  20  -4   -0.42    2.50
  -3 -20   4    1.03    3.21
  -3  20   4    6.78    2.62
   3 -20  -3   -1.12    1.74
   3  20  -3    1.67    1.71
  -3  20   3   -0.40    1.78
  -3 -20   3    1.76    2.08
   3 -20  -2    5.94    2.79
   3  20  -2    1.09    2.21
  -3  20   2    1.20    2.50
  -3 -20   2    4.14    2.34
   3 -20  -1   53.52    6.27
   3  20  -1   50.29    6.24
  -3  20   1   48.53    6.46
  -3 -20   1   52.23    6.16
   3  20   0    4.54    3.08
   3 -20   0    5.59    3.54
  -3 -20   0    8.01    2.89
  -3  20   0    8.71    3.06
   3  20   1    8.24    3.53
   3 -20   1    5.51    3.26
  -3  20  -1   10.25    3.54
  -3 -20  -1   17.70    3.64
   3 -20   2    1.40    3.26
   3  20   2    7.05    2.31
  -3  20  -2    2.02    3.00
  -3 -20  -2    6.93    2.69
   3  20   3    3.23    2.24
   3 -20   3    4.42    2.51
  -3  20  -3    2.46    3.42
  -3 -20  -3    4.46    2.55
   3 -20   4    7.89    3.39
   3  20   4    7.27    2.55
  -3  20  -4    4.50    3.66
  -3 -20  -4    3.16    2.82
   3 -20   5   -0.11    2.01
  -3 -20  -5   -0.05    2.11
  -3  20  -5    3.06    2.79
   3 -20   6    1.21    2.35
  -3  20  -6    1.52    3.02
  -3 -20  -6    0.05    1.86
   3 -20   7   23.42    5.75
  -3  20  -7   27.74    6.66
  -3 -20  -7   35.15    5.45
   3 -20   8    1.09    2.53
  -3  20  -8    7.90    3.70
  -3 -20  -8   -2.04    2.92
   3 -20   9   -3.21    3.93
  -3  20  -9    7.76    4.44
  -3 -20  -9    6.74    3.76
   3  21 -11   -1.00    3.40
   3 -21 -11   -2.30    4.33
  -3 -21  11    6.18    3.18
   3 -21 -10   11.22    4.05
   3  21 -10    3.44    3.80
  -3 -21  10    6.97    3.79
   3  21  -9    8.21    3.67
  -3 -21   9    3.51    3.24
   3  21  -8    6.18    3.09
   3 -21  -8    5.01    2.56
  -3 -21   8   -0.48    2.84
  -3  21   7    5.21    2.71
   3  21  -6   16.75    4.19
   3 -21  -6   13.98    4.74
  -3 -21   6   17.17    4.10
  -3  21   6   14.58    3.94
   3 -21  -5   36.46    6.05
   3  21  -5   39.02    5.60
  -3 -21   5   38.77    5.73
  -3  21   5   34.71    5.46
   3 -21  -4    2.61    3.77
   3  21  -4    6.46    2.98
  -3  21   4    3.58    2.94
  -3 -21   4    8.62    3.13
   3 -21  -3    6.70    3.44
   3  21  -3    6.26    3.00
  -3  21   3    3.46    3.07
  -3 -21   3    9.56    3.27
   3 -21  -2   36.85    5.28
   3  21  -2   34.95    5.00
  -3  21   2   36.50    6.79
  -3 -21   2   35.80    5.40
   3 -21  -1   57.05    7.42
   3  21  -1   43.47    5.73
  -3  21   1   48.09    6.38
  -3 -21   1   60.74    6.81
   3  21   0    3.92    2.36
   3 -21   0    1.64    2.63
  -3 -21   0    2.16    2.36
  -3  21   0    5.26    2.75
   3 -21   1    1.21    2.62
   3  21   1    5.59    2.41
  -3  21  -1   -1.80    3.30
  -3 -21  -1    4.94    3.10
   3 -21   2    7.02    3.01
   3  21   2    7.74    3.18
  -3 -21  -2    4.63    2.78
  -3  21  -2    3.98    3.37
   3 -21   3   10.45    3.53
   3  21   3   11.35    3.61
  -3  21  -3   15.91    3.95
  -3 -21  -3    6.17    3.54
   3 -21   4    9.96    3.63
  -3  21  -4   11.64    4.44
  -3 -21  -4   10.20    3.47
   3 -21   5    8.39    4.14
  -3  21  -5    8.38    4.67
  -3 -21  -5   11.53    3.51
  -3  21  -6    8.60    5.23
  -3 -21  -6    7.94    3.69
   3 -21   7    9.26    4.02
  -3 -21  -7    7.16    3.56
  -3  21  -7   10.95    5.96
   3 -21   8    3.95    4.49
  -3  21  -8   10.19    5.34
  -3 -21  -8   11.41    4.19
   3  22 -10   24.96    6.16
  -3 -22  10    8.09    4.58
   3 -22  -9    2.78    2.62
  -3 -22   9    0.49    2.84
   3  22  -8    4.57    3.42
  -3 -22   8    7.10    4.29
   3  22  -7   -0.79    3.35
   3 -22  -7    7.34    3.42
  -3 -22   7    9.11    3.35
  -3  22   7   15.57    3.82
   3 -22  -6    0.77    3.50
   3  22  -6   -1.24    2.59
  -3 -22   6    7.85    3.31
  -3  22   6    0.85    2.52
   3 -22  -5   12.96    4.01
   3  22  -5   25.56    4.52
  -3 -22   5   17.67    4.31
  -3  22   5   12.80    4.12
   3 -22  -4    2.44    2.50
   3  22  -4    1.79    2.30
  -3  22   4    0.22    2.40
  -3 -22   4   -0.08    2.57
   3 -22  -3    0.17    1.96
  -3  22   3    0.84    2.12
  -3 -22   3   -2.51    2.24
   3  22  -2   10.45    2.79
   3 -22  -2    0.23    2.61
  -3  22   2    1.84    3.01
  -3 -22   2    1.64    2.84
   3 -22  -1   -1.67    2.32
   3  22  -1   -0.82    1.87
  -3  22   1    1.82    2.19
   3 -22   0    3.84    2.64
   3  22   0    5.87    2.27
  -3 -22   0   -2.23    2.42
  -3  22   0   -1.94    2.68
   3  22   1    7.66    3.57
   3 -22   1    9.63    3.94
  -3  22  -1    0.29    3.20
  -3 -22  -1    6.20    3.36
   3 -22   2    0.12    2.85
   3  22   2    4.99    2.55
  -3  22  -2   12.33    3.20
  -3 -22  -2   -0.80    2.73
   3 -22   3   36.61    6.12
   3  22   3   46.40    6.26
  -3  22  -3   47.51    6.72
  -3 -22  -3   40.85    5.93
   3 -22   4    5.51    2.98
  -3 -22  -4    6.23    2.99
   3 -22   5    3.99    3.44
  -3  22  -5    3.85    3.88
  -3 -22  -5    1.54    2.96
   3 -22   6    2.89    3.11
  -3  22  -6    3.37    4.21
  -3 -22  -6    4.60    2.73
   3 -22   7   10.52    3.70
  -3  22  -7   11.92    5.38
  -3 -22  -7    3.39    4.39
   3 -22   8    5.34    3.94
  -3  22  -8   10.67    5.89
  -3 -22  -8    0.35    3.47
   3  23  -9    0.56    3.14
   3 -23  -9    0.16    3.64
  -3 -23   9    4.23    3.18
   3 -23  -8    8.05    3.65
   3  23  -8   -1.35    3.42
  -3 -23   8    6.72    3.54
   3  23  -7    8.54    3.83
  -3 -23   7    7.45    3.92
  -3  23   7   16.93    4.27
   3  23  -6    6.26    3.76
   3 -23  -6    8.50    4.50
  -3 -23   6   11.24    4.09
  -3  23   6    7.82    4.45
   3  23  -5   11.05    5.01
   3 -23  -5   11.64    4.13
  -3 -23   5   13.53    5.17
  -3  23   5    9.85    4.17
   3  23  -4    5.96    2.70
   3 -23  -4    0.75    2.95
  -3  23   4   -2.60    3.52
   3 -23  -3   75.11    8.24
   3  23  -3  102.03    9.37
  -3  23   3   84.88   10.03
  -3 -23   3   87.90   10.03
   3 -23  -2    5.48    2.84
   3  23  -2   -0.90    3.32
  -3  23   2    5.35    3.00
  -3 -23   2   -0.09    2.87
   3 -23  -1   61.02    7.37
   3  23  -1   61.22    7.02
  -3  23   1   70.38    8.31
  -3 -23   1   64.89    8.77
   3  23   0   -1.62    3.11
   3 -23   0   -1.47    2.71
  -3 -23   0   -0.10    2.39
  -3  23   0   -2.25    2.62
   3  23   1    4.11    3.06
   3 -23   1   10.98    3.55
  -3 -23  -1    7.95    3.54
  -3  23  -1    6.05    3.65
   3  23   2   10.86    4.29
   3 -23   2    6.89    4.04
  -3 -23  -2   15.84    3.88
  -3  23  -2   12.97    4.61
   3  23   3    6.00    3.37
  -3 -23  -3    1.28    2.87
   3 -23   4   14.03    4.46
  -3  23  -4    2.39    3.90
  -3 -23  -4    6.44    4.18
  -3  23  -5    5.24    3.00
  -3 -23  -5   -1.89    2.57
   3 -23   6    2.57    2.95
  -3  23  -6    5.61    4.01
  -3 -23  -6   -0.46    2.61
   3 -23   7    3.88    3.83
  -3 -23  -7    3.64    3.59
  -3  23  -7   15.43    5.27
   3  24  -9   16.23    4.85
   3 -24  -9    8.23    4.33
  -3 -24   9   11.48    4.79
   3  24  -8   -2.88    4.93
  -3 -24   8   13.36    3.93
   3 -24  -7    2.81    3.33
  -3  24   7    3.25    3.12
   3  24  -6   15.00    4.74
  -3  24   6    4.86    5.00
   3  24  -5    9.80    3.73
   3 -24  -5    9.12    3.59
  -3 -24   5    0.06    3.76
  -3  24   5    1.79    3.36
   3 -24  -4    7.21    3.60
   3  24  -4    0.33    3.35
  -3 -24   4    9.64    3.88
  -3  24   4    1.96    4.25
   3  24  -3    6.20    2.71
  -3  24   3    0.44    2.91
  -3 -24   3   -1.13    2.87
  -3  24   2    2.97    4.42
  -3 -24   2    7.10    3.51
   3 -24  -1    5.65    3.56
   3  24  -1   10.80    3.58
  -3  24   1    2.28    3.90
  -3 -24   1    9.35    3.62
   3 -24   0    0.00    2.99
   3  24   0    2.66    2.85
  -3  24   0    1.09    3.15
  -3 -24   0    5.29    2.77
   3  24   1    6.80    4.21
   3 -24   1    4.16    4.42
  -3 -24  -1    9.76    3.82
  -3  24  -1   10.97    4.04
   3 -24   2   26.18    5.93
   3  24   2   13.02    5.43
  -3 -24  -2   16.40    4.53
  -3  24  -2   16.77    5.15
   3  24   3   36.74    6.15
   3 -24   3   48.02    6.92
  -3  24  -3   39.46    7.08
  -3 -24  -3   39.38    6.55
   3 -24   4    7.01    3.81
  -3  24  -4    9.96    5.06
   3 -24   5    7.95    4.60
  -3  24  -5    6.32    4.48
  -3 -24  -5   11.60    3.98
   3 -24   6    2.19    3.66
  -3  24  -6   13.58    5.23
  -3 -24  -6    6.57    3.55
   3 -24   7    9.17    4.57
  -3  24  -7    2.60    6.41
  -3 -24  -7   20.41    4.68
   3 -25  -8    4.28    4.16
   3  25  -8   10.16    4.20
   3  25  -6    8.85    4.51
   3 -25  -6   10.21    5.48
  -3  25   6   24.78    6.09
   3  25  -5   19.55    5.27
   3 -25  -5   17.59    6.18
  -3 -25   5   25.39    5.79
  -3  25   5   16.73    5.37
   3 -25  -4    3.06    3.70
  -3 -25   4    9.92    3.74
  -3  25   4   -0.90    3.58
   3 -25  -3    9.12    3.64
   3  25  -3    3.52    4.06
  -3  25   3    6.35    4.10
  -3 -25   3   15.09    3.95
   3 -25  -2    3.77    2.73
   3  25  -2   -2.68    2.71
  -3  25   2    4.40    2.88
  -3 -25   2   -0.63    2.73
   3 -25  -1   -0.23    3.14
   3  25  -1    3.64    3.33
  -3 -25   1    6.91    3.09
   3 -25   0   -1.36    2.95
  -3  25   0   -1.27    3.03
  -3 -25   0   -1.02    2.76
   3 -25   1   -1.28    2.73
   3  25   1    3.04    2.47
  -3 -25  -1    0.14    2.75
  -3  25  -1   -0.24    2.73
   3 -25   2    4.14    3.35
   3  25   2    3.92    3.02
  -3  25  -2   -1.72    3.38
   3 -25   3    6.59    3.96
  -3  25  -3    4.49    3.43
  -3 -25  -3   -1.73    3.13
  -3  25  -4    0.77    3.54
  -3 -25  -4    2.93    2.82
   3 -25   5    6.39    3.77
  -3 -25  -5    3.66    3.56
   3 -25   6    7.51    3.64
  -3  25  -6    5.12    4.52
  -3 -25  -6    3.49    3.24
   3  26  -7   11.92    4.13
   3 -26  -7    7.98    4.13
  -3 -26   7   -2.75    4.30
   3  26  -6   17.91    6.24
   3 -26  -6    9.99    5.91
  -3 -26   6   72.46    8.00
  -3  26   6   15.88    5.69
   3  26  -5   12.82    4.05
   3 -26  -5   -0.43    3.80
  -3 -26   5   13.17    4.35
  -3  26   5   -0.61    4.03
   3  26  -4    8.16    3.92
   3 -26  -4    1.94    4.18
  -3  26   4    5.72    3.78
  -3 -26   4    3.83    3.80
   3  26  -3    4.66    4.63
  -3  26   3    0.29    4.69
  -3 -26   3   10.70    3.63
   3 -26  -2    6.51    3.92
   3  26  -2    3.72    4.01
  -3  26   2    7.93    4.83
  -3 -26   2    4.79    3.76
   3 -26  -1    4.96    3.37
   3  26  -1   14.87    4.49
  -3  26   1    1.58    3.97
  -3 -26   1   -0.77    3.66
   3 -26   0    9.04    4.34
   3  26   0   12.11    4.60
  -3  26   0   17.77    6.13
  -3 -26   0   12.68    4.95
   3 -26   1   -0.96    4.45
   3  26   1    8.42    3.82
  -3  26  -1    1.58    3.70
  -3 -26  -1    1.99    3.00
   3  26   2    9.66    4.43
   3 -26   2    0.58    4.03
  -3 -26  -2    4.16    3.62
  -3  26  -2    7.25    4.02
   3 -26   3    0.49    4.55
  -3  26  -3    7.31    4.65
  -3 -26  -3   16.66    4.11
   3 -26   4    0.56    3.82
  -3  26  -4   -0.97    3.80
  -3 -26  -4    9.71    4.19
   3 -26   5   12.06    4.44
  -3  26  -5    2.62    4.68
   3 -27  -6   13.09    4.84
   3  27  -6   -1.69    5.28
  -3 -27   6   30.40    5.36
   3  27  -5   -2.68    3.75
  -3 -27   5   11.14    3.85
  -3  27   5   -2.54    4.42
   3 -27  -4    2.21    3.31
   3  27  -4    1.61    3.37
  -3  27   4    1.98    4.33
   3 -27  -3    9.64    4.47
  -3  27   3   -2.41    3.63
   3  27  -2    0.20    3.02
  -3 -27   2   -0.97    2.72
  -3  27   2   -0.42    3.05
   3 -27  -1   24.87    6.46
   3  27  -1   32.53    6.67
  -3  27   1   28.67    8.26
  -3 -27   1   28.45    6.38
   3  27   0    9.20    4.82
  -3 -27   0    9.00    4.20
  -3  27   0    3.86    4.41
   3 -27   1    0.37    3.72
   3  27   1    1.50    3.54
  -3 -27  -1   11.78    3.45
  -3  27  -1   -2.94    3.89
   3 -27   2    9.14    4.56
  -3  27  -2    7.98    4.66
  -3 -27  -2    9.37    4.22
   3 -27   3   -3.26    3.08
  -3  27  -3    4.40    3.06
  -3 -27  -3   -0.04    2.69
   3 -27   4    5.39    3.76
  -3  27  -4   -1.25    3.74
   3  28  -5   -3.54    4.21
  -3 -28   5    7.61    4.02
   3  28  -4   11.78    4.73
   3 -28  -4    3.22    4.19
  -3  28   4    0.77    4.50
  -3 -28   4    8.76    5.10
   3 -28  -3    2.12    3.45
  -3  28   3   -1.31    4.24
  -3 -28   3    1.90    3.25
   3  28  -2   23.62    5.98
   3 -28  -2    7.86    5.34
  -3  28   2   16.96    5.73
  -3 -28   2   13.79    5.42
   3 -28  -1   11.87    6.13
   3  28  -1   10.15    5.84
  -3  28   1    4.88    5.08
  -3 -28   1   15.73    5.55
   3 -28   0    3.46    4.14
   3  28   0    5.41    4.18
  -3  28   0    0.84    4.51
  -3 -28   0    9.02    4.06
   3  28   1   13.71    5.77
   3 -28   1    6.29    5.04
  -3  28  -1    9.70    5.27
  -3 -28  -1    9.03    4.25
   3 -28   2    1.49    3.43
  -3  28  -2   -0.16    3.18
   3  29  -2   -0.79    4.66
  -3  29   2   12.37    4.71
   3  29  -1   10.70    5.11
  -3  29   1    7.68    5.32
  -3 -29   1   12.52    4.99
   3 -29   0   -1.62    4.48
  -3  29   0   -1.58    3.77
  -3 -29   0   -1.22    3.78
   4   0 -15    0.74    2.42
   4   0 -13    1.81    2.86
   4   0 -13    5.33    2.20
   4   0 -12    3.62    1.93
   4   0 -11    4.37    1.63
   4   0 -11    3.09    2.02
   4   0 -10   24.36    2.67
   4   0 -10   22.73    3.29
   4   0  -9   -0.37    0.86
   4   0  -8   51.13    2.95
   4   0  -8   50.15    3.56
   4   0  -7    1.21    0.92
   4   0  -7    1.54    0.76
   4   0  -6  524.92   11.94
   4   0  -6  541.92   16.48
   4   0  -5    0.65    0.32
   4   0  -5    0.14    0.68
   4   0  -4 2095.69   40.78
   4   0  -4 2160.38   22.89
   4   0  -3    0.29    0.51
  -4   0   3    0.64    0.11
  -4   0   3    0.18    0.07
   4   0  -2   16.17    1.29
   4   0  -2   19.62    0.61
  -4   0   2   17.91    0.44
   4   0  -1   -0.22    0.44
  -4   0   1    1.33    0.27
   4   0   0    1.41    0.39
  -4   0   0   -0.24    0.29
   4   0   1    0.06    0.35
  -4   0  -1   -0.11    0.38
   4   0   2  118.16    3.76
  -4   0  -2  108.01    4.29
  -4   0  -3    1.38    0.64
  -4   0  -3   -0.34    0.29
  -4   0  -4   50.33    2.03
  -4   0  -4   54.22    3.53
  -4   0  -5   -0.37    0.40
  -4   0  -6    9.19    0.81
  -4   0  -6    9.25    2.14
  -4   0  -8   37.05    3.98
  -4   0  -9   -1.47    1.84
  -4   0 -11   -0.01    1.33
   4   1 -15    2.43    3.11
   4   1 -14    4.44    3.34
   4  -1 -14   10.96    3.14
   4   1 -13    8.70    3.49
   4  -1 -13    8.18    2.74
   4  -1 -13    7.33    2.49
   4   1 -13    8.47    2.73
   4   1 -12   44.58    5.28
   4  -1 -12   50.28    5.12
   4   1 -12   53.58    5.00
   4  -1 -12   45.68    4.53
   4  -1 -11    4.77    1.93
   4   1 -11   -1.48    1.63
   4   1 -11    4.12    1.59
   4  -1 -10   92.31    6.06
   4  -1 -10   88.23    5.42
   4   1 -10   91.74    5.78
   4   1 -10   85.53    6.35
   4   1  -9   37.34    3.18
   4   1  -9   34.87    3.29
   4  -1  -9   33.34    2.66
   4  -1  -9   27.21    3.22
   4   1  -8    1.62    0.83
   4   1  -8    1.47    1.42
   4  -1  -8    2.62    1.13
   4  -1  -8    3.11    1.03
   4  -1  -7    0.98    1.12
   4   1  -7    0.15    0.78
   4  -1  -7    1.56    0.58
   4   1  -7    1.36    0.92
   4   1  -6   13.05    1.65
   4   1  -6   15.07    1.30
   4  -1  -6   13.33    1.08
   4  -1  -6   13.19    1.56
   4   1  -5    8.04    0.75
   4   1  -5    5.94    1.49
   4  -1  -5    8.87    0.61
   4  -1  -5    8.11    1.17
   4  -1  -4    1.70    0.24
   4  -1  -4    1.24    0.76
   4   1  -4    2.03    0.75
  -4  -1   4    1.82    0.30
   4   1  -3    0.53    0.51
   4  -1  -3    0.14    0.50
  -4  -1   3    0.22    0.16
   4   1  -2   70.00    1.84
   4  -1  -2   71.09    0.94
   4   1  -2   79.84    3.18
   4  -1  -2   73.58    2.98
  -4  -1   2   85.34    1.77
   4   1  -1   33.50    1.71
   4  -1  -1   30.26    1.70
  -4  -1   1   33.53    1.20
  -4   1   1   34.77    1.09
   4  -1   0   26.02    1.48
   4   1   0   27.58    1.42
  -4  -1   0   24.39    1.26
   4   1   1    2.80    0.52
  -4  -1  -1    2.18    0.65
  -4   1  -1    2.53    0.56
  -4   1  -1    2.37    0.52
   4   1   2    2.82    0.50
  -4   1  -2    2.69    0.72
  -4  -1  -2    3.47    0.77
   4   1   3   23.30    1.19
  -4   1  -3   21.37    1.77
  -4  -1  -3   23.40    1.85
  -4   1  -3   25.40    1.51
   4   1   4  800.64   13.91
  -4   1  -4  792.26   16.88
  -4  -1  -4  769.52   21.97
  -4   1  -4  749.96   21.37
  -4  -1  -5    0.07    1.04
  -4   1  -5    1.17    0.56
  -4   1  -5    3.79    1.04
  -4   1  -6    2.58    1.23
  -4   1  -6    1.70    0.61
  -4  -1  -6    1.61    1.30
  -4  -1  -7   -0.99    1.21
  -4  -1  -8    0.21    1.21
  -4   1  -8   -0.83    1.30
  -4  -1  -9    1.36    1.73
  -4   1 -10    9.00    2.99
  -4  -1 -10   18.74    3.37
  -4  -1 -11    6.14    2.20
  -4   1 -11   -1.73    2.22
   4  -2 -15   -0.27    4.11
   4   2 -15   15.96    4.79
   4  -2 -14    3.16    3.32
   4   2 -14    7.47    3.15
   4   2 -13    9.29    3.14
   4   2 -13    7.52    3.22
   4  -2 -13    9.66    3.36
   4   2 -12   20.00    3.64
   4   2 -12   25.95    4.32
   4  -2 -12   24.30    3.62
   4  -2 -12   23.14    3.56
   4   2 -11    0.84    2.12
   4  -2 -11    1.83    1.82
   4   2 -11    0.35    1.93
   4  -2 -11    4.91    1.51
   4  -2 -10   11.92    2.37
   4   2 -10    8.44    2.06
   4   2 -10   15.88    2.48
   4  -2 -10   11.70    2.41
   4  -2  -9    9.81    1.95
   4   2  -9   10.06    2.11
   4  -2  -9   11.42    1.81
   4   2  -9   12.43    2.13
   4   2  -8   35.16    2.78
   4   2  -8   27.65    2.87
   4  -2  -8   33.84    2.64
   4  -2  -8   29.42    2.65
   4   2  -7    1.39    0.79
   4  -2  -7    1.68    1.00
   4  -2  -7    2.76    0.80
   4   2  -7    2.17    1.12
   4  -2  -6  204.87    7.77
   4   2  -6  217.72    6.61
   4  -2  -6  225.61    6.14
   4   2  -6  206.65    8.12
   4   2  -5  231.78    8.40
   4  -2  -5  242.21    5.48
   4  -2  -5  251.67    8.52
   4  -2  -4   23.13    1.68
   4  -2  -4   25.33    0.84
   4   2  -4   21.37    1.89
  -4  -2   4   23.24    1.10
   4  -2  -3    7.44    0.95
   4   2  -3    8.87    1.09
  -4   2   3    7.47    0.19
  -4  -2   3    8.41    0.57
   4  -2  -2  660.45    5.91
   4  -2  -2  684.85   15.39
   4   2  -2  718.56   15.71
   4  -2  -2  681.21    6.81
  -4  -2   2  683.03   10.33
   4  -2  -1  149.10    5.03
   4   2  -1  145.46    4.61
  -4  -2   1  138.39    3.45
  -4   2   1  138.33    2.88
   4   2   0   89.73    3.18
  -4   2   0  104.60    4.02
  -4  -2   0   96.77    3.21
   4   2   1    1.04    0.49
  -4   2  -1    1.55    0.50
  -4   2  -1    1.95    0.68
  -4  -2  -1    1.39    0.53
   4   2   2   24.97    1.18
  -4   2  -2   25.50    1.81
  -4   2  -2   24.35    1.67
  -4  -2  -2   24.30    1.79
   4   2   3    3.17    0.39
  -4   2  -3    0.86    0.59
  -4   2  -3    2.70    0.80
  -4  -2  -3    2.78    0.92
   4   2   4   83.10    2.19
  -4   2  -4   86.72    4.76
  -4   2  -4   91.77    3.95
  -4  -2  -4   92.68    4.86
  -4   2  -5    2.42    0.80
  -4   2  -5    2.05    1.07
  -4  -2  -5    0.88    1.08
  -4  -2  -6   13.30    2.15
  -4   2  -6   12.19    1.39
  -4   2  -6   15.20    2.15
  -4  -2  -7    8.30    1.87
  -4   2  -7    2.88    1.58
  -4   2  -7    3.91    1.03
  -4  -2  -8    3.34    1.66
  -4   2  -8    2.31    1.68
  -4  -2  -9    6.13    2.32
  -4   2  -9    5.96    2.61
  -4  -2 -10   14.56    3.37
  -4   2 -10   13.29    3.20
  -4   2 -11    4.94    2.43
  -4  -2 -11    3.95    2.72
   4   3 -15   -0.52    2.54
   4   3 -14   30.19    5.79
   4  -3 -14   19.47    4.22
   4   3 -13   16.90    4.26
   4  -3 -13    7.54    2.90
   4   3 -13   16.47    4.42
   4   3 -12   11.96    3.64
   4  -3 -12   13.80    3.04
   4   3 -12   10.33    3.01
   4  -3 -12   15.10    2.67
   4   3 -11    4.67    1.95
   4  -3 -11    3.54    1.66
   4  -3 -11    4.62    1.84
   4   3 -11    3.52    2.05
   4   3 -10   31.22    3.47
   4  -3 -10   29.38    3.24
   4  -3 -10   23.45    2.87
   4   3 -10   28.69    3.18
   4  -3  -9   81.91    5.25
   4  -3  -9   85.99    4.70
   4   3  -9   84.51    5.92
   4   3  -9   97.12    5.72
   4   3  -8   19.55    1.89
   4   3  -8   16.01    2.75
   4  -3  -8   17.57    2.02
   4  -3  -8   16.72    1.87
   4   3  -7    0.08    0.81
   4   3  -7    0.09    0.55
   4  -3  -7   -0.66    0.65
   4  -3  -7    1.15    0.69
   4   3  -6  118.50    5.74
   4  -3  -6  118.89    4.10
   4  -3  -6  117.35    5.29
   4   3  -6  112.77    4.26
   4   3  -5   11.21    1.50
   4  -3  -5   11.19    0.89
   4  -3  -5   11.38    1.54
  -4  -3   5   11.77    0.93
   4  -3  -4    0.09    0.18
   4  -3  -4    0.01    0.45
   4   3  -4    0.35    0.60
  -4  -3   4   -0.18    0.44
   4  -3  -3    2.23    0.68
   4   3  -3    5.77    1.02
   4  -3  -3    3.24    0.23
  -4  -3   3    2.41    0.55
  -4   3   3    2.19    0.26
   4   3  -2   67.72    2.99
   4  -3  -2   58.73    2.82
   4  -3  -2   52.15    1.24
   4  -3  -2   60.35    1.54
  -4  -3   2   59.51    2.06
   4   3  -1   43.10    2.12
  -4   3   1   47.64    2.53
  -4   3   1   45.85    1.54
   4   3   0   93.02    3.20
  -4   3   0   98.48    4.02
  -4  -3   0   92.12    3.32
   4   3   1    4.79    0.67
  -4   3  -1    6.16    0.87
  -4   3  -1    4.44    0.73
  -4  -3  -1    5.41    0.82
   4   3   2  410.50    7.97
  -4   3  -2  404.67   11.46
  -4   3  -2  384.54   10.79
  -4  -3  -2  402.02   11.96
   4   3   3   29.64    1.13
  -4   3  -3   33.41    2.20
  -4  -3  -3   33.30    2.61
  -4   3  -3   29.26    2.10
   4   3   4  209.31    3.88
  -4   3  -4  210.06    8.26
  -4  -3  -4  222.64    9.07
  -4   3  -5    2.62    1.23
  -4   3  -5    3.59    1.11
  -4  -3  -5    5.78    1.43
  -4   3  -6   77.79    5.07
  -4   3  -6   81.85    4.28
  -4  -3  -6   83.65    5.66
  -4  -3  -7    6.04    2.04
  -4   3  -7    1.76    1.07
  -4   3  -7    2.09    1.40
  -4  -3  -8   28.10    3.82
  -4   3  -8   30.42    3.56
  -4  -3  -9   -0.64    1.70
  -4   3  -9    2.21    1.64
  -4  -3 -10    4.22    2.47
  -4   3 -10    6.80    3.00
  -4   3 -11    2.24    2.38
  -4  -3 -12   15.23    3.91
  -4   3 -12    9.39    3.64
   4  -4 -15   -0.53    2.29
   4  -4 -14   12.68    3.67
   4   4 -14   18.10    4.35
   4   4 -14   23.84    5.11
   4   4 -13    4.52    3.61
   4   4 -13    6.02    3.19
   4  -4 -13    6.04    2.37
   4  -4 -12    0.90    1.51
   4  -4 -11    1.32    1.20
   4   4 -11   -1.33    1.40
   4  -4 -11   -0.49    1.06
   4   4 -11   -0.56    1.20
   4   4 -10    4.21    1.90
   4  -4 -10    2.80    1.30
   4   4 -10    2.11    2.09
   4  -4 -10    3.39    1.33
   4  -4  -9    1.18    1.08
   4  -4  -9    2.26    1.42
   4   4  -9    0.74    1.32
   4   4  -8   63.45    4.00
   4   4  -8   70.25    4.83
   4  -4  -8   69.06    4.19
   4  -4  -8   66.35    3.95
   4   4  -7    0.36    1.01
   4   4  -7    0.73    0.61
   4  -4  -7    2.27    1.03
   4  -4  -7    0.58    0.76
   4   4  -6  280.25   10.77
   4  -4  -6  264.43    9.56
   4  -4  -6  273.83    7.79
  -4  -4   6  267.08    8.46
   4   4  -5   27.68    2.32
   4  -4  -5   24.91    1.37
   4  -4  -5   25.38    1.92
   4  -4  -4   81.90    3.92
   4  -4  -4   89.95    2.45
   4   4  -4   86.30    4.08
  -4  -4   4   96.36    3.54
   4  -4  -3    0.01    0.28
   4   4  -3    2.22    0.78
   4  -4  -3    0.26    0.55
  -4  -4   3    1.96    0.51
   4   4  -2   53.56    2.67
   4  -4  -2   49.05    1.69
   4   4  -1   43.92    2.22
   4  -4  -1   44.01    1.72
  -4  -4   1   43.85    2.02
  -4   4   1   46.92    2.64
   4   4   0  511.12   11.78
  -4   4   0  529.89   14.47
  -4   4   0  495.48   10.77
  -4  -4   0  558.58   13.36
   4   4   1    7.07    0.84
  -4  -4  -1    7.75    1.11
  -4   4  -1    7.37    1.30
  -4   4  -1    6.87    0.98
   4   4   2    0.02    0.32
  -4  -4  -2    2.37    0.75
  -4   4  -2    0.74    0.62
  -4   4  -2   -0.21    0.55
   4   4   3    0.81    0.32
  -4   4  -3    1.73    0.74
  -4   4  -3    0.15    0.91
  -4  -4  -3    1.49    0.84
  -4  -4  -4    9.74    1.50
  -4   4  -4    4.73    1.26
  -4  -4  -5   -0.58    0.83
  -4   4  -5    0.38    0.83
  -4  -4  -6    7.80    2.06
  -4   4  -6   11.67    1.77
  -4   4  -6    7.45    2.32
  -4   4  -7   -0.91    1.19
  -4   4  -7   -0.16    0.98
  -4   4  -8  203.30   11.24
  -4   4  -8  179.54    8.38
  -4  -4  -8  198.99   11.65
  -4   4  -9   -1.67    1.75
  -4  -4 -11   -0.46    1.93
  -4  -4 -12   15.40    3.94
  -4   4 -12    7.17    3.78
   4  -5 -15    0.98    2.33
   4   5 -15    0.68    2.62
   4   5 -14    0.64    2.32
   4   5 -14    0.69    2.80
   4  -5 -14    1.47    2.45
   4  -5 -13    2.44    2.47
   4   5 -13   -0.33    2.90
   4   5 -12   45.02    5.54
   4  -5 -12   31.60    3.82
   4   5 -12   24.26    4.36
   4  -5 -12   26.67    3.43
   4   5 -11    2.10    1.47
   4   5 -11   -0.01    1.70
   4  -5 -11    1.46    1.37
   4  -5 -11    0.41    1.26
   4   5 -10  142.16    7.99
   4   5 -10  138.60    9.05
   4  -5 -10  128.59    6.91
   4  -5 -10  145.88    7.79
   4  -5  -9   12.46    1.90
   4   5  -9   17.11    2.53
   4  -5  -9   18.67    2.44
   4   5  -9   12.52    1.97
   4   5  -8  368.26   13.02
   4   5  -8  388.36   15.73
   4  -5  -8  369.12   13.53
   4  -5  -8  383.49   12.89
   4   5  -7    9.92    1.85
   4  -5  -7    8.10    1.65
   4  -5  -7    8.31    1.36
  -4  -5   7    6.70    1.39
   4   5  -6   54.65    3.83
   4  -5  -6   55.81    2.61
   4  -5  -6   50.73    3.19
  -4  -5   6   57.01    2.96
   4   5  -5    3.42    1.22
   4  -5  -5    4.55    0.95
   4  -5  -5    4.04    0.71
  -4  -5   5    5.09    0.93
   4  -5  -4    1.08    0.49
   4  -5  -4    3.34    0.79
   4   5  -4    1.76    0.89
  -4  -5   4    1.67    0.71
   4   5  -3    6.87    1.07
   4  -5  -3    3.83    0.64
   4  -5  -3    5.49    0.95
  -4  -5   3    2.95    0.80
   4   5  -2   60.19    3.16
   4  -5  -2   62.02    2.38
  -4  -5   2   60.65    2.90
  -4   5   2   63.61    3.38
   4  -5  -1    0.08    0.42
   4   5  -1    0.25    0.53
  -4   5   1    2.26    0.79
  -4  -5   1    0.01    0.43
   4   5   0 1598.10   28.79
  -4  -5   0 1625.30   32.61
  -4   5   0 1639.45   36.91
   4   5   1   10.95    0.96
  -4   5  -1    9.05    1.04
  -4   5  -1   10.10    1.38
  -4  -5  -1   11.45    1.34
   4   5   2    1.13    0.40
  -4   5  -2    0.19    0.72
  -4   5  -2    1.81    0.85
  -4  -5  -2    1.66    0.75
   4   5   3    2.65    0.40
  -4   5  -3    4.48    1.25
  -4  -5  -3    2.49    1.08
  -4   5  -3    4.45    1.01
  -4   5  -4   12.37    1.71
  -4  -5  -4    9.95    1.78
  -4   5  -4   10.04    1.55
  -4   5  -5    4.27    1.30
  -4   5  -5    1.85    1.10
  -4  -5  -5    3.14    1.43
  -4   5  -6   64.25    4.72
  -4  -5  -6   69.86    5.71
  -4   5  -7    0.08    1.29
  -4   5  -7    0.93    1.14
  -4  -5  -7    0.52    1.31
  -4   5  -8   78.48    5.28
  -4  -5  -8   82.28    6.54
  -4   5  -8   76.95    6.28
  -4   5  -9   -0.43    1.50
  -4  -5  -9   -0.36    1.69
  -4  -5 -10   17.85    3.46
  -4   5 -10   14.91    3.56
  -4  -5 -11    6.59    3.03
  -4  -5 -12   13.92    4.13
  -4   5 -12    7.41    3.75
   4  -6 -15    0.54    2.19
   4  -6 -14   10.67    3.85
   4   6 -14   20.18    4.00
   4   6 -14   16.22    5.06
   4   6 -13    2.04    2.22
   4   6 -13   -0.37    2.40
   4  -6 -13    1.00    1.90
   4   6 -12   11.35    2.55
   4   6 -12    6.65    3.32
   4  -6 -12    0.94    2.07
   4  -6 -12    5.25    1.89
   4   6 -11    1.68    1.46
   4   6 -11    4.62    2.27
   4  -6 -11    1.80    1.51
   4  -6 -11   -0.64    1.29
   4   6 -10   13.77    2.41
   4   6 -10   16.47    3.58
   4  -6 -10   15.49    2.58
   4  -6 -10   17.52    2.37
   4   6  -9   14.12    2.78
   4  -6  -9    9.98    1.97
   4  -6  -9    9.01    1.72
   4   6  -9    6.68    1.69
   4   6  -8   96.86    6.32
   4  -6  -8  103.99    5.71
   4  -6  -8  101.96    5.17
  -4  -6   8  100.38    5.30
   4  -6  -7   -0.61    0.98
   4  -6  -7   -0.90    0.84
  -4  -6   7   -0.15    0.88
   4   6  -6   45.19    3.44
   4  -6  -6   43.71    2.47
   4  -6  -6   45.80    2.87
  -4  -6   6   39.48    2.48
   4   6  -5   54.20    3.69
   4  -6  -5   50.00    2.37
   4  -6  -5   50.26    2.99
  -4  -6   5   65.32    3.67
   4  -6  -4   19.19    1.85
   4  -6  -4   17.13    1.24
   4   6  -4   14.67    1.81
  -4  -6   4   15.90    1.66
   4   6  -3   12.21    1.54
   4  -6  -3   12.75    1.04
  -4   6   3   13.60    1.75
  -4  -6   3   12.65    1.31
   4  -6  -2  117.95    4.17
   4   6  -2  116.02    5.00
  -4  -6   2  120.25    4.85
  -4   6   2  116.20    5.27
   4  -6  -1   68.74    2.98
   4   6  -1   61.32    3.12
  -4   6   1   60.74    3.47
  -4  -6   1   59.98    3.21
   4   6   0  481.88   12.15
   4  -6   0  459.12   11.71
  -4   6   0  441.12   14.39
  -4  -6   0  439.89   12.69
   4   6   1    2.11    0.74
  -4   6  -1    4.08    1.03
  -4  -6  -1    2.31    0.77
  -4   6  -1    3.07    0.69
   4   6   2   28.69    1.43
  -4   6  -2   29.54    2.48
  -4   6  -2   30.74    2.13
  -4  -6  -2   27.61    2.24
   4   6   3    6.42    0.54
  -4   6  -3    5.01    1.58
  -4   6  -3    6.57    1.63
  -4  -6  -3    6.84    1.67
  -4   6  -4    3.27    1.35
  -4   6  -4    5.10    1.55
  -4  -6  -4    5.13    1.41
  -4   6  -5   -0.39    1.03
  -4   6  -5    2.06    1.13
  -4  -6  -5    2.06    1.51
  -4  -6  -6   17.67    2.73
  -4   6  -6   17.46    2.57
  -4   6  -6   18.72    2.56
  -4   6  -7    3.94    1.79
  -4  -6  -7    6.75    2.33
  -4   6  -7    2.81    1.64
  -4   6  -8  136.92    9.31
  -4   6  -8  121.69    7.60
  -4  -6  -8  140.92    9.27
  -4   6  -9    0.91    1.86
  -4  -6  -9    3.01    2.07
  -4  -6 -10    0.95    2.64
  -4   6 -10    7.82    2.47
  -4   6 -11    9.34    3.40
   4  -7 -15    0.75    2.52
   4   7 -14    9.98    3.84
   4   7 -14    9.75    3.23
   4  -7 -14    6.36    3.22
   4   7 -13   10.60    3.08
   4  -7 -13   11.23    3.15
   4   7 -13   15.59    4.38
   4   7 -12    4.98    2.14
   4  -7 -12    4.46    2.70
   4   7 -12    9.08    3.56
   4   7 -11    0.49    1.17
   4   7 -11    3.80    2.76
   4  -7 -11    3.55    1.80
   4  -7 -11    5.28    1.52
   4   7 -10   43.54    4.64
   4  -7 -10   39.18    3.61
   4  -7 -10   32.91    3.30
  -4  -7  10   33.22    3.48
   4   7  -9   81.04    6.36
   4  -7  -9   82.17    5.31
   4  -7  -9   92.42    5.44
  -4  -7   9   79.75    5.15
   4   7  -8    8.71    2.01
   4  -7  -8    7.14    1.42
   4  -7  -8    5.66    1.41
  -4  -7   8    5.60    1.42
   4   7  -7    3.04    1.45
   4  -7  -7    2.13    1.20
   4  -7  -7    2.41    1.27
  -4  -7   7    5.34    1.07
   4  -7  -6   26.56    2.11
   4   7  -6   26.76    2.78
   4  -7  -6   26.48    2.21
  -4  -7   6   30.67    2.54
   4   7  -5   34.20    3.20
   4  -7  -5   24.66    1.69
   4  -7  -5   26.89    2.18
  -4  -7   5   33.42    2.76
   4  -7  -4    2.70    0.72
   4  -7  -4    2.17    0.93
   4   7  -4    3.70    1.14
  -4  -7   4    3.40    1.05
   4  -7  -3   -0.52    0.63
   4   7  -3   -0.72    0.80
  -4  -7   3    2.85    0.82
  -4   7   3    1.26    0.80
   4   7  -2   50.60    3.05
   4  -7  -2   47.45    2.63
  -4   7   2   51.46    3.30
  -4  -7   2   50.75    3.13
   4  -7  -1   82.49    3.61
   4   7  -1   87.63    4.03
  -4   7   1   83.42    4.55
  -4  -7   1   91.59    4.29
   4   7   0   28.21    1.99
   4  -7   0   27.08    1.71
  -4   7   0   22.79    2.19
  -4  -7   0   23.52    1.99
   4   7   1   12.65    1.24
   4  -7   1   14.17    1.53
  -4  -7  -1   17.44    1.90
  -4   7  -1   15.46    1.96
   4   7   2  162.34    4.65
  -4   7  -2  160.01    6.35
  -4   7  -2  168.59    7.75
  -4  -7  -2  156.49    6.82
   4   7   3   35.51    1.45
  -4   7  -3   41.25    2.85
  -4  -7  -3   43.09    3.21
  -4   7  -3   39.76    3.22
  -4   7  -4    4.43    1.21
  -4   7  -4    0.17    1.24
  -4  -7  -4    2.91    1.22
  -4   7  -5    1.12    1.51
  -4   7  -5    0.76    1.37
  -4  -7  -5    2.83    1.44
  -4   7  -6   39.64    3.71
  -4   7  -6   40.83    4.11
  -4  -7  -6   43.17    4.40
  -4   7  -7    1.14    1.74
  -4   7  -7    1.14    1.72
  -4  -7  -7    3.39    1.89
  -4   7  -8   12.46    2.59
  -4  -7  -8   17.74    3.42
  -4   7  -8   20.71    3.38
  -4   7  -9   -1.40    1.41
  -4   7  -9    1.14    1.54
  -4   7 -10    4.57    2.60
  -4   7 -11    1.38    2.51
  -4   7 -12    6.43    3.54
   4  -8 -15    2.20    3.20
  -4  -8  15    4.79    2.92
   4  -8 -14    0.36    2.16
   4   8 -14    1.26    3.19
  -4  -8  14    1.23    2.47
   4   8 -13   11.28    3.49
  -4  -8  13    6.91    3.09
   4  -8 -12   19.02    3.38
   4   8 -12   22.32    4.02
  -4  -8  12   18.34    3.33
   4  -8 -11   -0.07    0.95
  -4  -8  11    1.16    1.49
   4   8 -10   20.15    3.48
   4  -8 -10   19.77    2.73
   4  -8 -10   21.16    3.26
  -4  -8  10   19.25    2.66
   4   8  -9    7.84    2.84
   4  -8  -9    4.80    1.49
   4  -8  -9    7.82    1.73
  -4  -8   9    8.62    1.77
   4   8  -8   49.84    4.57
   4  -8  -8   48.31    3.70
   4  -8  -8   45.14    3.35
  -4  -8   8   47.38    3.53
   4   8  -7    7.90    1.76
   4  -8  -7    3.73    1.12
   4  -8  -7    2.38    1.31
  -4  -8   7    3.87    1.17
   4   8  -6   99.98    5.96
   4  -8  -6   98.18    5.08
   4  -8  -6  100.06    4.48
  -4  -8   6  103.32    5.21
   4   8  -5   86.62    5.23
   4  -8  -5   88.18    4.10
   4  -8  -5   84.07    4.55
  -4  -8   5   86.45    4.64
   4  -8  -4   55.36    2.96
   4   8  -4   56.02    3.76
  -4   8   4   53.41    3.53
  -4  -8   4   53.65    3.67
   4   8  -3    6.38    1.31
   4  -8  -3    5.54    1.13
  -4   8   3    4.70    1.22
  -4  -8   3    3.23    1.11
   4   8  -2  749.92   20.98
   4  -8  -2  753.24   19.21
  -4  -8   2  724.67   20.76
  -4   8   2  729.70   22.02
   4  -8  -1   22.71    1.72
   4   8  -1   21.10    2.07
  -4   8   1   23.64    2.27
  -4  -8   1   21.33    2.01
   4   8   0  255.27    8.21
   4  -8   0  243.00    8.34
  -4   8   0  234.23    9.92
  -4  -8   0  237.06    8.99
   4   8   1    0.62    0.66
   4  -8   1    1.11    0.70
  -4  -8  -1    0.19    0.81
  -4   8  -1    0.06    1.03
   4  -8   2   55.96    3.26
   4   8   2   56.03    2.51
  -4   8  -2   54.77    3.95
  -4  -8  -2   47.66    3.44
   4   8   3    7.68    0.73
  -4   8  -3   10.08    1.76
  -4   8  -3    8.04    1.35
  -4  -8  -3    9.24    1.60
  -4   8  -4   86.07    5.21
  -4   8  -4   89.21    6.27
  -4  -8  -4   89.22    5.68
  -4  -8  -5    1.02    1.49
  -4   8  -5    5.54    1.86
  -4   8  -5    3.09    1.48
  -4  -8  -6   10.23    2.47
  -4   8  -6    8.57    2.22
  -4   8  -6   10.28    2.21
  -4   8  -7   14.28    2.90
  -4   8  -7   11.68    2.61
  -4  -8  -7   14.54    2.90
  -4   8  -8   26.64    3.52
  -4  -8  -8   27.00    4.27
  -4   8  -8   28.32    4.16
  -4   8  -9    4.23    1.64
  -4  -8  -9   -0.27    2.02
  -4   8  -9    0.32    2.24
  -4   8 -10   22.07    4.49
  -4   8 -11    2.39    2.82
  -4  -8 -11    6.08    3.07
  -4   8 -12    1.46    2.88
  -4  -8 -12    8.15    3.56
  -4  -9  15    0.43    2.15
   4   9 -14    1.91    2.92
   4  -9 -14   -0.34    2.66
  -4  -9  14    3.91    2.32
   4   9 -13   -1.11    2.45
  -4  -9  13   -1.70    1.97
   4   9 -12    8.65    3.32
   4  -9 -12    8.28    3.31
  -4  -9  12   11.54    2.60
   4  -9 -11    2.36    1.71
   4  -9 -11    7.53    2.18
  -4  -9  11   -0.07    1.59
   4   9 -10  125.88    9.28
   4  -9 -10  124.06    7.75
  -4  -9  10  123.31    7.76
   4  -9  -9    9.31    2.17
   4   9  -9   14.78    2.81
   4  -9  -9    9.03    2.40
  -4  -9   9    7.70    1.99
   4   9  -8    9.36    2.34
   4  -9  -8    7.75    1.55
   4  -9  -8    7.73    2.01
  -4  -9   8    5.74    1.64
   4   9  -7    3.45    1.57
   4  -9  -7    3.12    1.28
   4  -9  -7    2.58    1.32
  -4  -9   7    1.53    1.27
   4   9  -6   10.34    2.00
   4  -9  -6    8.87    1.56
   4  -9  -6    8.84    1.30
  -4  -9   6   10.90    1.92
   4   9  -5    9.78    1.94
   4  -9  -5   10.85    1.53
   4  -9  -5    7.65    1.54
  -4  -9   5    8.18    1.56
   4  -9  -4    3.28    1.14
   4   9  -4    3.35    1.43
  -4   9   4    3.63    1.46
  -4  -9   4    1.97    1.18
   4   9  -3    0.50    0.79
  -4  -9   3   -0.20    0.70
  -4   9   3   -0.03    0.74
   4   9  -2   82.77    4.54
   4  -9  -2   77.66    4.29
  -4   9   2   80.20    4.89
  -4  -9   2   77.84    4.54
   4  -9  -1    0.46    0.75
   4   9  -1   -0.80    1.03
  -4   9   1    3.51    1.10
  -4  -9   1    1.24    0.89
   4  -9   0  163.80    7.23
   4   9   0  154.45    6.24
  -4   9   0  152.85    7.88
  -4  -9   0  142.91    6.62
   4  -9   1    4.84    1.14
   4   9   1    4.13    1.00
  -4  -9  -1    2.69    1.20
  -4   9  -1    3.29    1.48
   4  -9   2    2.77    1.09
   4   9   2    5.62    0.81
  -4   9  -2    4.22    1.81
  -4  -9  -2    0.82    1.28
   4   9   3    1.08    0.52
  -4   9  -3    0.40    0.63
  -4  -9  -3    2.67    1.08
  -4   9  -3    3.93    1.30
  -4   9  -4  419.58   18.01
  -4   9  -4  405.85   15.37
  -4  -9  -4  398.69   16.82
  -4   9  -5    8.26    2.26
  -4   9  -5    5.45    1.70
  -4  -9  -5    2.08    1.87
  -4   9  -6    3.46    1.86
  -4  -9  -6    5.75    2.08
  -4   9  -6    3.42    1.79
  -4   9  -7    2.25    1.72
  -4  -9  -7    0.83    1.94
  -4   9  -8   12.24    2.99
  -4   9  -8   18.84    3.29
  -4  -9  -8   14.98    3.50
  -4   9  -9    4.67    2.12
  -4  -9  -9    2.52    2.57
  -4   9  -9    2.52    2.29
  -4   9 -10    0.03    2.36
  -4  -9 -10    5.46    2.56
  -4   9 -11    0.00    1.46
  -4   9 -12    4.59    4.55
  -4  -9 -12   11.13    4.38
   4  10 -14    0.20    2.58
   4 -10 -14   -0.61    2.26
  -4 -10  14    2.01    2.17
   4  10 -13    4.26    3.70
   4 -10 -13    5.71    2.89
  -4 -10  13    5.37    2.64
   4  10 -12    0.61    2.47
   4 -10 -12    1.59    2.60
  -4 -10  12    5.69    2.08
   4  10 -11    0.62    2.54
   4 -10 -11    3.14    1.68
   4 -10 -11    2.22    1.91
  -4 -10  11    2.84    1.71
   4  10 -10   12.31    2.93
   4 -10 -10    0.27    1.70
   4 -10 -10   12.17    2.35
  -4 -10  10   10.84    2.54
   4 -10  -9   10.45    2.03
   4 -10  -9    6.65    2.02
   4  10  -9    6.76    2.48
  -4 -10   9    7.38    1.96
   4  10  -8   19.63    3.27
   4 -10  -8   21.36    2.28
   4 -10  -8   16.66    2.69
  -4 -10   8   19.87    2.57
   4  10  -7    1.23    1.53
   4 -10  -7    0.22    1.07
   4 -10  -7    1.08    1.09
  -4 -10   7    2.30    1.15
   4  10  -6  247.54   12.09
   4 -10  -6  205.75    8.64
   4 -10  -6  224.81    9.95
  -4 -10   6  272.68   12.16
   4  10  -5   36.52    3.35
   4 -10  -5   31.36    2.75
  -4 -10   5   35.64    2.99
  -4  10   5   35.52    3.03
   4  10  -4 1053.15   33.02
   4 -10  -4 1129.52   30.36
  -4  10   4 1090.07   32.56
  -4 -10   4 1096.26   32.58
   4 -10  -3    2.46    1.13
  -4  10   3    1.02    1.14
  -4 -10   3    1.03    1.09
   4  10  -2    9.81    1.75
   4 -10  -2   12.10    1.61
  -4 -10   2   11.67    1.82
  -4  10   2   15.46    2.32
   4 -10  -1   -1.05    0.94
   4  10  -1   -0.01    0.82
  -4 -10   1   -0.54    0.95
   4  10   0    1.27    0.87
   4 -10   0    0.77    0.85
  -4  10   0    0.13    1.04
  -4 -10   0   -0.92    0.88
   4 -10   1    2.45    1.14
   4  10   1    0.34    0.82
  -4  10  -1    1.78    1.28
  -4 -10  -1    0.71    1.08
   4 -10   2   65.90    4.10
   4  10   2   66.90    3.34
  -4  10  -2   69.50    5.26
  -4 -10  -2   69.82    4.65
   4  10   3    1.93    0.66
   4 -10   3    2.92    1.10
  -4 -10  -3    1.71    1.16
   4 -10   4   48.61    3.81
  -4  10  -4   49.76    4.70
  -4 -10  -4   41.79    3.90
  -4  10  -5    5.66    2.03
  -4  10  -5    3.81    1.67
  -4 -10  -5    8.07    2.41
  -4 -10  -6    7.40    2.41
  -4  10  -6   10.95    2.89
  -4  10  -6    6.93    2.02
  -4  10  -7   16.60    2.77
  -4  10  -7   11.10    2.79
  -4 -10  -7   11.20    3.05
  -4 -10  -8   29.94    4.21
  -4  10  -8   25.23    3.62
  -4  10  -8   21.14    4.47
  -4  10  -9    7.48    3.13
  -4  10  -9    5.15    3.08
  -4 -10  -9    4.01    3.58
  -4 -10 -10    6.94    3.35
  -4  10 -10   11.64    3.73
  -4  10 -11   -0.75    2.30
   4  11 -14   10.73    4.76
   4 -11 -14    1.64    3.61
  -4 -11  14    7.67    3.10
   4 -11 -13   12.79    3.93
   4  11 -13   16.37    4.47
  -4 -11  13   20.82    4.23
   4  11 -12   42.36    6.60
   4 -11 -12   37.30    4.95
  -4 -11  12   38.59    4.84
   4  11 -11    0.34    1.69
   4 -11 -11    0.39    1.87
  -4 -11  11   -1.32    1.65
   4  11 -10   11.88    2.77
   4 -11 -10    1.71    1.78
   4 -11 -10    8.87    2.82
  -4 -11  10    9.00    2.13
   4 -11  -9   19.36    2.39
   4  11  -9   22.40    3.65
   4 -11  -9   20.03    2.80
  -4 -11   9   16.86    2.97
   4  11  -8   29.02    3.89
   4 -11  -8   28.32    3.13
   4 -11  -8   27.78    3.05
  -4 -11   8   27.42    3.10
   4  11  -7    5.23    2.57
   4 -11  -7    5.71    1.39
   4 -11  -7    6.53    1.73
  -4 -11   7    8.98    2.15
   4  11  -6    4.76    2.12
   4 -11  -6    7.99    1.57
   4 -11  -6    4.84    1.59
  -4 -11   6    8.85    1.73
   4  11  -5   22.88    2.97
   4 -11  -5   20.98    2.34
  -4 -11   5   20.71    2.45
  -4  11   5   20.04    2.55
   4 -11  -4    3.73    1.26
   4  11  -4    5.78    1.83
  -4  11   4   -0.69    1.31
  -4 -11   4    1.73    1.39
   4  11  -3    3.96    1.59
   4 -11  -3    5.86    1.40
  -4  11   3    6.55    1.60
  -4 -11   3    4.44    1.95
   4 -11  -2    2.27    1.22
   4  11  -2    3.17    1.22
  -4  11   2    1.45    1.35
  -4 -11   2    1.68    1.31
   4  11  -1   63.79    3.97
   4 -11  -1   66.00    4.38
  -4 -11   1   58.66    4.25
  -4  11   1   56.91    4.59
   4  11   0   11.71    1.54
   4 -11   0   11.40    1.79
  -4 -11   0   15.00    2.58
  -4  11   0   13.15    2.59
   4 -11   1   22.98    2.30
   4  11   1   22.29    2.14
  -4  11  -1   18.58    2.88
  -4 -11  -1   24.60    3.03
   4 -11   2   17.56    2.30
   4  11   2   14.89    1.79
  -4  11  -2   13.63    2.64
  -4 -11  -2   17.33    2.34
   4 -11   3   13.02    2.26
   4  11   3   13.20    1.41
  -4  11  -3    9.70    2.53
  -4 -11  -3    8.92    1.90
   4 -11   4  308.42   13.42
  -4  11  -4  336.93   16.78
  -4 -11  -4  327.40   14.75
   4 -11   5    0.04    1.15
  -4  11  -5   -0.42    1.82
  -4 -11  -5   -0.71    1.55
  -4  11  -6   14.47    3.01
  -4  11  -6   15.39    2.56
  -4 -11  -6   15.99    3.04
  -4  11  -7    0.30    2.56
  -4 -11  -7    0.72    2.17
  -4  11  -7    6.05    1.94
  -4  11  -8    6.07    2.61
  -4  11  -8    3.68    2.14
  -4 -11  -8    5.18    2.74
  -4 -11  -9    1.28    2.80
  -4  11  -9    7.53    2.50
  -4  11  -9    3.85    2.21
  -4 -11 -10   10.51    5.27
  -4  11 -10   23.90    4.03
  -4  11 -11    4.63    2.79
   4 -12 -14    2.25    3.84
   4  12 -14    6.71    3.61
  -4 -12  14    0.85    2.58
   4  12 -13   12.64    4.24
   4 -12 -13    5.65    3.59
  -4 -12  13    2.58    2.60
   4  12 -12    4.77    3.10
   4 -12 -12    4.64    2.68
   4  12 -11    3.79    2.66
   4 -12 -11    7.07    2.95
  -4 -12  11    5.88    2.32
   4  12 -10    4.43    2.30
   4 -12 -10    0.86    1.65
  -4 -12  10    4.66    2.07
   4  12  -9    3.53    2.57
   4 -12  -9    1.78    1.67
   4 -12  -9    2.74    1.62
  -4 -12   9    3.54    1.69
   4  12  -8    1.91    1.52
   4 -12  -8    0.17    1.18
   4 -12  -8    0.31    1.42
  -4 -12   8   -0.30    1.57
   4  12  -7    1.60    1.46
   4 -12  -7    0.07    1.22
   4 -12  -7    0.86    0.94
  -4 -12   7   -0.36    1.38
   4  12  -6   72.40    5.57
   4 -12  -6   58.67    4.57
   4 -12  -6   57.33    4.21
  -4 -12   6   51.35    4.39
   4  12  -5  125.63    7.97
   4 -12  -5  124.18    7.08
  -4 -12   5  137.81    7.97
  -4  12   5  138.94    7.67
   4 -12  -4    1.41    1.24
   4  12  -4    0.09    1.40
  -4 -12   4    0.90    1.38
  -4  12   4    3.75    1.37
   4 -12  -3    2.30    1.22
   4  12  -3    4.55    1.47
  -4  12   3    1.02    1.78
   4  12  -2   29.76    3.04
   4 -12  -2   31.64    2.90
  -4  12   2   30.64    3.79
  -4 -12   2   35.21    3.30
   4  12  -1   42.64    3.49
   4 -12  -1   38.64    3.51
  -4  12   1   35.60    3.81
  -4 -12   1   42.91    3.91
   4  12   0    9.92    1.94
   4 -12   0    8.60    2.08
  -4  12   0    9.88    2.31
  -4 -12   0   17.31    2.71
   4 -12   1    5.24    1.90
   4  12   1   11.26    1.44
  -4 -12  -1    6.07    1.88
  -4  12  -1    3.02    2.04
   4 -12   2    1.74    1.29
   4  12   2    2.17    1.08
  -4 -12  -2    3.33    1.48
  -4  12  -2   -0.06    1.69
   4  12   3    3.48    1.02
   4 -12   3    0.67    1.29
  -4  12  -3    3.48    1.84
  -4 -12  -3    0.57    1.86
   4 -12   4    7.26    1.94
  -4  12  -4    9.16    2.71
  -4 -12  -4    6.38    2.11
  -4  12  -5   -1.01    1.76
   4 -12   6    5.91    2.22
  -4 -12  -6    9.35    2.49
  -4  12  -6    7.80    2.64
   4 -12   7   -1.47    1.13
  -4  12  -7    2.28    1.42
  -4  12  -8   11.84    3.39
  -4  12  -8    4.09    1.83
  -4 -12  -8    8.60    3.09
  -4  12  -9    6.30    2.81
  -4  12  -9   -0.30    1.99
  -4 -12 -10    3.89    3.58
  -4  12 -10    5.59    2.73
  -4 -12 -11   -0.87    3.38
  -4  12 -11    5.81    2.60
   4 -13 -14   13.60    5.43
   4  13 -14   12.99    6.18
  -4 -13  14    9.38    4.66
   4 -13 -13    7.47    4.19
   4  13 -13    5.19    3.37
  -4 -13  13    7.04    2.93
   4  13 -12   17.70    3.94
   4 -13 -12    8.97    3.54
  -4 -13  12    6.31    2.98
   4  13 -11    5.53    2.94
   4 -13 -11    5.35    3.30
  -4 -13  11    7.99    2.52
   4  13 -10    5.40    2.44
   4 -13 -10    2.22    1.78
   4 -13 -10    8.19    2.71
  -4 -13  10    4.11    2.09
   4  13  -9   32.81    5.00
   4 -13  -9   32.12    4.35
   4 -13  -9   32.35    3.55
  -4 -13   9   35.65    4.41
   4  13  -8   27.68    3.78
   4 -13  -8   22.14    2.95
   4 -13  -8   20.93    2.92
  -4 -13   8   24.16    4.29
   4  13  -7   13.82    2.71
   4 -13  -7   10.64    1.95
   4 -13  -7   11.33    2.00
  -4 -13   7    7.61    2.84
   4  13  -6   84.60    6.99
   4 -13  -6   80.70    5.45
  -4 -13   6   75.58    5.66
  -4  13   6   79.63    5.71
   4 -13  -5    0.73    1.20
  -4 -13   5    0.34    1.43
  -4  13   5    1.38    1.31
   4 -13  -4   -0.43    1.35
   4  13  -4   -0.17    1.48
  -4  13   4    1.55    1.54
  -4 -13   4    6.13    1.55
   4 -13  -3   16.12    2.37
   4  13  -3   18.44    2.39
  -4  13   3   14.11    2.79
  -4 -13   3   21.91    2.84
   4 -13  -2   12.02    2.27
   4  13  -2   19.01    2.81
  -4  13   2   18.39    3.13
  -4 -13   2   15.97    2.52
   4 -13  -1   16.44    2.67
   4  13  -1   15.63    2.40
  -4  13   1   15.08    2.72
  -4 -13   1   12.08    2.38
   4  13   0  106.72    5.90
   4 -13   0  102.69    6.10
  -4 -13   0  113.61    7.19
  -4  13   0  109.80    7.63
   4  13   1    2.13    1.27
   4 -13   1    3.74    1.49
  -4  13  -1    0.32    1.70
  -4 -13  -1    0.15    1.46
   4 -13   2  201.22    9.88
   4  13   2  219.96    9.13
  -4  13  -2  219.48   12.34
  -4 -13  -2  208.93   11.18
   4 -13   3   28.57    3.05
   4  13   3   28.66    2.38
  -4  13  -3   35.45    4.30
  -4 -13  -3   34.81    3.74
   4 -13   4  205.66   10.27
  -4  13  -4  230.31   13.35
  -4 -13  -4  193.78   10.92
   4 -13   5   -0.50    1.13
  -4  13  -5    0.43    1.50
  -4 -13  -5   -0.05    1.17
   4 -13   6   48.66    4.89
  -4  13  -6   48.86    5.77
  -4 -13  -6   53.95    5.49
   4 -13   7    5.18    2.31
  -4  13  -7    0.18    2.22
  -4 -13  -7    0.64    2.03
   4 -13   8    9.61    3.58
  -4  13  -8   11.23    3.75
  -4 -13  -8    5.09    3.29
   4 -13   9    3.87    2.47
  -4 -13  -9    8.48    3.30
   4 -13  10    9.77    3.68
  -4 -13 -10    3.57    3.54
   4 -13  11    5.25    3.10
  -4 -13 -11    3.45    3.74
   4  14 -13   -1.07    3.79
   4 -14 -13    4.62    2.94
  -4 -14  13    0.93    2.59
   4  14 -12    0.15    2.42
   4 -14 -12    0.56    2.20
  -4 -14  12    2.77    2.13
   4 -14 -11    3.20    3.52
   4  14 -11    8.01    3.69
  -4 -14  11   10.47    3.27
   4 -14 -10   -1.91    2.31
   4  14 -10    5.90    2.19
   4 -14 -10    1.01    1.15
   4 -14  -9    3.08    1.73
   4 -14  -9    3.95    2.10
   4  14  -9    6.94    2.83
  -4 -14   9    1.72    2.41
   4  14  -8   10.50    3.04
   4 -14  -8   11.75    2.09
   4 -14  -8   13.67    2.83
  -4 -14   8   13.00    3.01
   4  14  -7    3.16    2.20
   4 -14  -7    0.73    1.27
   4 -14  -7    1.35    1.34
  -4 -14   7    1.42    1.55
   4  14  -6  201.50   11.85
   4 -14  -6  189.00   10.52
  -4 -14   6  188.29   10.73
  -4  14   6  216.89   11.43
   4  14  -5    5.05    1.91
   4 -14  -5    0.97    1.60
  -4 -14   5    7.87    2.27
  -4  14   5    6.10    2.00
   4 -14  -4   83.53    5.85
   4  14  -4   94.80    6.61
  -4  14   4   84.48    6.31
  -4 -14   4  101.53    7.32
   4  14  -3    8.15    2.03
   4 -14  -3    6.79    1.98
  -4  14   3    5.67    2.14
  -4 -14   3    4.78    2.11
   4  14  -2    4.84    1.46
   4 -14  -2    0.78    1.62
  -4  14   2    2.15    1.73
  -4 -14   2    1.48    1.65
   4 -14  -1    0.92    1.29
   4  14  -1    0.19    1.38
  -4  14   1    1.33    1.51
  -4 -14   1    0.38    1.41
   4  14   0  117.84    6.50
   4 -14   0  108.59    6.64
  -4 -14   0  111.52    7.82
  -4  14   0  113.58    8.52
   4 -14   1    4.32    1.79
   4  14   1    7.75    1.76
  -4  14  -1    4.96    2.16
  -4 -14  -1    4.72    2.02
   4  14   2    8.02    1.71
   4 -14   2   10.39    2.80
  -4 -14  -2    5.69    2.14
  -4  14  -2    6.02    2.58
   4 -14   3    0.66    1.35
   4  14   3    0.85    1.08
  -4 -14  -3    1.17    1.48
   4 -14   4    0.68    1.50
  -4  14  -4    4.26    2.12
  -4 -14  -4    2.43    1.94
   4 -14   5    4.71    1.71
  -4  14  -5    2.85    2.34
  -4 -14  -5    1.73    1.91
   4 -14   6    6.22    2.16
  -4 -14  -6    4.86    2.47
  -4  14  -6    3.10    2.67
   4 -14   7    4.36    2.22
  -4  14  -7    2.09    2.77
  -4 -14  -7    5.48    2.45
   4 -14   8   94.11    7.79
  -4  14  -8   46.74    7.91
  -4 -14  -8   82.15    8.61
   4 -14   9    5.52    2.58
  -4 -14  -9    9.65    3.95
  -4  14  -9   -2.88    3.79
   4 -14  10    1.69    2.52
  -4 -14 -10    6.07    4.07
   4  15 -13   -0.12    3.06
   4 -15 -13    1.66    3.31
   4  15 -12    6.62    3.24
   4 -15 -12    4.38    3.43
  -4 -15  12    6.30    2.95
   4  15 -11    2.92    2.60
   4 -15 -11    3.88    2.51
  -4 -15  11   -0.72    2.68
   4 -15 -10   22.06    3.96
   4  15 -10   21.53    4.43
  -4 -15  10   25.39    5.42
   4  15  -9   35.64    5.09
   4 -15  -9   28.62    4.22
   4 -15  -9   26.28    3.54
  -4 -15   9   37.33    4.91
   4  15  -8   92.22    7.66
   4 -15  -8   87.89    6.49
   4 -15  -8   84.03    6.47
  -4 -15   8   82.96    6.92
   4 -15  -7    3.10    1.70
   4 -15  -7    1.62    1.91
   4  15  -7    2.63    1.91
  -4 -15   7    3.68    1.93
   4  15  -6   13.54    3.01
   4 -15  -6   12.72    2.62
  -4 -15   6   13.99    2.95
  -4  15   6   15.32    2.66
   4  15  -5   11.91    2.56
   4 -15  -5    8.19    2.21
  -4 -15   5    5.48    2.49
  -4  15   5    9.77    2.42
   4 -15  -4    2.04    1.88
   4  15  -4    2.00    1.61
   4 -15  -3    9.66    2.70
   4  15  -3    6.19    2.58
  -4 -15   3   10.21    2.62
  -4  15   3    9.05    2.47
   4  15  -2   10.05    2.25
   4 -15  -2   11.71    2.53
  -4 -15   2   13.62    3.22
  -4  15   2    9.80    2.64
   4 -15  -1    4.42    2.10
   4  15  -1    7.72    2.22
  -4  15   1    5.49    2.60
  -4 -15   1    8.34    2.23
   4 -15   0  356.13   16.31
   4  15   0  375.65   16.21
  -4 -15   0  369.01   18.02
  -4  15   0  373.44   18.79
   4 -15   1    5.32    1.95
   4  15   1    7.58    1.80
  -4  15  -1    8.10    2.65
  -4 -15  -1   10.12    2.34
   4 -15   2    5.94    2.21
   4  15   2    3.02    1.35
  -4  15  -2   -0.65    2.85
  -4 -15  -2    6.04    2.05
   4  15   3   11.80    2.03
   4 -15   3   11.61    2.82
  -4  15  -3   12.19    3.20
  -4 -15  -3    9.67    2.73
   4 -15   4    4.34    2.05
  -4  15  -4    7.55    2.75
  -4 -15  -4    5.71    2.03
   4 -15   5    4.11    2.05
  -4  15  -5    5.18    2.87
  -4 -15  -5    5.77    2.65
   4 -15   6   13.14    3.25
  -4  15  -6   12.50    3.64
  -4 -15  -6   10.74    3.06
  -4  15  -7   -1.39    1.67
  -4 -15  -7    0.95    1.36
   4 -15   8   13.33    4.06
  -4  15  -8   13.36    4.79
  -4 -15  -8    7.47    3.77
   4 -15   9   -0.67    2.01
  -4 -15  -9    2.41    2.44
  -4  15  -9    0.27    3.02
   4 -15  10    6.15    3.06
  -4 -15 -10    2.03    3.70
   4  16 -13    0.49    2.66
   4 -16 -13    0.19    2.68
  -4 -16  13    0.33    2.31
   4  16 -12    3.07    3.69
   4 -16 -12    4.88    3.69
  -4 -16  12    1.42    3.29
   4  16 -11    1.49    2.22
   4 -16 -11    2.86    2.78
  -4 -16  11   -1.86    2.39
   4  16 -10   11.60    3.34
   4 -16 -10    9.96    3.07
  -4 -16  10    6.83    4.32
   4  16  -9    5.59    2.77
   4 -16  -9    1.54    1.94
   4 -16  -9    7.58    2.85
  -4 -16   9    7.72    2.65
   4  16  -8   45.41    5.53
   4 -16  -8   38.35    4.76
   4 -16  -8   41.82    4.40
  -4 -16   8   41.15    4.93
   4  16  -7    1.45    2.09
   4 -16  -7    3.94    1.62
   4 -16  -7   -0.25    2.12
  -4 -16   7    2.05    1.95
   4 -16  -6    5.39    1.66
   4  16  -6   -1.78    1.89
  -4 -16   6    0.75    1.91
   4 -16  -5   41.73    4.84
   4  16  -5   49.12    5.68
  -4 -16   5   46.61    5.14
  -4  16   5   46.05    5.02
   4 -16  -4   70.86    6.25
   4  16  -4   79.06    6.51
  -4  16   4   77.42    6.31
  -4 -16   4   78.48    6.60
   4 -16  -3    0.72    1.54
   4  16  -3    1.34    1.39
  -4 -16   3   -0.31    1.74
   4 -16  -2   35.16    4.15
   4  16  -2   33.13    3.80
  -4 -16   2   38.37    4.28
  -4  16   2   36.85    5.03
   4  16  -1   59.76    4.92
   4 -16  -1   52.61    5.05
  -4 -16   1   49.09    4.94
  -4  16   1   56.71    5.76
   4  16   0   84.83    6.05
   4 -16   0   84.69    6.54
  -4 -16   0   96.03    7.41
  -4  16   0   81.13    7.55
   4  16   1    5.82    2.11
   4 -16   1    6.44    2.18
  -4  16  -1    6.89    3.02
  -4 -16  -1    7.16    2.28
   4 -16   2   10.51    2.64
   4  16   2    6.99    2.41
  -4  16  -2   11.53    3.67
  -4 -16  -2   14.82    2.89
   4 -16   3    5.50    2.74
   4  16   3   10.59    2.33
  -4  16  -3    6.96    2.85
  -4 -16  -3    5.53    2.50
   4 -16   4    1.68    2.36
  -4  16  -4    2.53    2.41
  -4 -16  -4    2.76    1.82
   4 -16   5   16.39    3.60
  -4 -16  -5   13.99    2.99
  -4  16  -5    8.54    3.80
   4 -16   6    5.31    2.48
  -4 -16  -6    4.72    2.66
  -4  16  -6   12.25    3.37
  -4 -16  -7   -1.64    1.89
  -4  16  -7    1.62    2.09
   4 -16   8   17.05    4.09
  -4 -16  -8   14.62    4.41
  -4  16  -8   20.05    4.99
   4 -16   9   -2.35    2.38
  -4 -16  -9    0.33    2.71
  -4  16  -9    0.33    3.38
   4 -16  10   -2.29    1.80
  -4 -16 -10    3.62    2.29
   4  17 -12    0.06    2.55
   4 -17 -12   -2.24    2.68
  -4 -17  12    0.43    2.77
   4  17 -11    0.05    3.00
   4 -17 -11    3.03    2.48
  -4 -17  11   -0.84    2.64
   4  17 -10   15.43    4.28
   4 -17 -10   11.99    3.94
  -4 -17  10   21.12    3.83
   4  17  -9   24.95    4.62
   4 -17  -9   24.45    3.29
   4 -17  -9   26.68    4.08
  -4 -17   9   23.17    4.28
   4  17  -8    0.34    1.71
   4 -17  -8    0.03    1.32
   4 -17  -8    1.79    1.48
  -4 -17   8   -0.72    1.64
   4  17  -7    5.32    2.55
   4 -17  -7    4.86    2.83
  -4 -17   7    5.07    3.01
  -4  17   7    7.35    2.29
   4  17  -6    2.76    2.10
   4 -17  -6   -0.80    2.03
  -4 -17   6    0.53    2.30
   4  17  -5    7.84    2.58
   4 -17  -5    3.97    2.26
  -4 -17   5    7.88    2.55
  -4  17   5    5.20    2.61
   4 -17  -4    3.98    2.48
   4  17  -4    2.36    2.15
  -4  17   4    4.98    2.24
  -4 -17   4    9.34    2.52
   4 -17  -3   -1.55    1.70
   4  17  -3    0.45    1.26
  -4  17   3   -0.86    1.49
  -4 -17   3    2.17    1.59
   4  17  -2   11.03    2.58
  -4  17   2    7.91    2.91
  -4 -17   2   10.55    3.23
   4 -17  -1   25.81    3.71
   4  17  -1   32.32    4.15
  -4  17   1   26.50    4.32
  -4 -17   1   24.22    4.40
   4 -17   0    4.52    1.87
  -4 -17   0    0.28    2.30
  -4  17   0   -1.47    2.06
[truncated: 354,321 more chars]
