# Supplementary material for: Three-dimensional organic–inorganic hybrid sodium halide perovskite: C4H12N2·NaI3 and a hydrogen-bonded supra­molecular three-dimensional network in 3C4H12N2·NaI4·3I·H2O
Source: Acta Crystallogr C Struct Chem. 2018 May 23;74(Pt 6):728–33. doi: 10.1107/S2053229618006885 (PMC5987734; doi:10.1107/S2053229618006885)
Supplement: Supplementary file 2 [file c-74-00728-C2Csup2.hkl]

data_C2C                                                                        
_shelx_title ' C2C in C2/c'                                                     
_shelx_refln_list_code          4                                               
_shelx_F_calc_maximum      316.62                                               
_exptl_crystal_F_000       880.00                                               
_reflns_d_resolution_high  0.7712                                               
                                                                                
loop_                                                                           
 _space_group_symop_operation_xyz                                               
 'x, y, z'                                                                      
 '-x, y, -z+1/2'                                                                
 'x+1/2, y+1/2, z'                                                              
 '-x+1/2, y+1/2, -z+1/2'                                                        
 '-x, -y, -z'                                                                   
 'x, -y, z-1/2'                                                                 
 '-x+1/2, -y+1/2, -z'                                                           
 'x+1/2, -y+1/2, z-1/2'                                                         
                                                                                
_cell_length_a     9.8415                                                       
_cell_length_b     9.3091                                                       
_cell_length_c    12.5385                                                       
_cell_angle_alpha  90.000                                                       
_cell_angle_beta   93.450                                                       
_cell_angle_gamma  90.000                                                       
                                                                                
_shelx_F_squared_multiplier     1.000                                           
                                                                                
loop_                                                                           
 _refln_index_h                                                                 
 _refln_index_k                                                                 
 _refln_index_l                                                                 
 _refln_F_squared_calc                                                          
 _refln_F_squared_meas                                                          
 _refln_F_squared_sigma                                                         
 _refln_observed_status                                                         
   2   0   0       8342.85       7783.34        49.08 o                         
   6   0   0          2.96         40.31        26.57 o                         
   8   0   0      40111.62      39098.98       555.49 o                         
  10   0   0       3076.44       3511.69       683.40 o                         
  12   0   0        991.31       1021.32       123.67 o                         
   1   1   0      11181.76      10612.53       119.49 o                         
   7   1   0      17973.72      17325.80       586.20 o                         
   9   1   0        504.33        454.32        31.71 o                         
  11   1   0       7059.76       6485.33       235.87 o                         
   0   2   0        282.27        458.19        75.23 o                         
   8   2   0       2860.08       2890.13       156.12 o                         
  10   2   0       5882.51       5361.66       197.91 o                         
  12   2   0       1925.64       1956.41        76.75 o                         
   1   3   0      51482.43      46845.54       207.98 o                         
   3   3   0       7021.00       8016.87        89.73 o                         
   5   3   0      62877.23      56915.61       266.57 o                         
   7   3   0        391.90        434.58        13.99 o                         
   9   3   0      27093.30      26867.05      1366.62 o                         
  11   3   0        152.69        168.65        43.01 o                         
   0   4   0      45624.59      56110.27       297.70 o                         
   2   4   0       3062.76       3063.41       279.28 o                         
   4   4   0      32883.56      31690.86       442.18 o                         
   6   4   0       4444.53       4281.02       160.53 o                         
   8   4   0       6053.69       6584.69       555.10 o                         
  10   4   0       2123.73       2151.31       298.65 o                         
  12   4   0        714.66        789.14       113.28 o                         
   1   5   0      15075.91      14426.14       391.49 o                         
   5   5   0        579.27        692.60        84.26 o                         
   7   5   0      41772.12      51185.07       386.78 o                         
   9   5   0        924.85        778.41        49.45 o                         
  11   5   0      12723.06      12516.78       171.66 o                         
   2   6   0        603.25        583.23        46.76 o                         
   4   6   0      21947.73      21979.58       804.57 o                         
   6   6   0        799.40        922.06        77.23 o                         
   8   6   0       4423.28       4312.12       277.46 o                         
  10   6   0        482.02        976.48       219.61 o                         
   1   7   0      14307.14      16117.02       558.11 o                         
   3   7   0        211.64        251.64        38.79 o                         
   5   7   0      19826.80      21040.71      2029.34 o                         
   7   7   0        236.70        306.30       717.24 o                         
   9   7   0      12221.54      11402.28       364.45 o                         
   0   8   0       4806.05       5117.75       495.09 o                         
   4   8   0        914.24        888.97        75.28 o                         
   6   8   0      12405.73      12312.42       315.83 o                         
   8   8   0          4.08         -2.20        46.38 o                         
   1   9   0       1781.90       1796.67       263.53 o                         
   3   9   0       3626.57       3217.76       149.23 o                         
   5   9   0        166.01        191.18        49.11 o                         
   7   9   0       3774.69       5924.64       488.09 o                         
   0  10   0      23436.03      23895.13      2408.77 o                         
   2  10   0       2751.60       2437.31       299.20 o                         
   4  10   0      14726.32      13481.49       758.31 o                         
   6  10   0        354.24        325.33        50.87 o                         
   1  11   0        676.56        564.72        75.66 o                         
   3  11   0        925.86        795.23        79.97 o                         
   5  11   0        204.27        135.72        46.13 o                         
   0  12   0        941.51        613.57       201.06 o                         
 -11   1   1       6887.41       6394.97       520.60 o                         
  -9   1   1      11834.02      11454.28       769.81 o                         
  -7   1   1      20827.22      21041.60       843.89 o                         
  -5   1   1      17719.86      15865.98       257.38 o                         
  -3   1   1       7460.42       7665.94        68.53 o                         
  -1   1   1          0.34         59.42        17.12 o                         
   1   1   1       6288.44       6581.83        73.27 o                         
   3   1   1      27836.08      26312.58       136.20 o                         
   5   1   1      29611.74      27814.08       163.66 o                         
   7   1   1      23132.25      21483.85       542.48 o                         
   9   1   1      15634.53      14523.46      1093.62 o                         
  11   1   1       6886.40       6166.23       357.27 o                         
 -12   2   1         48.34        109.35        63.45 o                         
 -10   2   1        790.25        745.22        35.93 o                         
  -8   2   1       1202.30       1072.49        72.79 o                         
  -6   2   1      12937.59      11356.66       105.94 o                         
  -4   2   1      19537.70      21162.35       522.12 o                         
  -2   2   1      51692.84      46531.62       189.82 o                         
   0   2   1      27679.57      26956.07       520.00 o                         
   2   2   1      49856.77      43651.87       192.85 o                         
   4   2   1       9734.35      10744.96       438.02 o                         
   6   2   1       8404.40       7388.53       163.17 o                         
   8   2   1        896.59        758.43       114.55 o                         
  10   2   1        164.29        171.03        28.59 o                         
  12   2   1        169.28        149.80        45.18 o                         
 -11   3   1       2387.64       2455.00        76.57 o                         
  -9   3   1       5847.67       5943.86       218.47 o                         
  -7   3   1       5516.89       6158.61       126.04 o                         
  -5   3   1       3966.28       3823.03       229.06 o                         
  -3   3   1       3946.93       4575.38        77.29 o                         
  -1   3   1        174.20        399.89       105.74 o                         
   3   3   1      10391.78      14413.91       157.82 o                         
   5   3   1       9681.31       9869.17       249.48 o                         
   7   3   1       9646.25       9295.62       204.04 o                         
   9   3   1       3712.12       3751.23        81.23 o                         
  11   3   1       2299.37       2208.31       141.60 o                         
 -12   4   1          0.01         35.14        26.28 o                         
 -10   4   1        464.78        502.04        61.42 o                         
  -8   4   1       7447.52       7880.44       756.88 o                         
  -6   4   1      16878.85      15539.15       761.25 o                         
  -4   4   1      45456.98      42460.62       255.33 o                         
   0   4   1     100245.47      87577.23      1177.20 o                         
   2   4   1      53054.36      43128.02       167.34 o                         
   6   4   1       6010.52       5895.39       227.50 o                         
   8   4   1       3054.06       3162.47       211.14 o                         
  10   4   1         16.70         86.64        26.58 o                         
 -11   5   1          8.00         50.66        17.99 o                         
  -9   5   1          6.33         68.47        28.65 o                         
  -7   5   1         15.11        264.53       146.08 o                         
  -5   5   1        727.40        852.37        84.47 o                         
  -3   5   1          2.03         49.59        24.48 o                         
  -1   5   1         23.62         28.57        26.06 o                         
   1   5   1       1435.44       1343.42        62.61 o                         
   3   5   1        782.41       1038.36       130.69 o                         
   5   5   1        155.74        170.03        12.85 o                         
   7   5   1          0.07        188.85       132.52 o                         
   9   5   1        159.78        168.95        37.58 o                         
  11   5   1        112.03        189.13        48.14 o                         
 -10   6   1        628.99        763.37       253.71 o                         
  -8   6   1       2899.20       2862.43        74.34 o                         
  -6   6   1       9290.48       9055.97       885.83 o                         
  -4   6   1      22333.01      28344.19      1448.20 o                         
  -2   6   1      53612.22      59706.55      7717.00 o                         
   0   6   1      34443.44      30207.47       564.82 o                         
   2   6   1      30762.69      32981.20       857.56 o                         
   4   6   1      14045.23      15507.31       346.79 o                         
   6   6   1      10064.24       9654.69       402.33 o                         
   8   6   1        391.30        495.21        46.66 o                         
  10   6   1          0.21         82.30        45.47 o                         
  -9   7   1       1560.76       1640.14       115.86 o                         
  -7   7   1       1060.01       1115.03       177.07 o                         
  -5   7   1       3463.92       3750.96       110.49 o                         
  -3   7   1        501.30        519.99       153.19 o                         
  -1   7   1         12.20         74.58        53.98 o                         
   1   7   1       3106.61       2926.49        62.56 o                         
   3   7   1        262.62        317.10        42.17 o                         
   5   7   1       3779.47       3998.61       374.55 o                         
   7   7   1       2749.50       2612.44        93.02 o                         
   9   7   1       3359.85       4228.74       251.04 o                         
  -8   8   1        260.12        253.91        46.25 o                         
  -6   8   1       2761.83       3350.30       139.50 o                         
  -4   8   1       4597.51       4542.33       123.58 o                         
  -2   8   1       4958.25       4483.11       209.07 o                         
   0   8   1       9083.90       9245.93       679.38 o                         
   2   8   1       6880.58       6942.37       176.69 o                         
   4   8   1       3668.79       3341.45       166.96 o                         
   6   8   1        162.28        272.49        54.36 o                         
   8   8   1        177.97        225.09        36.22 o                         
  -7   9   1       3800.81       3957.57       333.40 o                         
  -5   9   1       1885.10       1754.99        68.92 o                         
  -3   9   1       1225.15       1169.77        62.69 o                         
  -1   9   1          7.70         27.49        24.85 o                         
   1   9   1        290.99        413.99       146.79 o                         
   3   9   1       4808.42       4925.14       236.77 o                         
   5   9   1       4105.48       4078.53       264.92 o                         
   7   9   1       5039.08       5289.92       109.54 o                         
  -6  10   1         65.06        195.46       120.42 o                         
  -4  10   1         10.82        126.76        48.45 o                         
  -2  10   1          2.74         23.84        38.27 o                         
   0  10   1         24.65         79.65        40.79 o                         
   2  10   1          0.05         40.67        25.11 o                         
   4  10   1        159.21        225.20        95.99 o                         
   6  10   1         16.77        139.28        91.89 o                         
  -5  11   1       1169.55       1052.36       101.90 o                         
  -3  11   1        433.54        548.12       112.22 o                         
  -1  11   1         24.77         81.02       100.58 o                         
   1  11   1        418.35        410.28        38.77 o                         
   3  11   1       1771.30       1556.28        66.35 o                         
   5  11   1       2787.78       2599.21       201.91 o                         
   0  12   1       1621.20       1052.79       270.90 o                         
 -12   0   2        443.76        506.12        47.13 o                         
 -10   0   2      10605.58      16174.41       480.82 o                         
  -8   0   2         56.25        105.87        23.32 o                         
  -6   0   2      84127.04      59525.77       250.57 o                         
   0   0   2       9252.37      11801.97       257.38 o                         
   4   0   2      15146.80      13146.38       429.69 o                         
   8   0   2       4142.85       4131.94       515.52 o                         
  10   0   2       2960.64       2933.60       386.67 o                         
  12   0   2       2674.95       2674.15       106.80 o                         
 -11   1   2        691.38        552.85        56.86 o                         
  -9   1   2       7712.53       7381.48       453.16 o                         
  -7   1   2        789.59        828.83        49.62 o                         
  -5   1   2      24056.26      25504.77       271.00 o                         
  -1   1   2       6072.70       6234.80        55.37 o                         
   1   1   2      12544.22      14370.31        71.13 o                         
   3   1   2      10234.59      10300.66       550.98 o                         
   5   1   2      34684.29      31962.04       238.68 o                         
   7   1   2        187.21        253.14        27.46 o                         
   9   1   2       7035.93       6184.24       286.92 o                         
  11   1   2        444.82        408.00        32.11 o                         
 -12   2   2       1556.53       1549.82       103.88 o                         
 -10   2   2        305.73        322.51        33.44 o                         
  -8   2   2      26882.87      25570.26      2412.44 o                         
  -6   2   2       1470.27       1546.99        38.17 o                         
  -4   2   2      94243.20      95650.27      1282.05 o                         
  -2   2   2      19534.77      18224.94       370.24 o                         
   2   2   2       7064.69       6451.56        99.67 o                         
   6   2   2        254.39        315.99        34.89 o                         
   8   2   2      11092.31       9281.29       358.61 o                         
  10   2   2       3613.69       3643.69        94.81 o                         
  12   2   2        108.81         98.40        31.04 o                         
 -11   3   2      12713.97      15289.95       291.87 o                         
  -9   3   2        394.68        465.25        38.22 o                         
  -7   3   2      26713.28      28350.90      1587.30 o                         
  -5   3   2        396.94        578.99       135.66 o                         
  -3   3   2      28184.93      27250.13       124.17 o                         
  -1   3   2      29672.51      34666.44       120.56 o                         
   1   3   2       1264.99       2171.71        61.62 o                         
   3   3   2      67949.40      56001.09       276.95 o                         
   5   3   2       1194.71       1205.47        36.42 o                         
   7   3   2      39164.96      34562.46      1822.12 o                         
   9   3   2       1308.27       1368.73        56.10 o                         
  11   3   2      11592.96      12309.46       556.67 o                         
 -12   4   2       1289.52       1194.88       147.51 o                         
 -10   4   2       2246.19       2446.60       217.00 o                         
  -8   4   2       1620.02       2618.56       578.88 o                         
  -6   4   2      17280.82      14964.30       454.45 o                         
  -4   4   2       1991.43       1820.19       239.33 o                         
  -2   4   2      33814.79      36588.93       139.77 o                         
   0   4   2        272.39        355.00        67.42 o                         
   4   4   2       3579.26       3554.10       118.74 o                         
   6   4   2       9305.17       8801.56       136.96 o                         
   8   4   2       3295.14       3255.52       198.89 o                         
  10   4   2        976.21       1054.49        65.49 o                         
 -11   5   2        847.67        953.40       124.84 o                         
  -9   5   2      22228.61      21623.97       419.61 o                         
  -7   5   2        468.90        662.21       197.87 o                         
  -5   5   2      25847.65      27539.56      6632.01 o                         
  -3   5   2       3815.59       3945.58        96.32 o                         
  -1   5   2      12366.40      12458.64       252.60 o                         
   3   5   2       1531.07       1793.06       106.73 o                         
   5   5   2      51487.82      62537.88     10302.36 o                         
   7   5   2       2915.77       2941.11       324.67 o                         
   9   5   2      24874.83      22006.05       811.68 o                         
  11   5   2        826.14        639.87        43.77 o                         
 -10   6   2       2992.26       3791.34       139.02 o                         
  -8   6   2        280.43        236.20        34.12 o                         
  -6   6   2      12889.32      13162.62       415.78 o                         
  -4   6   2       1426.97       1638.86        49.91 o                         
  -2   6   2      24563.22      23587.21       458.83 o                         
   0   6   2        107.64        146.15        37.63 o                         
   2   6   2      22743.85      26113.28       390.99 o                         
   4   6   2       2064.60       2317.83       101.92 o                         
   6   6   2       9333.78       9612.06       484.08 o                         
   8   6   2        533.03        559.94        58.15 o                         
  10   6   2       1753.37       1633.43       121.93 o                         
  -9   7   2        173.55        123.07        29.06 o                         
  -7   7   2      15450.69      13918.64      1040.78 o                         
  -5   7   2        111.99        189.53        38.83 o                         
  -3   7   2       9602.80       9668.33       456.01 o                         
  -1   7   2      11925.45      13340.24       200.17 o                         
   1   7   2       1634.80       1825.42       114.79 o                         
   3   7   2      25136.33      24798.37       645.02 o                         
   5   7   2        996.31       1160.04        92.75 o                         
   7   7   2      20403.36      17616.61      2721.39 o                         
   9   7   2        306.24        383.68       100.00 o                         
  -8   8   2       7256.51       8746.93       200.63 o                         
  -6   8   2        688.04        680.10        78.56 o                         
  -4   8   2      30294.02      30952.07       423.28 o                         
  -2   8   2       2014.28       2037.81       140.02 o                         
   0   8   2      36640.11      34594.89       611.74 o                         
   2   8   2       1483.67       2179.67       352.86 o                         
   4   8   2      21635.38      20577.52       551.47 o                         
   6   8   2         15.97        -11.05        40.10 o                         
   8   8   2       3103.96       3302.06        93.52 o                         
  -7   9   2        495.65        582.39        57.18 o                         
  -5   9   2       4502.46       4171.56       444.06 o                         
  -3   9   2       1530.40       1515.60        77.60 o                         
  -1   9   2       2667.61       2296.70       251.52 o                         
   1   9   2       6503.26       5618.43       167.45 o                         
   3   9   2        598.60        576.38        55.45 o                         
   5   9   2       5250.89       4849.69       375.80 o                         
   7   9   2        176.62        309.44        58.09 o                         
  -6  10   2       9106.64       9808.15       347.00 o                         
  -4  10   2       1682.47       1833.23       202.78 o                         
  -2  10   2      24512.57      20597.73       820.66 o                         
   0  10   2       2684.87       2529.51        66.42 o                         
   2  10   2      18167.64      16348.58       980.91 o                         
   4  10   2        280.97        340.76        54.64 o                         
   6  10   2       5199.97       5053.64       316.19 o                         
  -5  11   2       1448.63       1234.90       140.64 o                         
  -3  11   2        859.19        723.23        93.42 o                         
  -1  11   2       1074.77       1293.77       253.88 o                         
   1  11   2       2063.78       1758.29       112.17 o                         
   3  11   2        542.07        630.89       147.27 o                         
 -11   1   3       5840.47       5740.86       792.15 o                         
  -9   1   3      11903.22      12033.36      1369.86 o                         
  -7   1   3       6961.89       7754.72       153.05 o                         
  -5   1   3       7838.45       9702.91       208.02 o                         
  -3   1   3         27.73        164.82        55.67 o                         
  -1   1   3       1594.65       3085.64        98.05 o                         
   1   1   3      41482.12      36065.05       189.61 o                         
   3   1   3      31143.75      29199.12       782.10 o                         
   5   1   3      43947.77      37531.91       458.34 o                         
   7   1   3      23512.18      20588.61       727.56 o                         
   9   1   3      14278.12      13299.95       505.12 o                         
  11   1   3       4694.30       4714.23       324.49 o                         
 -12   2   3         38.61         49.36        36.32 o                         
 -10   2   3       1029.58       1125.95       179.32 o                         
  -8   2   3       6770.10       6353.11       163.65 o                         
  -6   2   3      11222.39      10177.52       224.02 o                         
  -2   2   3      33512.26      34112.98        97.30 o                         
   0   2   3      51502.87      35281.34       164.53 o                         
   2   2   3      17611.56      14639.19       101.40 o                         
   4   2   3      10489.66      13978.27       103.13 o                         
   6   2   3       1601.43       1518.42       184.91 o                         
   8   2   3        263.80        261.08        31.54 o                         
  10   2   3        139.59        168.10        25.73 o                         
  12   2   3         87.06         92.41        30.30 o                         
 -11   3   3       2347.23       3002.09       379.17 o                         
  -9   3   3       1128.64       1273.97       145.72 o                         
  -7   3   3       7630.85       8674.94       173.61 o                         
  -5   3   3        892.56        827.59       112.31 o                         
  -3   3   3        941.52        954.43        72.02 o                         
  -1   3   3      10988.13      11657.17        96.42 o                         
   1   3   3       1147.14       1126.98        39.16 o                         
   3   3   3      17156.15      17271.75       145.93 o                         
   5   3   3       8015.06       5983.33       317.99 o                         
   7   3   3      11037.01      11038.26       493.83 o                         
   9   3   3       3311.70       3017.58        90.73 o                         
 -10   4   3       2325.31       2327.14       179.73 o                         
  -8   4   3       7869.95       8052.53       569.81 o                         
  -6   4   3      19709.45      18516.26       198.99 o                         
  -4   4   3      55645.52      45569.76       260.52 o                         
   4   4   3      20042.46      19030.06       569.68 o                         
   6   4   3       4396.28       3811.27       134.04 o                         
   8   4   3         99.15        124.47        31.35 o                         
  10   4   3        162.36        204.82        33.27 o                         
 -11   5   3          8.34         40.28        25.90 o                         
  -9   5   3        387.69        373.17        41.09 o                         
  -7   5   3         55.73        128.60        31.09 o                         
  -5   5   3         50.06        119.55        84.95 o                         
  -3   5   3        372.35        353.95        45.32 o                         
  -1   5   3       1870.70       1864.09        86.64 o                         
   1   5   3        457.99        608.08        34.46 o                         
   3   5   3        107.36        230.74        48.26 o                         
   5   5   3        237.18        276.29        20.82 o                         
   7   5   3        164.88        477.53       271.95 o                         
   9   5   3          2.32         62.32        53.52 o                         
  11   5   3          4.92         27.94        43.54 o                         
 -10   6   3       1570.94       1680.55        69.24 o                         
  -8   6   3       4181.41       3829.54       349.05 o                         
  -6   6   3      20828.79      22933.93      2065.01 o                         
  -4   6   3      19279.30      18179.43       294.89 o                         
  -2   6   3      37325.22      38139.25      6964.35 o                         
   0   6   3      29110.04      27232.93       805.20 o                         
   2   6   3      33385.92      33839.38      1404.85 o                         
   4   6   3       5578.88       5989.27       282.78 o                         
   6   6   3       1502.31       1432.17        94.06 o                         
   8   6   3         42.27         88.43        32.11 o                         
  10   6   3         51.52        501.60       375.21 o                         
  -9   7   3       1610.83       1975.87       230.43 o                         
  -7   7   3       1129.95       1192.03        50.17 o                         
  -5   7   3        380.75        340.96        52.03 o                         
  -3   7   3         76.19        169.65        26.63 o                         
  -1   7   3         23.40         81.24        29.77 o                         
   1   7   3       1537.86       1879.65       235.85 o                         
   3   7   3       5484.16       5967.61       119.30 o                         
   5   7   3       4717.74       4787.71       190.02 o                         
   7   7   3       2660.47       2634.38       606.33 o                         
   9   7   3       1439.98       1480.63       229.59 o                         
  -8   8   3       1701.36       1848.42       116.61 o                         
  -6   8   3       1070.42       1687.08       218.49 o                         
  -4   8   3       7715.93       7842.56       321.16 o                         
  -2   8   3       5607.20       5623.29       128.96 o                         
   0   8   3       8987.43       9393.48       411.79 o                         
   2   8   3       1294.93       1268.19        90.10 o                         
   4   8   3       2251.63       2326.29        59.43 o                         
   6   8   3        185.40        275.17        43.03 o                         
   8   8   3         10.39        115.76        94.05 o                         
  -7   9   3       1805.32       2259.38       399.28 o                         
  -5   9   3        840.33        953.97       158.96 o                         
  -3   9   3         91.88         77.83        42.09 o                         
  -1   9   3        851.06       1087.16       227.39 o                         
   1   9   3       3595.29       3318.05       241.69 o                         
   3   9   3       4642.77       4287.94       233.08 o                         
   5   9   3       6057.40       5684.41       132.20 o                         
   7   9   3       4594.70       4703.23       252.00 o                         
  -6  10   3          0.06        -10.53        37.88 o                         
  -4  10   3         55.62        128.28        84.25 o                         
  -2  10   3         11.37         28.56        33.01 o                         
   0  10   3         66.06        150.94        34.17 o                         
   2  10   3         17.54         86.81        52.77 o                         
   4  10   3         70.21         51.97        60.82 o                         
   6  10   3        128.88        162.28        39.91 o                         
  -3  11   3          7.27         -6.36        35.26 o                         
  -1  11   3        322.66        278.26        39.09 o                         
   1  11   3       1896.23       1800.91        78.58 o                         
   3  11   3       2234.84       1943.69        82.18 o                         
 -12   0   4       3963.03       3956.21        96.21 o                         
 -10   0   4         68.31         88.86        57.51 o                         
  -8   0   4      50500.88      56794.68      1377.94 o                         
  -6   0   4       5964.13       5926.22       256.52 o                         
  -2   0   4      25242.86      19931.28        75.45 o                         
   2   0   4       1796.54       1601.18       114.04 o                         
   6   0   4       2588.36       2690.27       175.01 o                         
   8   0   4       8649.25       8044.12       417.37 o                         
  10   0   4       7876.41       7761.65       300.41 o                         
  12   0   4         28.94        183.12        49.51 o                         
  -9   1   4       2653.63       2441.13       173.62 o                         
  -7   1   4      15684.76      15801.22       487.85 o                         
  -5   1   4      23038.55      22454.15       141.50 o                         
  -1   1   4      51725.89      39955.53       176.63 o                         
   1   1   4      11833.09      13548.91        67.02 o                         
   3   1   4      69156.01      50547.07       250.36 o                         
   5   1   4      10477.31      10835.95       194.08 o                         
   7   1   4      20604.01      18406.47       305.35 o                         
   9   1   4        528.71        549.70        33.36 o                         
  11   1   4       5437.80       5480.83       116.10 o                         
 -12   2   4        320.01        271.53        62.37 o                         
 -10   2   4      11022.16      10532.63       869.02 o                         
  -8   2   4         13.88         63.62        35.51 o                         
  -6   2   4      73981.05      67936.50      3411.12 o                         
  -4   2   4       5453.03       6255.47        67.67 o                         
   0   2   4        422.75       2672.85       112.64 o                         
   6   2   4      18206.72      14972.63       472.04 o                         
   8   2   4       8684.43       7841.36       452.32 o                         
  10   2   4        993.91        889.94       168.38 o                         
 -11   3   4         10.29         58.11        27.84 o                         
  -9   3   4      18328.26      20654.25       590.00 o                         
  -7   3   4        669.24        715.57       129.37 o                         
  -5   3   4      21362.59      18213.19       295.00 o                         
  -3   3   4      27344.16      28220.11      1162.50 o                         
   1   3   4      74992.41      63729.41       360.34 o                         
   3   3   4        315.25        359.10        42.60 o                         
   5   3   4      69751.34      72963.13      4982.92 o                         
   7   3   4       1475.53       2116.72       268.16 o                         
   9   3   4      20579.27      19160.76      1080.77 o                         
  11   3   4        113.26        120.36        31.20 o                         
 -10   4   4       1199.69       1220.37        63.66 o                         
  -8   4   4      10186.22       9931.34       675.52 o                         
  -6   4   4       3584.97       4133.10        80.67 o                         
  -4   4   4      38868.25      31765.74       223.98 o                         
  -2   4   4       2992.61       3666.74       160.83 o                         
   0   4   4      39413.85      37298.20       287.19 o                         
   2   4   4       9493.56       9336.12       568.92 o                         
   4   4   4      20262.02      20536.42       295.76 o                         
   6   4   4       7832.36       8123.41       339.13 o                         
   8   4   4       2908.55       3242.84       111.87 o                         
  10   4   4       3689.61       3731.41       210.72 o                         
 -11   5   4       9272.65       8732.29       101.92 o                         
  -9   5   4        147.19        168.40        33.88 o                         
  -7   5   4      17367.35      16070.55      1439.90 o                         
  -5   5   4       1398.66       1355.78       111.77 o                         
  -3   5   4       6732.62      11205.97       314.57 o                         
  -1   5   4      41378.92      40746.47       656.59 o                         
   1   5   4        283.20        413.08        44.24 o                         
   3   5   4      59135.02      66431.00      3321.92 o                         
   5   5   4       6044.75       6356.57       306.87 o                         
   7   5   4      37246.73      38531.54      1429.93 o                         
   9   5   4       1404.81       1593.12       336.26 o                         
 -10   6   4        449.63        486.72       119.31 o                         
  -8   6   4       6789.15       7301.05       245.37 o                         
  -6   6   4       1047.37       1445.21      1866.08 o                         
  -4   6   4      23215.27      20496.36       421.97 o                         
  -2   6   4       1269.52       1416.70       160.29 o                         
   0   6   4      21673.74      20903.31       392.40 o                         
   2   6   4       2131.65       2659.91       341.89 o                         
   4   6   4      17180.64      17734.39       683.94 o                         
   6   6   4       2023.25       2107.29       138.25 o                         
   8   6   4       2967.74       2686.74       319.29 o                         
  10   6   4       1080.64       1079.89        79.75 o                         
  -9   7   4       7341.24       9389.91       193.50 o                         
  -7   7   4        110.62        117.38        23.77 o                         
  -5   7   4       6528.47      10073.21       274.03 o                         
  -3   7   4       4849.70       4777.95       110.64 o                         
  -1   7   4        740.28       1043.42        85.47 o                         
   1   7   4      26615.29      26867.84       639.24 o                         
   3   7   4       1455.21       1590.35       124.42 o                         
   5   7   4      21740.26      24368.47      1564.94 o                         
   7   7   4        882.91        853.85       135.63 o                         
   9   7   4       8889.75       8758.61       204.96 o                         
  -8   8   4        460.98        620.60       136.80 o                         
  -6   8   4      14833.98      16288.89       755.18 o                         
  -4   8   4       1899.06       1909.61       253.35 o                         
  -2   8   4      32175.58      31820.26       634.10 o                         
   0   8   4       2257.75       2439.49       115.96 o                         
   2   8   4      19280.00      21468.85      1001.85 o                         
   4   8   4          1.26         37.26        33.67 o                         
   6   8   4       5177.19       5714.94       160.32 o                         
   8   8   4        645.28        660.90        81.22 o                         
  -7   9   4       3267.78       3709.09       210.58 o                         
  -5   9   4       1393.07       1632.39       316.83 o                         
  -3   9   4       1600.50       1637.50        82.14 o                         
  -1   9   4       3695.41       3619.42        82.31 o                         
   1   9   4        862.48        825.79        42.20 o                         
   3   9   4       6370.12       6022.76       328.50 o                         
   5   9   4         65.16        184.18        62.03 o                         
   7   9   4       3022.48       4242.96       115.34 o                         
  -6  10   4       2343.75       2455.06        78.00 o                         
  -4  10   4      13881.93      13704.67       627.58 o                         
  -2  10   4       2790.09       2423.53        99.21 o                         
   0  10   4      15025.69      15651.58       922.83 o                         
   2  10   4       1573.57       1327.36       103.45 o                         
   4  10   4       5284.74       5154.82       155.27 o                         
   6  10   4        136.22         80.40        36.00 o                         
  -3  11   4        635.82        592.71        95.47 o                         
  -1  11   4       1266.91        972.01        58.12 o                         
   1  11   4        642.60        483.14        55.76 o                         
   3  11   4       2153.54       1824.04       126.22 o                         
 -11   1   5       3578.39       2957.59        82.80 o                         
  -9   1   5       4339.57       4160.32       337.35 o                         
  -7   1   5       4031.39       3527.90       173.93 o                         
  -5   1   5        722.34        666.21        76.97 o                         
  -3   1   5       4543.10       4531.93        30.61 o                         
  -1   1   5      16803.74      21200.96       355.43 o                         
   1   1   5      33817.97      32612.80       185.93 o                         
   3   1   5      41174.80      32402.66       183.98 o                         
   5   1   5      36901.36      30641.83       367.10 o                         
   7   1   5      20730.49      18198.42       597.34 o                         
   9   1   5       9356.60       8059.89       310.77 o                         
  11   1   5       3341.83       2852.96       193.17 o                         
 -12   2   5        817.17       1058.55       193.93 o                         
 -10   2   5       2103.27       1959.24       211.82 o                         
  -8   2   5       3158.15       3214.78       120.96 o                         
  -6   2   5      14356.68      14247.64       193.26 o                         
  -4   2   5      21921.58      25428.06       618.87 o                         
  -2   2   5      26710.35      27244.15       193.02 o                         
   0   2   5       9526.94       8603.47       264.84 o                         
   2   2   5      15631.07      15510.25        82.80 o                         
   4   2   5       2348.67       4443.52        86.70 o                         
   6   2   5        807.43        709.19        26.37 o                         
   8   2   5        294.65        288.11        35.23 o                         
  10   2   5         99.82         98.73        25.95 o                         
 -11   3   5       2011.59       2052.76       338.40 o                         
  -9   3   5       2599.31       2477.24       111.67 o                         
  -7   3   5        759.90        939.08       217.01 o                         
  -5   3   5         87.26        198.55        24.65 o                         
  -3   3   5          6.86         89.61        34.39 o                         
  -1   3   5       4372.16       5438.52       475.74 o                         
   1   3   5      12953.44      18350.66       137.29 o                         
   3   3   5      19635.13      19897.42       361.16 o                         
   5   3   5       8462.55       6804.08        89.51 o                         
   7   3   5       6986.06       6906.30       612.53 o                         
   9   3   5       2927.74       2447.10        79.04 o                         
  11   3   5       1101.11       1142.92       195.76 o                         
 -10   4   5       3316.52       3284.18       104.28 o                         
  -8   4   5      14968.09      13283.29       430.57 o                         
  -6   4   5      21919.82      21701.94       339.00 o                         
  -4   4   5      35996.04      36869.39      2683.02 o                         
  -2   4   5      35009.87      37911.82       409.70 o                         
   2   4   5      14671.67      15231.36       144.42 o                         
   4   4   5       6128.11       6310.79       171.48 o                         
   6   4   5         33.16        294.85       107.26 o                         
   8   4   5         12.04         55.14        25.47 o                         
  10   4   5       1106.44       1245.01       212.94 o                         
 -11   5   5          3.80         37.43        32.45 o                         
  -9   5   5          0.42         38.57        24.64 o                         
  -7   5   5          1.31         41.01        29.23 o                         
  -5   5   5        701.07        784.00       979.76 o                         
  -3   5   5        441.17        630.85        29.05 o                         
  -1   5   5          3.62        122.47        74.08 o                         
   1   5   5        356.34        576.39        81.20 o                         
   3   5   5        928.95        973.33        59.21 o                         
   5   5   5        345.91        310.38        53.74 o                         
   7   5   5          1.77        -10.82        43.72 o                         
   9   5   5          4.36         64.90        31.69 o                         
 -10   6   5       2399.37       2400.93        92.71 o                         
  -8   6   5       6118.48       5732.87       203.59 o                         
  -6   6   5      14276.41      13755.29       544.66 o                         
  -4   6   5      23399.50      27357.21      1592.29 o                         
  -2   6   5      32930.52      32336.94       587.55 o                         
   0   6   5      15296.40      15799.59       177.91 o                         
   2   6   5      10563.74      10512.42       306.89 o                         
   4   6   5       2783.69       2955.42       278.48 o                         
   6   6   5        820.35        814.64       110.90 o                         
   8   6   5        817.53        790.58       121.06 o                         
  10   6   5        839.41        849.18       164.43 o                         
  -9   7   5        550.10        880.73       799.47 o                         
  -7   7   5        121.13        149.37        30.57 o                         
  -5   7   5        351.07        386.33        40.82 o                         
  -3   7   5        650.52        678.17        47.99 o                         
  -1   7   5       1050.15       1236.10       117.24 o                         
   1   7   5       6544.71       7108.59       573.65 o                         
   3   7   5       1630.09       1931.30       103.07 o                         
   5   7   5       5788.51       5537.24       392.44 o                         
   7   7   5       2950.71       2977.60        81.82 o                         
   9   7   5       2703.11       4983.86      5492.73 o                         
  -8   8   5       1291.05       3106.11       127.34 o                         
  -6   8   5       3236.89       4125.48       597.49 o                         
  -4   8   5       5153.94       5647.65       154.30 o                         
  -2   8   5       3719.40       3424.39        87.20 o                         
   0   8   5       4541.00       4565.31       136.78 o                         
   2   8   5       1771.08       1522.04       186.46 o                         
   4   8   5        420.28        406.22        59.95 o                         
   6   8   5        258.42        373.03        69.38 o                         
   8   8   5        114.26        120.65        32.35 o                         
  -7   9   5        649.10        694.62        92.24 o                         
  -5   9   5         20.43         94.93        74.66 o                         
  -3   9   5        278.77        428.92        47.63 o                         
  -1   9   5       2841.23       3053.53       148.91 o                         
   1   9   5       3645.81       3512.06       159.93 o                         
   3   9   5       8489.95       8298.18       289.31 o                         
   5   9   5       5599.95       5914.70       278.79 o                         
   7   9   5       5061.20       5829.56       191.12 o                         
  -6  10   5          0.12        140.03       119.99 o                         
  -4  10   5         19.20         83.45        51.77 o                         
  -2  10   5          0.47        172.62       164.09 o                         
   0  10   5         64.94         82.56        28.99 o                         
   2  10   5          8.62         26.04        14.35 o                         
   4  10   5        333.08        183.11        54.58 o                         
  -3  11   5        205.28        157.30        40.79 o                         
  -1  11   5        923.48        947.64        68.51 o                         
   1  11   5       2526.32       2123.72        52.83 o                         
   3  11   5       3618.86       3509.98       418.37 o                         
 -12   0   6         62.17         66.37        48.43 o                         
 -10   0   6      14403.41      14523.09       510.88 o                         
  -8   0   6       4139.69       4277.26       191.88 o                         
  -6   0   6      70218.22      72539.76     11263.37 o                         
   0   0   6       8078.87       8411.61        78.48 o                         
   2   0   6      58031.71      57681.60       262.90 o                         
   4   0   6         14.97         81.51        28.57 o                         
   6   0   6       3346.09       3594.04       358.24 o                         
   8   0   6       9174.48       9918.97      1377.18 o                         
  10   0   6          0.06         75.40        46.81 o                         
 -11   1   6       1020.09       1168.63        80.10 o                         
  -9   1   6       6411.13       5800.42       383.91 o                         
  -7   1   6       3661.46       3135.39       293.49 o                         
  -5   1   6      10657.29       9960.22       106.75 o                         
  -3   1   6      25671.19      28989.97       611.52 o                         
  -1   1   6       5601.26       8610.08        99.67 o                         
   1   1   6      26553.43      28801.67       190.25 o                         
   3   1   6       2528.68       2463.00        36.68 o                         
   5   1   6      28658.83      25756.61       718.04 o                         
   7   1   6        635.34        546.35        65.69 o                         
   9   1   6       5501.79       5183.69       359.39 o                         
  11   1   6        543.24        608.32        59.28 o                         
 -10   2   6        334.83        282.80        27.00 o                         
  -8   2   6      27119.29      26709.16       604.79 o                         
  -6   2   6       3408.09       3133.36        78.70 o                         
  -4   2   6      68487.29      87495.51      1168.98 o                         
  -2   2   6       8542.00       7751.94        39.61 o                         
   0   2   6      73562.94      71644.63      4927.58 o                         
   2   2   6         96.04        175.21        37.25 o                         
   4   2   6      14240.99      14895.81       540.51 o                         
   6   2   6       4588.00       4781.70       159.09 o                         
   8   2   6       1127.52       1215.76        63.04 o                         
  10   2   6       6237.00       6050.84       381.86 o                         
 -11   3   6       7135.57       6752.73       105.29 o                         
  -9   3   6        243.00        262.79        36.00 o                         
  -7   3   6       8144.07       7573.64       376.37 o                         
  -5   3   6       6330.72       8282.11       743.40 o                         
  -3   3   6       1914.73       2024.10        60.12 o                         
  -1   3   6      47689.16      43670.27       145.38 o                         
   1   3   6       3234.27       3286.57       164.73 o                         
   3   3   6      56527.40      46050.37       220.31 o                         
   5   3   6       3355.58       3822.38       115.23 o                         
   7   3   6      27687.17      26372.42       463.50 o                         
   9   3   6        767.40        681.93        53.12 o                         
  11   3   6       5413.32       5390.23      1032.42 o                         
 -10   4   6       3506.83       3177.40       196.48 o                         
  -8   4   6        816.08        705.09        50.13 o                         
  -6   4   6      18540.73      16858.35       876.41 o                         
  -4   4   6       2370.93       2137.33       123.45 o                         
   0   4   6       3244.85       3291.53       251.00 o                         
   2   4   6      19230.59      22328.73       299.37 o                         
   4   4   6       8338.93       7904.67       101.79 o                         
   6   4   6       3747.32       4273.25       186.98 o                         
   8   4   6       4890.58       4231.74        92.36 o                         
  10   4   6        530.07        530.79        48.96 o                         
  -9   5   6       8713.96       8598.14       291.75 o                         
  -7   5   6        550.26        722.58       113.44 o                         
  -5   5   6       2443.99       2513.61        68.28 o                         
  -3   5   6      16860.51      17654.28       506.12 o                         
  -1   5   6        333.37        456.29        38.62 o                         
   1   5   6      52325.47      49609.94      4886.47 o                         
   3   5   6       9663.99      10261.79       393.97 o                         
   5   5   6      39194.56      58174.31       430.88 o                         
   7   5   6       3210.56       3349.17       251.80 o                         
   9   5   6      12701.51      12943.12       233.28 o                         
 -10   6   6       3517.55       3028.61       214.14 o                         
  -8   6   6        366.56        510.42        48.57 o                         
  -6   6   6      12165.55      10861.20       847.98 o                         
  -4   6   6       1544.76       2439.81       523.96 o                         
  -2   6   6      19003.51      21243.82       342.24 o                         
   0   6   6       1287.43       1390.97        41.93 o                         
   2   6   6      15763.74      15466.26       391.43 o                         
   4   6   6       3448.04       3783.66       260.76 o                         
   6   6   6       5546.73       5751.23       556.86 o                         
   8   6   6       1425.55       1531.36       128.64 o                         
  -9   7   6         21.20         71.06        89.35 o                         
  -7   7   6       5138.93       4997.25       406.35 o                         
  -5   7   6       3449.82       3167.63        94.42 o                         
  -3   7   6        571.92        625.49        48.35 o                         
  -1   7   6      19417.15      19481.36       422.05 o                         
   1   7   6        480.17        504.87        52.08 o                         
   3   7   6      25449.25      24181.06       871.89 o                         
   5   7   6       1841.39       3085.69       311.87 o                         
   7   7   6      12346.71      13469.60       498.69 o                         
  -8   8   6       8378.65       8599.38       140.16 o                         
  -6   8   6       1459.53       1470.31       184.58 o                         
  -4   8   6      21228.45      21974.28       847.51 o                         
  -2   8   6        733.08        852.59       140.08 o                         
   0   8   6      19966.66      20586.01      1111.13 o                         
   2   8   6         50.64        287.05       144.68 o                         
   4   8   6       7019.02       6982.89       302.95 o                         
   6   8   6       1247.36       1244.85        83.07 o                         
   8   8   6        540.29        534.35       154.84 o                         
  -7   9   6       1273.55       1169.48        45.65 o                         
  -5   9   6       2835.19       2834.95        86.57 o                         
  -3   9   6       3386.64       3321.57       260.12 o                         
  -1   9   6        725.13        927.04        78.51 o                         
   1   9   6       7898.73       6961.58       410.63 o                         
   3   9   6        610.18        652.70        41.80 o                         
   5   9   6       4285.67       4207.27       281.81 o                         
  -4  10   6       2145.59       1960.98       157.07 o                         
  -2  10   6      14968.58      13120.19       282.57 o                         
   0  10   6        809.29        827.15        64.47 o                         
   2  10   6       5303.44       4518.21        98.11 o                         
   4  10   6         66.01        157.67        56.68 o                         
  -1  11   6        508.89        473.27       139.37 o                         
   1  11   6       2867.45       2201.51       347.34 o                         
 -11   1   7       2537.02       2437.61       220.20 o                         
  -9   1   7       2016.76       3036.29        87.78 o                         
  -7   1   7        131.78        174.45        32.87 o                         
  -5   1   7       1233.24       1187.24        89.15 o                         
  -3   1   7       6226.36       6455.61       166.42 o                         
  -1   1   7      23097.33      31576.44      1402.48 o                         
   1   1   7      39120.95      39025.02       330.89 o                         
   3   1   7      39238.08      35540.26       223.66 o                         
   5   1   7      24719.88      20498.42       419.91 o                         
   7   1   7      14682.77      15404.74       666.84 o                         
   9   1   7       5834.82       5326.95       336.02 o                         
  11   1   7       1690.42       1723.19       133.94 o                         
 -10   2   7       2946.16       3436.36       245.34 o                         
  -8   2   7       5652.40       5994.73       462.60 o                         
  -6   2   7      12218.39      10548.55       200.22 o                         
  -2   2   7      20635.40      20426.81       115.88 o                         
   2   2   7       5330.58       5137.58        66.81 o                         
   4   2   7          2.21        699.40        28.54 o                         
   6   2   7         57.52        126.73        54.70 o                         
   8   2   7        403.93        477.61        35.32 o                         
  10   2   7        597.06        502.90        43.72 o                         
 -11   3   7        409.22        320.32        78.37 o                         
  -9   3   7        238.99        319.93        63.64 o                         
  -7   3   7        633.49        646.38        61.73 o                         
  -5   3   7         34.08         54.68        47.93 o                         
  -3   3   7       4544.22       3973.77       167.12 o                         
  -1   3   7      10833.25      10809.36       176.44 o                         
   1   3   7       7713.21       9463.85       101.18 o                         
   3   3   7      10614.15      10013.27       306.96 o                         
   5   3   7      10543.65       9443.56       381.63 o                         
   7   3   7       4632.53       4438.77       249.39 o                         
   9   3   7       1348.56       1394.54        44.62 o                         
 -10   4   7       3328.79       3256.88       301.39 o                         
  -8   4   7      10291.84      10688.93       807.56 o                         
  -6   4   7      15326.13      15871.32      2166.95 o                         
  -4   4   7      39620.00      32331.25      6078.16 o                         
  -2   4   7      19362.63      18975.91       160.93 o                         
   0   4   7      16432.31      15815.99       648.05 o                         
   2   4   7       4512.79       4958.39       558.76 o                         
   4   4   7       2990.24       2892.63       363.82 o                         
   6   4   7        292.74        492.73        50.68 o                         
   8   4   7       1302.66       1237.60        78.20 o                         
  10   4   7       1459.33       1382.33       133.52 o                         
  -9   5   7        183.50        196.16        26.02 o                         
  -7   5   7        123.21        209.89        76.94 o                         
  -5   5   7          0.11         47.35        43.41 o                         
  -3   5   7         29.43         82.26        29.14 o                         
  -1   5   7        370.28        536.20        85.91 o                         
   1   5   7        555.25        703.24       109.55 o                         
   3   5   7         53.36         63.34        54.00 o                         
   5   5   7          8.14        121.97        84.02 o                         
   7   5   7        185.33        215.12        36.46 o                         
   9   5   7         11.47         51.76        34.30 o                         
  -6   6   7      14709.40      13458.09       680.04 o                         
  -4   6   7      12886.47      13531.86      1625.38 o                         
  -2   6   7      17021.81      17042.17       674.45 o                         
   0   6   7       9699.58      10960.63       494.86 o                         
   2   6   7       4954.91       4725.67       417.00 o                         
   4   6   7         13.00         61.05        19.60 o                         
   6   6   7        422.46        458.57        35.17 o                         
   8   6   7        629.45        765.38        53.04 o                         
  -9   7   7        455.60        472.11       110.82 o                         
  -7   7   7         34.03        156.89        56.09 o                         
  -5   7   7          1.98         82.92        26.45 o                         
  -3   7   7       2088.96       2241.84        53.55 o                         
  -1   7   7       1051.66       1223.74       176.90 o                         
   1   7   7       5392.10       4658.69       195.85 o                         
   3   7   7       4574.68       4531.60       294.40 o                         
   5   7   7       4721.91       5025.17       331.31 o                         
   7   7   7       1609.73       1707.47        64.87 o                         
  -8   8   7       1629.92       1516.54       133.29 o                         
  -6   8   7       2395.00       3602.94       129.50 o                         
  -4   8   7       3414.40       3236.66       393.44 o                         
  -2   8   7       3134.82       3080.38       135.24 o                         
   0   8   7       1617.10       1539.61        57.92 o                         
   2   8   7        236.86        259.28        34.81 o                         
   4   8   7         10.16         60.17        23.97 o                         
   6   8   7         64.90         86.89        44.07 o                         
  -5   9   7        480.53        473.01        50.85 o                         
  -3   9   7        775.73        755.42        89.32 o                         
  -1   9   7       4705.57       4687.82       124.29 o                         
   1   9   7       5352.26       5501.85       288.19 o                         
   3   9   7       7299.24       6383.47       281.70 o                         
   5   9   7       4624.58       4509.98       118.80 o                         
  -4  10   7          2.88         13.89        27.73 o                         
  -2  10   7          3.13         41.64        33.71 o                         
   0  10   7         68.44         90.88        28.62 o                         
   2  10   7        169.48        171.45        33.83 o                         
   4  10   7         52.95        147.03        82.09 o                         
 -10   0   8        817.68        670.86        74.16 o                         
  -6   0   8       3291.99       2880.19       294.89 o                         
  -4   0   8      85100.59      70784.05      7112.48 o                         
  -2   0   8       1694.64       2324.78        73.07 o                         
   0   0   8      72188.43      84084.12      1141.74 o                         
   2   0   8       4431.86       3583.26        50.73 o                         
   4   0   8      10440.93       8951.01       616.60 o                         
   6   0   8      10961.30      10143.23       260.96 o                         
   8   0   8        248.03        302.92        48.74 o                         
  10   0   8       8932.91       7902.62       327.86 o                         
 -11   1   8       3207.35       3206.56       329.05 o                         
  -9   1   8       3400.64       3200.17       319.76 o                         
  -7   1   8       6509.05       6349.85       380.36 o                         
  -3   1   8      10177.94       8867.70       211.08 o                         
   1   1   8       4089.31       5092.97       100.10 o                         
   3   1   8      30417.17      30073.86       987.13 o                         
   5   1   8       3386.33       2799.79        68.39 o                         
   7   1   8      11633.32      11357.82       692.98 o                         
   9   1   8        556.53        530.95        57.61 o                         
 -10   2   8      12041.30      11193.40      1276.32 o                         
  -8   2   8        602.32        604.06        34.19 o                         
  -6   2   8      48918.51      49452.42      1903.03 o                         
  -4   2   8        750.76       1054.99       162.86 o                         
  -2   2   8      60047.90      50867.43      4227.54 o                         
   0   2   8       1005.23        963.72        60.54 o                         
   2   2   8      29431.90      32829.43      4883.35 o                         
   4   2   8       8488.11       8285.96       183.90 o                         
   6   2   8       1825.87       2064.28       124.42 o                         
   8   2   8      10155.82       9528.45       875.15 o                         
  10   2   8          6.95         56.27        27.40 o                         
 -11   3   8        198.96        141.62        38.18 o                         
  -9   3   8       6582.49       5733.33       158.80 o                         
  -7   3   8       5071.30       5240.33       157.28 o                         
  -5   3   8       2204.47       2099.65        92.64 o                         
  -3   3   8      36026.26      36807.27      4853.11 o                         
  -1   3   8         12.59         88.36        33.56 o                         
   1   3   8      61275.61      64172.09      4400.25 o                         
   3   3   8       2228.55       2655.42       205.22 o                         
   5   3   8      39809.93      49136.38      1725.63 o                         
   7   3   8        385.14        443.88        35.19 o                         
   9   3   8       9188.00       9229.92       180.09 o                         
 -10   4   8        392.36        334.02        38.64 o                         
  -8   4   8       7741.74       7711.10       154.23 o                         
  -6   4   8       2016.21       2324.56       119.13 o                         
  -4   4   8      20540.35      22682.14      3165.79 o                         
  -2   4   8       2933.89       2979.25       141.57 o                         
   0   4   8      15321.53      15583.32       829.35 o                         
   2   4   8       9512.66      10619.76       643.18 o                         
   4   4   8       6588.49       7442.44       537.07 o                         
   6   4   8       6727.94       7289.63       431.07 o                         
   8   4   8        718.23        855.53        51.64 o                         
  -9   5   8        666.50        740.32        58.98 o                         
  -7   5   8       3084.35       4094.33       745.34 o                         
  -5   5   8       9675.28       9602.75       338.85 o                         
  -3   5   8         15.23        182.05       101.33 o                         
  -1   5   8      46918.36      38360.50      6808.58 o                         
   1   5   8       4253.73       4182.75       170.79 o                         
   3   5   8      43353.41      57148.78      2914.59 o                         
   5   5   8       4000.57       3909.26       113.91 o                         
   7   5   8      19040.77      18077.83      1124.30 o                         
   9   5   8        266.60        283.53        32.67 o                         
  -8   6   8       4948.27       6960.33       687.82 o                         
  -6   6   8        518.85        700.83        42.35 o                         
  -4   6   8      11875.58      16392.34       490.34 o                         
  -2   6   8        952.99        880.80        65.95 o                         
   0   6   8      10689.79      11238.74       600.80 o                         
   2   6   8       2181.58       1970.10        63.53 o                         
   4   6   8       6483.91       8522.33       156.95 o                         
   6   6   8       2034.59       2233.04        52.84 o                         
   8   6   8       1085.57       1069.50        63.38 o                         
  -7   7   8       1963.38       1958.16        62.59 o                         
  -5   7   8        862.91       1212.40       292.29 o                         
  -3   7   8      11727.01      12164.53       335.70 o                         
  -1   7   8        400.42        439.87        46.09 o                         
   1   7   8      23954.94      22497.70      1069.63 o                         
   3   7   8       1428.85       1527.46        91.09 o                         
   5   7   8      13863.15      13916.09       267.52 o                         
   7   7   8        262.62        324.19        79.24 o                         
  -6   8   8       9411.33      10160.65       173.61 o                         
  -4   8   8       1144.57       1161.15       105.06 o                         
  -2   8   8      14891.89      16196.84      1660.46 o                         
   0   8   8         64.31        131.75        34.35 o                         
   2   8   8       5182.71       4537.73       258.04 o                         
   4   8   8        713.02        900.61        44.57 o                         
   6   8   8        806.39        640.37        60.54 o                         
  -5   9   8       2412.82       2024.05       168.57 o                         
  -3   9   8        342.68        256.64        46.17 o                         
  -1   9   8       3378.84       2996.34        79.18 o                         
   1   9   8        226.16        229.80        32.37 o                         
   3   9   8       4795.56       3930.71       173.51 o                         
   5   9   8        128.42        416.01       168.22 o                         
  -2  10   8        479.30        412.03        57.16 o                         
   0  10   8       5703.82       5245.99       106.16 o                         
   2  10   8          5.79         46.32        22.25 o                         
  -9   1   9        217.37        293.60        28.32 o                         
  -7   1   9        207.80        236.77        27.87 o                         
  -5   1   9       2229.28       2047.97        58.96 o                         
  -3   1   9      16946.48      15456.87       171.44 o                         
  -1   1   9      21654.18      26817.77       273.79 o                         
   1   1   9      31897.40      35588.08      3119.84 o                         
   3   1   9      22916.87      19327.40       607.54 o                         
   5   1   9      20784.94      19907.80       660.43 o                         
   7   1   9       6839.86       6680.58       202.90 o                         
   9   1   9       2767.35       2922.16       180.94 o                         
 -10   2   9       1657.32       1897.26        96.64 o                         
  -8   2   9       3166.55       2965.86       153.88 o                         
  -6   2   9       6457.32       5641.65       461.57 o                         
  -4   2   9      10990.03      11576.73       604.51 o                         
  -2   2   9       5069.65       5128.08       123.13 o                         
   0   2   9       1982.53       1490.59        51.23 o                         
   2   2   9        854.71        967.54        21.00 o                         
   4   2   9         88.25        107.00        17.51 o                         
   6   2   9        758.74        753.76        77.42 o                         
   8   2   9        949.73       1123.12        42.35 o                         
  -9   3   9         76.10         54.05        19.86 o                         
  -7   3   9         77.89         94.35        17.85 o                         
  -5   3   9       3474.86       3240.71        75.55 o                         
  -3   3   9        843.01        815.41        41.25 o                         
  -1   3   9      10577.43      11473.41       166.47 o                         
   1   3   9       8489.72       8786.75       708.16 o                         
   5   3   9       2008.51       2048.43       127.63 o                         
   7   3   9       3225.91       2939.60       284.63 o                         
   9   3   9        553.52        502.60        70.87 o                         
 -10   4   9       4550.33       4772.78       579.52 o                         
  -8   4   9      10544.28       8700.32       178.58 o                         
  -6   4   9      12114.69      12987.65       847.84 o                         
  -4   4   9      12200.36      10979.92      1519.40 o                         
  -2   4   9      11430.20      10772.07       223.02 o                         
   0   4   9       9411.26       8262.01       222.75 o                         
   2   4   9        486.92        353.79        94.96 o                         
   4   4   9        195.06        268.41        29.79 o                         
   6   4   9       1117.15       1006.33        75.57 o                         
   8   4   9       1071.92       1167.39       136.09 o                         
  -9   5   9          1.25        -21.08        26.40 o                         
  -7   5   9         15.06         66.74        23.38 o                         
  -5   5   9        142.05        192.01        25.70 o                         
  -3   5   9        430.35        869.30        85.47 o                         
  -1   5   9          4.50          1.80        13.92 o                         
   1   5   9         29.65         73.86        40.33 o                         
   3   5   9        385.29        699.70        98.70 o                         
   5   5   9        147.23        123.21        24.28 o                         
   7   5   9         54.49         32.03        31.74 o                         
  -8   6   9       4421.23       4989.52        88.97 o                         
  -6   6   9      10510.09      11024.91      1008.44 o                         
  -4   6   9       7968.23       7277.13       174.86 o                         
  -2   6   9       9925.68      10542.11       357.55 o                         
   0   6   9       1135.27       1449.39       185.03 o                         
   2   6   9       1098.00       1111.37       124.76 o                         
   4   6   9        343.30        341.12        53.39 o                         
   6   6   9        356.80        342.83        36.63 o                         
   8   6   9       2715.40       2915.96       252.52 o                         
  -7   7   9          8.24         64.22        30.38 o                         
  -5   7   9        551.76        511.81        44.56 o                         
  -3   7   9       1495.41       1214.66        67.91 o                         
  -1   7   9       2960.98       2834.08       124.45 o                         
   1   7   9       4126.09       4354.96       359.67 o                         
   3   7   9       2990.12       2983.96       433.29 o                         
   5   7   9       2981.46       2902.93        61.50 o                         
   7   7   9       1828.22       2094.73       165.96 o                         
  -6   8   9       1155.36       1273.91       110.15 o                         
  -4   8   9       3029.53       3013.09       130.67 o                         
  -2   8   9        520.48        553.74        61.01 o                         
   0   8   9       1008.70        898.64        55.67 o                         
   2   8   9        104.04         71.25        23.29 o                         
   4   8   9          4.62          8.06        22.42 o                         
   6   8   9       1284.78       1148.55       262.25 o                         
  -5   9   9        519.30        556.28       125.30 o                         
  -3   9   9       2350.92       2333.48        62.26 o                         
  -1   9   9       4659.74       4403.49       403.32 o                         
   1   9   9       5156.59       4583.38       266.87 o                         
   3   9   9       5310.86       4777.46       231.29 o                         
   0  10   9        102.36         71.79        63.02 o                         
  -8   0  10       2600.78       2584.21       122.15 o                         
  -6   0  10      37431.02      37894.52       589.14 o                         
  -4   0  10       2067.45       2104.04        99.02 o                         
  -2   0  10      35042.83      30958.67       466.34 o                         
   0   0  10        512.20        689.46       172.53 o                         
   2   0  10       9449.70      12901.61       221.39 o                         
   4   0  10       9258.21       8590.25       524.28 o                         
   6   0  10          7.32         12.67        15.29 o                         
   8   0  10      10698.59       9020.21       118.26 o                         
  -7   1  10       3668.04       3088.42       178.90 o                         
  -5   1  10       1159.51       1116.96        90.81 o                         
  -3   1  10      10787.65      11806.57       433.04 o                         
  -1   1  10        646.93       1075.80        57.72 o                         
   3   1  10        158.03        144.98        26.16 o                         
   5   1  10       9165.47       9289.08       178.53 o                         
   7   1  10        370.26        358.88        49.03 o                         
   9   1  10       1972.64       2120.94       104.15 o                         
  -8   2  10      16084.08      17643.04       618.97 o                         
  -6   2  10        823.29        767.86        46.22 o                         
  -4   2  10      29547.77      25657.12      1864.82 o                         
  -2   2  10         40.50        103.93        44.41 o                         
   2   2  10       5041.90       6441.94      1640.62 o                         
   4   2  10       1629.33       1416.45       217.01 o                         
   6   2  10       8310.32       7776.07       166.04 o                         
   8   2  10         16.06         49.83        22.60 o                         
  -9   3  10       2103.14       2248.67       103.99 o                         
  -7   3  10        988.73       1223.03       279.54 o                         
  -5   3  10      12018.42      11961.80       353.92 o                         
  -3   3  10        209.48        312.06       223.44 o                         
  -1   3  10      38703.39      36094.41      2682.91 o                         
   1   3  10       2686.34       2285.81        67.53 o                         
   3   3  10      30210.25      37198.36      1273.84 o                         
   5   3  10       1075.16       1206.71       280.30 o                         
   7   3  10      11948.00      12053.25       202.79 o                         
   9   3  10          3.27        105.72        77.62 o                         
  -8   4  10        153.87         71.35        41.08 o                         
  -6   4  10       7743.31       7675.89       278.46 o                         
  -4   4  10       1060.81       1318.45        88.64 o                         
  -2   4  10       6068.16       4972.12       208.63 o                         
   0   4  10       2517.34       2340.21        67.78 o                         
   2   4  10       3561.98       3467.95       411.60 o                         
   4   4  10       5570.07       5904.16       164.44 o                         
   6   4  10        397.81        635.15       106.10 o                         
   8   4  10       2654.99       2796.52       120.85 o                         
  -9   5  10       2076.81       2032.48       273.71 o                         
  -7   5  10       5151.38       5011.25       130.15 o                         
  -5   5  10          0.10          3.89        59.45 o                         
  -3   5  10      26393.71      42333.71       615.73 o                         
  -1   5  10       1739.32       2120.19       246.90 o                         
   1   5  10      39282.82      33136.41      1346.16 o                         
   3   5  10       3812.13       3631.04       143.77 o                         
   5   5  10      20586.88      23659.78      1443.34 o                         
   7   5  10        285.81        276.37        83.03 o                         
  -8   6  10        116.49        190.47        83.45 o                         
  -6   6  10       4925.98       4173.92       112.21 o                         
  -4   6  10        354.46        343.11        85.18 o                         
  -2   6  10       6004.52       5837.78       227.01 o                         
   0   6  10        794.12        813.27        64.94 o                         
   2   6  10       4206.12       3958.23       461.47 o                         
   4   6  10       1647.86       1442.49       187.67 o                         
   6   6  10       1130.82       1208.52       110.59 o                         
  -7   7  10        719.83        775.50       197.60 o                         
  -5   7  10       7620.44       6503.02       154.37 o                         
  -3   7  10         55.07         84.53        68.10 o                         
  -1   7  10      17156.75      17287.42       403.28 o                         
   1   7  10        774.28        825.96        48.39 o                         
   3   7  10      15408.42      15852.49       216.85 o                         
   5   7  10        246.52        218.67        31.30 o                         
  -4   8  10       8530.94       9135.88       190.04 o                         
  -2   8  10          4.37         20.32        38.92 o                         
   0   8  10       6124.33       4865.64       128.53 o                         
   2   8  10        620.87        521.97       100.98 o                         
   4   8  10        793.00        801.98        64.09 o                         
  -3   9  10       2574.44       2018.42        91.88 o                         
  -1   9  10         24.64        104.86        48.64 o                         
   1   9  10       3620.18       3476.89        94.98 o                         
  -7   1  11       1788.58       1751.77       292.19 o                         
  -5   1  11       5691.08       5600.77       128.26 o                         
  -3   1  11      11815.61      11066.95       398.89 o                         
  -1   1  11      18039.53      19818.31       765.45 o                         
   1   1  11      22613.44      23870.17       817.66 o                         
   3   1  11      15768.27      13880.73       355.55 o                         
   5   1  11       7782.44       8523.22       775.18 o                         
   7   1  11       3532.88       3627.19       344.62 o                         
  -8   2  11       3184.79       3250.97        88.21 o                         
  -6   2  11       3804.80       3239.88       237.93 o                         
  -4   2  11       1649.02       1289.55       206.14 o                         
  -2   2  11       3215.16       3543.19       292.52 o                         
   0   2  11        713.97        724.58        75.36 o                         
   2   2  11          1.38         73.61        37.09 o                         
   4   2  11        926.57        992.51       213.71 o                         
   6   2  11        391.79        471.43        89.11 o                         
   8   2  11        749.68        736.53       174.26 o                         
  -9   3  11        119.91        170.58        43.02 o                         
  -7   3  11         37.53         32.65        48.86 o                         
  -5   3  11       1840.88       1439.93        43.01 o                         
  -3   3  11       5097.75       5005.94       540.82 o                         
  -1   3  11       8022.51      11984.57       415.42 o                         
   3   3  11       4780.84       4244.14       498.01 o                         
   5   3  11       3595.16       3533.69       172.42 o                         
   7   3  11        940.61       1202.75       102.48 o                         
  -8   4  11       5052.64       6901.47       158.26 o                         
  -6   4  11       6920.94       8452.69       307.22 o                         
  -4   4  11       9935.91       8820.87       272.41 o                         
  -2   4  11       2541.81       2633.90       412.94 o                         
   0   4  11        821.32       1045.20       165.37 o                         
   2   4  11         15.46         40.75        39.62 o                         
   4   4  11        259.09        315.61        45.19 o                         
   6   4  11       2376.20       2205.41       260.84 o                         
  -7   5  11        181.63        263.76        78.91 o                         
  -5   5  11         29.50        -20.97        66.37 o                         
  -3   5  11         15.82         54.91        36.32 o                         
  -1   5  11        104.19        246.33        49.49 o                         
   1   5  11        190.96        200.51        67.67 o                         
   3   5  11         18.54        159.99        59.89 o                         
   5   5  11         66.43         77.71        39.67 o                         
   7   5  11        122.91        241.74        69.25 o                         
  -6   6  11       4818.17       4416.06       148.53 o                         
  -4   6  11       3453.47       3522.51       135.34 o                         
  -2   6  11       2848.91       3059.48       497.69 o                         
   0   6  11        450.79        519.52       170.80 o                         
   2   6  11         38.69        223.07       200.20 o                         
   4   6  11       1118.66       1539.91       330.78 o                         
   6   6  11       1786.99       2272.97       203.12 o                         
  -5   7  11        325.59        328.62       139.45 o                         
  -3   7  11       2211.29       2323.05       284.30 o                         
  -1   7  11       2003.99       2070.86       402.88 o                         
   1   7  11       3621.71       3851.79       171.23 o                         
   3   7  11       2308.16       2302.43       308.62 o                         
   5   7  11       1967.43       2030.00       270.68 o                         
  -4   8  11        866.25        892.90       182.04 o                         
  -2   8  11        184.83        224.63        45.19 o                         
   0   8  11         52.24         68.77        31.89 o                         
   2   8  11        137.67        196.02        65.99 o                         
  -6   0  12        221.82        320.62        72.64 o                         
  -4   0  12      28381.70      22387.94       652.49 o                         
  -2   0  12       1647.81       3263.29       128.64 o                         
   0   0  12      10973.80      13549.99       402.13 o                         
   2   0  12      11496.21      10429.82       329.05 o                         
   4   0  12        801.41        646.43       163.23 o                         
   6   0  12      12959.08      14582.12       253.60 o                         
   8   0  12         97.08        135.56        42.16 o                         
  -7   1  12       1987.28       2041.99        80.43 o                         
  -5   1  12       7226.72       7335.47       310.89 o                         
  -3   1  12       1226.84       1090.89       119.40 o                         
  -1   1  12      14476.02      14944.44       311.86 o                         
   3   1  12       9474.50       8764.45       307.22 o                         
   5   1  12        693.08        756.50       169.22 o                         
   7   1  12       3475.13       4144.98       346.02 o                         
  -8   2  12        237.10        220.52        57.29 o                         
  -6   2  12      17424.38      15952.85       372.62 o                         
  -4   2  12        426.91        855.79       259.11 o                         
  -2   2  12      13824.70      12899.45      1644.40 o                         
   2   2  12       3433.15       3699.72       319.11 o                         
   4   2  12      11236.30      11433.02       318.14 o                         
   6   2  12         10.51         80.61        38.60 o                         
  -7   3  12       7573.24       6756.62       137.50 o                         
  -5   3  12          0.05         11.01        13.84 o                         
  -3   3  12      24239.77      21342.29      2085.01 o                         
  -1   3  12        309.17        636.98       181.71 o                         
   1   3  12      29513.48      25341.41       513.59 o                         
   3   3  12        684.12        784.56       143.41 o                         
   5   3  12      13422.12      17099.03      1079.26 o                         
   7   3  12         29.76         76.61        39.83 o                         
  -8   4  12       3220.46       3044.28       401.05 o                         
  -6   4  12        861.38        720.80       177.93 o                         
  -4   4  12       5462.35       4773.87       183.34 o                         
  -2   4  12       2003.32       1653.40        65.34 o                         
   0   4  12       2615.62       2762.29       128.53 o                         
   2   4  12       5053.87       7585.61       872.68 o                         
   4   4  12        949.92       1194.70       216.95 o                         
   6   4  12       3131.19       3239.10       684.91 o                         
  -7   5  12         88.12        181.61        55.13 o                         
  -5   5  12      13317.39      11458.92       196.09 o                         
  -3   5  12        613.72        597.15       122.10 o                         
  -1   5  12      29731.73      33241.29      4398.01 o                         
   1   5  12       1773.23       1675.19       213.39 o                         
   3   5  12      19705.18      21817.87       264.85 o                         
   5   5  12        320.61        382.96        76.43 o                         
  -6   6  12        231.54        346.57       109.40 o                         
  -4   6  12       3504.16       3229.13       117.83 o                         
  -2   6  12        536.19        500.71       100.70 o                         
   0   6  12       2955.52       2993.55       263.11 o                         
   2   6  12       1274.86       1369.93       139.77 o                         
   4   6  12       1136.03       1515.75       141.29 o                         
  -3   7  12       9895.84       8644.46       149.39 o                         
  -1   7  12        751.02        689.57        55.42 o                         
   1   7  12      11181.50      13592.33      1249.62 o                         
   3   7  12        234.61        275.50        90.61 o                         
  -2   8  12       4240.80       3648.34       479.53 o                         
   0   8  12        702.34        701.29        90.88 o                         
  -7   1  13       1659.73       1482.04        62.91 o                         
  -5   1  13       5565.74       5176.17       140.91 o                         
  -3   1  13      10645.52      10202.54      1413.07 o                         
  -1   1  13      13288.16      17013.16       620.49 o                         
   1   1  13      10493.54      11082.45       804.04 o                         
   3   1  13       7857.96       7546.38      1652.08 o                         
   5   1  13       4081.07       4159.00       299.54 o                         
  -6   2  13       2517.79       2599.78        90.80 o                         
  -4   2  13        990.36        960.40        57.46 o                         
  -2   2  13        766.82        966.94       125.07 o                         
   0   2  13        231.55        204.96        37.92 o                         
   2   2  13          1.12         42.62        44.59 o                         
   4   2  13        825.79       1078.38       101.91 o                         
   6   2  13        738.05        623.73       136.07 o                         
  -7   3  13       1247.26        987.38       131.45 o                         
  -5   3  13       1977.79       1588.83       237.60 o                         
  -3   3  13       2508.20       2646.00       807.61 o                         
  -1   3  13       3784.38       3073.25       137.29 o                         
   1   3  13       4766.34       4129.38       167.55 o                         
   3   3  13       2441.57       2414.31       173.17 o                         
   5   3  13        577.32        479.36        97.71 o                         
  -6   4  13       2023.65       1854.33        93.40 o                         
  -4   4  13       2645.48       2944.99       493.69 o                         
  -2   4  13        403.20        506.43       272.19 o                         
   0   4  13        394.94        387.41        75.96 o                         
   2   4  13       1466.43       1895.28        97.05 o                         
   4   4  13       1242.51       1302.42        67.99 o                         
  -5   5  13          0.96         12.11        42.37 o                         
  -3   5  13        117.87        163.23        55.13 o                         
  -1   5  13         24.10         36.36        60.69 o                         
   1   5  13          2.01         21.76        79.34 o                         
   3   5  13        117.70        146.38        62.37 o                         
  -4   6  13       1157.24        993.65        66.16 o                         
  -2   6  13        427.16        451.95       103.64 o                         
   0   6  13         93.25        143.88        33.18 o                         
   2   6  13        307.00        379.40       115.99 o                         
  -1   7  13       1036.04       1194.05       269.27 o                         
   1   7  13       2862.34       2574.68       253.98 o                         
  -6   0  14       8404.17       9409.80       147.23 o                         
  -4   0  14        166.06        248.41        62.91 o                         
  -2   0  14       4366.05       4456.05       177.07 o                         
   0   0  14       3332.00       3266.32       130.58 o                         
   2   0  14         49.12        282.79        69.18 o                         
   4   0  14       9089.24       9381.26       170.15 o                         
  -7   1  14       3372.38       2732.09       358.02 o                         
  -5   1  14        275.40        344.85        57.26 o                         
  -1   1  14        329.70        786.74       197.17 o                         
   1   1  14       6343.96       3578.72       134.48 o                         
   3   1  14        229.46        153.96        42.84 o                         
   5   1  14       2535.27       2582.38       103.99 o                         
  -6   2  14          6.36         70.70        35.02 o                         
  -4   2  14       6173.75       5480.82       406.34 o                         
  -2   2  14       1305.67       1125.58        66.08 o                         
   0   2  14        879.47       2222.64       720.80 o                         
   2   2  14       5750.14       5436.51       108.15 o                         
   4   2  14          0.06        -32.86        64.64 o                         
  -5   3  14       8894.65      14177.83       263.98 o                         
  -3   3  14        720.91        828.42       157.00 o                         
   1   3  14        692.21        715.69       133.04 o                         
  -4   4  14       1165.02       1302.27       187.23 o                         
   0   4  14       2367.16       1929.91       123.16 o                         
   2   4  14        623.06        662.88       165.19 o                         
   4   4  14       3078.69       3283.53       307.22 o                         
  -3   5  14      13957.87      13751.31      1211.90 o                         
  -1   5  14       1479.55       1565.76       257.06 o                         
   1   5  14      13345.57      12284.88      1158.60 o                         
   3   5  14        685.48        567.24       172.23 o                         
  -2   6  14       2114.50       1839.41       252.52 o                         
   0   6  14       1147.40        863.48       195.80 o                         
  -5   1  15       3984.02       3570.09       451.20 o                         
  -3   1  15       6935.81       6242.88       159.01 o                         
  -1   1  15       6123.79       8559.88       514.55 o                         
   3   1  15       2734.49       2475.87       313.38 o                         
  -4   2  15        214.94        120.82        37.95 o                         
  -2   2  15          7.66         69.33        24.67 o                         
   0   2  15          3.18         52.72        31.78 o                         
   2   2  15        809.71        708.62       119.86 o                         
  -3   3  15       1816.80       2539.59       463.10 o                         
   1   3  15        724.37        693.69       152.06 o                         
   3   3  15       1330.64       1289.11       245.71 o                         
  -2   4  15          0.16         63.54        25.81 o                         
   0   4  15        406.79        375.07        80.53 o                         
  -2   0  16       2751.42       3289.45       433.26 o                         
   0   0  16         92.83         74.37        47.35 o                         
  -1   1  16       5980.14       4493.24       102.91 o                         
   1   1  16       1098.99       2079.44      1192.44 o                         
   0   2  16       3803.84       5646.66       736.80 o                         
                                                                                
