# Supplementary material for: Three-dimensional organic–inorganic hybrid sodium halide perovskite: C4H12N2·NaI3 and a hydrogen-bonded supra­molecular three-dimensional network in 3C4H12N2·NaI4·3I·H2O
Source: Acta Crystallogr C Struct Chem. 2018 May 23;74(Pt 6):728–33. doi: 10.1107/S2053229618006885 (PMC5987734; doi:10.1107/S2053229618006885)
Supplement: Supplementary file 3 [file c-74-00728-Csup3.hkl]

data_C                                                                          
_shelx_title ' c                      R        P21/C'                           
_shelx_refln_list_code          4                                               
_shelx_F_calc_maximum     1141.36                                               
_exptl_crystal_F_000      2168.00                                               
_reflns_d_resolution_high  0.7701                                               
                                                                                
loop_                                                                           
 _space_group_symop_operation_xyz                                               
 'x, y, z'                                                                      
 '-x+1/2, y+1/2, -z+1/2'                                                        
 '-x, -y, -z'                                                                   
 'x-1/2, -y-1/2, z-1/2'                                                         
                                                                                
_cell_length_a    12.1860                                                       
_cell_length_b    22.8280                                                       
_cell_length_c    12.2140                                                       
_cell_angle_alpha  90.000                                                       
_cell_angle_beta  111.890                                                       
_cell_angle_gamma  90.000                                                       
                                                                                
_shelx_F_squared_multiplier     1.000                                           
                                                                                
loop_                                                                           
 _refln_index_h                                                                 
 _refln_index_k                                                                 
 _refln_index_l                                                                 
 _refln_F_squared_calc                                                          
 _refln_F_squared_meas                                                          
 _refln_F_squared_sigma                                                         
 _refln_observed_status                                                         
   2   0   0      49352.98      46511.00      1634.02 o                         
   4   0   0        533.28        159.68       244.04 o                         
   6   0   0      15119.79      13725.25       772.05 o                         
   8   0   0       1937.09        719.61       859.31 o                         
  10   0   0        876.21       1143.78       340.49 o                         
  12   0   0        510.57       -479.20       576.82 o                         
   2   1   0        169.01        208.21        45.13 o                         
   3   1   0       6923.35       5447.16       222.40 o                         
   4   1   0       7925.19       7670.02       235.15 o                         
   5   1   0       1186.59       1503.84       137.28 o                         
   6   1   0      52222.55      51468.39      1279.77 o                         
   7   1   0        309.73        257.09       152.75 o                         
   8   1   0      68345.91      65671.75      5025.39 o                         
   9   1   0       2877.13       2320.41       434.21 o                         
  10   1   0       5473.03       5161.27       522.10 o                         
  11   1   0        861.58        982.55       248.98 o                         
  12   1   0        107.75        502.41       399.33 o                         
  13   1   0       3206.55       3021.42       828.25 o                         
   2   2   0      32449.31      33141.47      1678.94 o                         
   3   2   0       1099.36       1191.80        97.83 o                         
   4   2   0      27898.89      28483.89      1069.98 o                         
   5   2   0      46999.48      46240.38       927.41 o                         
   6   2   0      12177.28      12100.49       430.69 o                         
   7   2   0       1091.25       1055.62       167.98 o                         
   8   2   0      10286.15      11057.36       473.91 o                         
   9   2   0      19792.57      19480.19       617.31 o                         
  10   2   0       2475.71       2596.46       303.99 o                         
  11   2   0        622.18        469.53       300.15 o                         
  12   2   0        302.07        893.82       535.40 o                         
  13   2   0        324.90       1327.39       568.93 o                         
  14   2   0       1849.25       -100.57       633.02 o                         
   1   3   0       1442.88       1349.06        54.22 o                         
   2   3   0      21547.02      24200.84       444.40 o                         
   3   3   0        337.73        222.15        66.38 o                         
   4   3   0      26779.58      27839.24       591.30 o                         
   5   3   0       7417.54       6716.75       315.36 o                         
   6   3   0      54312.70      55634.71      1159.32 o                         
   7   3   0        819.37        740.46       198.53 o                         
   8   3   0      22693.99      21447.51      1797.39 o                         
   9   3   0       2874.80       2654.03       248.61 o                         
  10   3   0      23928.13      22590.73       745.09 o                         
  11   3   0       1293.51       1588.88       265.15 o                         
  12   3   0       5045.78       5902.15       715.64 o                         
  13   3   0       5503.45       5019.10       739.17 o                         
  14   3   0        661.08       -896.28      1032.35 o                         
   0   4   0      63007.62      66437.02      1195.36 o                         
   1   4   0          6.24        212.69        80.27 o                         
   2   4   0      37558.87      42035.62       615.06 o                         
   3   4   0       4040.46       3434.01       153.20 o                         
   4   4   0     151827.28     153998.22      3495.48 o                         
   5   4   0       8954.75       8576.58       663.35 o                         
   6   4   0       4966.78       5164.00       312.18 o                         
   7   4   0        321.38        323.74       197.25 o                         
   8   4   0        216.73        174.10       154.98 o                         
   9   4   0       5837.24       5680.93       330.08 o                         
  10   4   0       9772.79       9264.74       536.25 o                         
  11   4   0        752.75       1150.43       254.28 o                         
  12   4   0       8155.71       8374.31      1186.17 o                         
  13   4   0          0.08       -110.95       459.25 o                         
  14   4   0         37.48        420.04       739.51 o                         
   1   5   0         61.60        428.07        89.94 o                         
   2   5   0        121.19        236.34        86.78 o                         
   3   5   0       2405.99       2533.79       137.46 o                         
   4   5   0     479773.53     478520.31      5511.13 o                         
   5   5   0        942.62        854.83       213.89 o                         
   6   5   0      64138.41      62481.86      2081.15 o                         
   7   5   0       1324.80        951.72       173.89 o                         
   8   5   0       5854.45       6711.32       432.47 o                         
   9   5   0       1282.35       1887.05       246.91 o                         
  10   5   0        805.56       1225.35       237.06 o                         
  11   5   0         52.92        568.24       366.11 o                         
  12   5   0       7185.77       7039.21       604.72 o                         
  13   5   0        654.90       -103.53       698.09 o                         
  14   5   0       2700.01       2135.70      1245.33 o                         
   0   6   0        930.92       2095.64       350.53 o                         
   1   6   0        481.92        433.20       122.49 o                         
   2   6   0        722.10        826.67       114.32 o                         
   3   6   0      10242.71      10404.80       298.37 o                         
   4   6   0     127360.13     135381.64      2561.30 o                         
   5   6   0      20057.69      18998.79       549.92 o                         
   6   6   0      10355.46      10863.25       368.96 o                         
   7   6   0        338.14        506.64       140.97 o                         
   8   6   0        906.81       1044.44       244.78 o                         
   9   6   0      26306.07      24411.68      1688.02 o                         
  10   6   0       6322.76       6650.46       649.82 o                         
  11   6   0       1208.75       1677.39       388.58 o                         
  12   6   0       6432.10       6614.89       554.65 o                         
  13   6   0          5.87       2055.83       843.04 o                         
  14   6   0         76.83       3114.80      1271.95 o                         
   1   7   0      10517.82       9306.47       314.35 o                         
   2   7   0      28413.18      29079.46       617.22 o                         
   3   7   0      12450.39      12676.63       387.25 o                         
   4   7   0       7000.31       7644.58       383.41 o                         
   5   7   0       6988.32       6845.09       289.50 o                         
   6   7   0      23872.45      22492.71       607.12 o                         
   7   7   0        164.15        -68.00       141.92 o                         
   8   7   0       1283.58       1611.27       265.99 o                         
   9   7   0      11863.22      11499.54       514.05 o                         
  10   7   0       3954.14       4158.89       352.33 o                         
  11   7   0       4180.86       3856.12       567.09 o                         
  12   7   0       2102.78       2109.66       423.34 o                         
  13   7   0       3037.78       5880.56      1135.88 o                         
  14   7   0        187.80       2085.41      1218.71 o                         
   0   8   0      55784.72      58523.13      1581.24 o                         
   1   8   0       7518.53       6736.32       293.22 o                         
   2   8   0     115107.48     115819.27      1793.86 o                         
   3   8   0       1794.79       1828.39       181.35 o                         
   4   8   0      71946.13      72072.01      1300.34 o                         
   5   8   0       4477.31       4824.44       253.76 o                         
   6   8   0      15533.20      16637.67       541.05 o                         
   7   8   0        334.76        540.15       143.64 o                         
   8   8   0      13391.69      13189.18       530.55 o                         
   9   8   0      18836.69      20049.24       738.61 o                         
  10   8   0        999.40       1104.58       253.37 o                         
  11   8   0        771.29       1029.09       268.61 o                         
  12   8   0        334.58        896.39       397.39 o                         
  14   8   0       2658.00         76.91       633.02 o                         
   1   9   0        440.51        771.81       153.32 o                         
   2   9   0        542.66        622.19       198.40 o                         
   3   9   0       3273.83       3385.80       231.72 o                         
   4   9   0      41421.58      45403.68      1022.23 o                         
   5   9   0       2613.97       2632.77       244.66 o                         
   6   9   0      64553.18      68422.26      1398.65 o                         
   7   9   0         12.02         81.78       119.72 o                         
   8   9   0      56406.58      57593.36      1376.60 o                         
   9   9   0       1366.99       1357.52       249.02 o                         
  10   9   0        320.23        772.18       254.93 o                         
  11   9   0         64.50       1863.14      1045.72 o                         
  12   9   0        641.02        782.78      1224.62 o                         
  13   9   0        196.25       -588.65       819.37 o                         
   0  10   0     661734.62     615487.62     10489.41 o                         
   1  10   0      12366.99      11564.85       465.51 o                         
   2  10   0      42704.45      43444.08      1280.58 o                         
   3  10   0       5296.25       5347.74       303.20 o                         
   4  10   0          7.40         96.63       133.34 o                         
   5  10   0       4391.93       4036.34       298.05 o                         
   6  10   0       5724.00       5842.42       350.66 o                         
   7  10   0       1560.46       1936.31       254.55 o                         
   8  10   0       3920.09       4023.23       338.10 o                         
   9  10   0       2013.47       2092.29       300.63 o                         
  10  10   0        268.67       1010.54       318.81 o                         
  11  10   0        112.96        -35.05       223.11 o                         
  12  10   0        224.41       -261.21       388.58 o                         
  13  10   0          2.59        417.08       630.06 o                         
   1  11   0        472.94        626.72       176.98 o                         
   2  11   0        615.69        806.28       187.90 o                         
   3  11   0        124.80         46.01       125.32 o                         
   4  11   0       3570.50       3676.44       291.03 o                         
   5  11   0      10244.17      10045.62       467.44 o                         
   6  11   0         17.53         76.95       156.31 o                         
   7  11   0       2230.16       1911.62       270.32 o                         
   8  11   0      36871.19      35062.25      1851.92 o                         
   9  11   0       4393.01       3958.42       362.95 o                         
  10  11   0       8095.02       7798.20       516.45 o                         
  11  11   0       4163.41       4667.37       622.52 o                         
  12  11   0        944.26       3333.50       717.12 o                         
  13  11   0       2459.66       5223.88      1354.78 o                         
   0  12   0       3963.50       4064.19       470.33 o                         
   1  12   0       1471.27       1281.28       234.48 o                         
   2  12   0      36697.75      36618.19      1021.47 o                         
   3  12   0        263.32        415.96       181.08 o                         
   4  12   0       3114.82       3427.37       515.90 o                         
   5  12   0      41842.83      41616.10      1127.63 o                         
   6  12   0         38.75        693.90       248.69 o                         
   7  12   0         37.62        228.96       238.03 o                         
   8  12   0       1766.44       1759.41       301.69 o                         
   9  12   0       5872.73       5526.56       455.40 o                         
  10  12   0        996.09        843.03       299.71 o                         
  11  12   0        529.08       1399.29       644.37 o                         
  12  12   0        412.45       1247.49       668.51 o                         
  13  12   0        118.07       -195.23       635.98 o                         
   1  13   0         52.07        177.83       224.68 o                         
   2  13   0      23170.14      24018.67       823.04 o                         
   3  13   0        932.96       1224.22       240.42 o                         
   4  13   0      30812.09      31861.50       974.58 o                         
   5  13   0       1635.04       2176.14       299.72 o                         
   6  13   0       6824.66       6720.48       442.06 o                         
   7  13   0       1557.44       1608.57       378.96 o                         
   8  13   0      16309.91      15220.76       706.02 o                         
   9  13   0        237.41        602.61       292.95 o                         
  10  13   0      18305.09      18699.80       899.82 o                         
  12  13   0       1658.90        533.37       576.84 o                         
  13  13   0       3477.91       1869.47      1064.89 o                         
   0  14   0     148805.25     163144.47      4784.62 o                         
   1  14   0       8816.22       8175.31       481.23 o                         
   2  14   0      46728.68      50739.16      1394.58 o                         
   3  14   0        643.56        735.36       295.03 o                         
   4  14   0      34407.34      33454.70      1069.63 o                         
   5  14   0        841.83       1115.89       252.24 o                         
   6  14   0         65.37         80.66       186.49 o                         
   7  14   0         22.61        313.62       462.97 o                         
   8  14   0        777.78       1131.80       317.72 o                         
   9  14   0         71.77         83.43       263.54 o                         
  10  14   0       4034.02       3204.46       435.93 o                         
  11  14   0        242.08        636.05       792.75 o                         
  12  14   0       2850.02       1884.26      1011.65 o                         
   1  15   0       5062.48       5475.91       850.24 o                         
   2  15   0        239.98        391.61       233.32 o                         
   3  15   0         14.91       -186.93       252.81 o                         
   4  15   0     108790.27     108971.53      2548.06 o                         
   5  15   0        878.03        803.90       253.45 o                         
   6  15   0      15047.86      14595.47       745.73 o                         
   7  15   0       3475.74       3663.57       419.65 o                         
   8  15   0       1870.15       2159.53       387.73 o                         
   9  15   0        493.91       1057.28       336.81 o                         
  10  15   0        283.88        330.72       443.01 o                         
  11  15   0        224.76        422.33       872.62 o                         
  12  15   0       1139.79       4999.07      1254.20 o                         
   0  16   0       8361.20       8312.40       800.70 o                         
   1  16   0       1879.22       1615.80       314.80 o                         
   2  16   0       2367.34       2265.76       341.40 o                         
   3  16   0       8647.25       8400.44       535.86 o                         
   4  16   0      26037.40      25649.12      1006.02 o                         
   5  16   0      12679.66      13374.37       720.68 o                         
   6  16   0       2872.92       2526.51       419.57 o                         
   7  16   0       3416.99       3396.25       421.95 o                         
   8  16   0         60.44        635.01       460.63 o                         
   9  16   0       9132.05       7389.38       650.61 o                         
  10  16   0       2494.70       2343.10       532.00 o                         
  11  16   0        365.91        358.65       461.03 o                         
  12  16   0       1905.94       3256.79      1304.49 o                         
   1  17   0       2780.28       3032.82       498.50 o                         
   2  17   0       1838.97       2810.29       408.11 o                         
   3  17   0        959.48       1097.36       371.88 o                         
   4  17   0         68.10        371.08       485.57 o                         
   5  17   0       1118.91       1360.43       344.86 o                         
   6  17   0       6184.00       6575.68       556.20 o                         
   7  17   0         35.04        404.02       378.71 o                         
   8  17   0       3857.33       3629.12       478.24 o                         
   9  17   0       2623.36       2210.47       484.43 o                         
  10  17   0         11.72        319.68       353.35 o                         
  11  17   0        191.54        376.64       537.34 o                         
   0  18   0      51906.66      55523.94      2482.49 o                         
   1  18   0       3104.81       3252.52       490.97 o                         
   2  18   0      20274.33      20787.78       934.07 o                         
   3  18   0       2190.71       2160.25       499.79 o                         
   4  18   0      29118.51      29297.73      1173.73 o                         
   5  18   0       1961.96       1184.05       358.81 o                         
   6  18   0       3273.81       3206.59       461.28 o                         
   7  18   0          4.19        360.78       320.07 o                         
   8  18   0       3170.80       3246.90       500.09 o                         
   9  18   0       3023.51       2534.41       564.01 o                         
  10  18   0         67.29        760.83      1140.32 o                         
  11  18   0        196.76        126.93       463.73 o                         
   1  19   0       1654.44       1758.55       404.99 o                         
   2  19   0       1119.16       1087.70       358.87 o                         
   3  19   0       1535.95        979.51       454.16 o                         
   4  19   0      16315.21      17048.47       934.66 o                         
   5  19   0       1513.02       2048.03       508.08 o                         
   6  19   0      21739.98      21361.40      1092.15 o                         
   7  19   0        374.69       1461.13       495.05 o                         
   8  19   0       5122.82       4903.59       623.85 o                         
   9  19   0         64.45        612.21       559.84 o                         
  10  19   0         41.26       -447.98       631.90 o                         
  11  19   0         38.78        200.27       503.00 o                         
   0  20   0      73643.65      75692.39      3284.82 o                         
   1  20   0       3634.52       4022.62       538.39 o                         
   2  20   0       2522.71       3014.23       655.80 o                         
   3  20   0       1924.99       2003.90       460.99 o                         
   4  20   0         19.76        275.01       319.79 o                         
   5  20   0       4469.17       4806.57       535.95 o                         
   6  20   0        280.55       1165.97       418.50 o                         
   7  20   0       1401.82       2195.59       492.12 o                         
   8  20   0       2051.65       1528.16       518.65 o                         
   9  20   0       2282.83       2432.53       733.31 o                         
  10  20   0         56.39       -103.53       538.36 o                         
   1  21   0        824.95       1068.13       419.63 o                         
   2  21   0         22.49       1804.09       564.18 o                         
   3  21   0        224.87        950.35       370.94 o                         
   4  21   0       6461.86       6921.73       683.81 o                         
   5  21   0       4586.74       4542.63       577.17 o                         
   6  21   0         29.31       2500.18       562.11 o                         
   7  21   0       1624.24       4182.69      1090.45 o                         
   8  21   0       5822.46       5630.06       924.46 o                         
   9  21   0       4149.21       3907.81       810.77 o                         
  10  21   0        517.44       1189.17       661.52 o                         
   0  22   0       1339.33       3464.97       854.52 o                         
   1  22   0         21.13        106.11       374.20 o                         
   2  22   0       2521.44       2491.64       521.66 o                         
   3  22   0        433.03        441.23       592.61 o                         
   4  22   0       9206.73       7485.60       733.99 o                         
   5  22   0       3880.07       5386.22      1021.28 o                         
   6  22   0        313.92       1702.90      1270.80 o                         
   7  22   0        104.52       2552.38      1095.99 o                         
   8  22   0         81.83        642.37       549.47 o                         
   9  22   0       1924.77       2572.94       989.18 o                         
   1  23   0         46.95        947.15       766.13 o                         
   2  23   0       2870.37       2837.91       573.49 o                         
   3  23   0        409.62       -389.73       395.18 o                         
   4  23   0       9097.07       9278.33       856.91 o                         
   5  23   0         13.47       1202.06       990.94 o                         
   6  23   0        728.52       1693.46      1095.67 o                         
   7  23   0        299.63       3563.18      1579.37 o                         
   8  23   0       5676.34       4315.00       893.32 o                         
   9  23   0       1592.13       2731.65      1000.61 o                         
   0  24   0      19182.32      16328.19      1653.95 o                         
   1  24   0       4798.16       3860.47       647.35 o                         
   2  24   0       7934.07       7531.79       779.26 o                         
   3  24   0         49.06        691.71       433.28 o                         
   4  24   0       1871.50       1774.53       704.90 o                         
   5  24   0        111.39        995.92       819.37 o                         
   6  24   0         52.80       2204.67       863.89 o                         
   7  24   0        179.22        114.08       431.45 o                         
   8  24   0         22.11        154.86       526.85 o                         
   1  25   0       2691.30       2952.06       639.19 o                         
   2  25   0        162.21        399.44       532.08 o                         
   3  25   0        173.07       -358.44       496.39 o                         
   4  25   0       9412.38       9232.67       971.85 o                         
   5  25   0         18.64        409.24       474.37 o                         
   6  25   0        102.53       2497.18      1318.29 o                         
   7  25   0        253.16        126.06       559.90 o                         
   0  26   0      12025.03      10897.29      1671.24 o                         
   1  26   0       1434.04       1161.27       717.71 o                         
   2  26   0        195.31        306.16       516.85 o                         
   3  26   0       4050.85       3702.65       722.17 o                         
   4  26   0        790.76        812.23       922.13 o                         
   5  26   0       2759.58       2957.49      1091.03 o                         
   6  26   0        127.76       1257.16      1266.04 o                         
   7  26   0       1522.85       1786.24      1237.46 o                         
   1  27   0       1234.05       1523.88       579.56 o                         
   2  27   0          2.86       6051.59      3231.89 o                         
   3  27   0        143.95       2167.68       760.84 o                         
   4  27   0        150.16        940.17       684.84 o                         
   5  27   0        114.16        891.99       903.28 o                         
   6  27   0       1796.17       -286.93      1085.60 o                         
   0  28   0      11449.52      10409.10      1713.05 o                         
   1  28   0         91.15       1236.56       674.59 o                         
   2  28   0        957.31       1266.73       756.34 o                         
   3  28   0        238.67       1414.75       623.04 o                         
   4  28   0       2787.89       2560.32       724.74 o                         
   1  29   0         74.22        449.29       971.14 o                         
   2  29   0        260.98        410.16       540.09 o                         
   3  29   0        925.36       -433.46       678.31 o                         
 -13   0   1       7725.57       7788.49      1455.35 o                         
 -11   0   1      30780.42      30848.39      2826.40 o                         
  -9   0   1       3227.33       3092.96       338.65 o                         
  -7   0   1       1054.12       1243.34       182.77 o                         
  -5   0   1      46079.55      45383.81       886.96 o                         
  -3   0   1     214321.42     202983.28      3683.29 o                         
   3   0   1       2413.59       2261.85       143.57 o                         
   5   0   1     457655.84     427857.94      6133.49 o                         
   7   0   1      59011.43      58894.68      1556.08 o                         
   9   0   1       4486.21       4229.46       474.76 o                         
  11   0   1       4687.92       4977.05       763.17 o                         
 -14   1   1         36.22        137.33       527.24 o                         
 -13   1   1          8.61        539.18       516.75 o                         
 -12   1   1        696.09        474.06       404.70 o                         
 -11   1   1       5633.10       5420.56       368.79 o                         
 -10   1   1       2813.26       2717.06       247.15 o                         
  -9   1   1       8567.81       8537.89       371.58 o                         
  -8   1   1      26953.97      26935.95       784.12 o                         
  -7   1   1         82.53        132.92       181.93 o                         
  -6   1   1        625.57        638.79        88.59 o                         
  -5   1   1      15645.76      15309.97       309.31 o                         
  -4   1   1      10392.82       9925.05       198.35 o                         
  -3   1   1     479568.50     449970.62      2775.60 o                         
  -2   1   1        514.33        519.39        41.45 o                         
   1   1   1      13689.60      14213.71       446.49 o                         
   2   1   1        963.49        956.81        81.98 o                         
   3   1   1       2688.53       2787.63       117.84 o                         
   4   1   1        707.26        744.61        82.19 o                         
   5   1   1       8991.83       9287.35       378.28 o                         
   6   1   1      12461.04      12257.58       496.12 o                         
   7   1   1       2216.72       2438.35       197.26 o                         
   8   1   1          0.16        161.38       150.69 o                         
   9   1   1       1214.42       1318.24       198.47 o                         
  10   1   1       6118.91       5941.28       399.27 o                         
  11   1   1       4112.57       4721.17       428.87 o                         
  12   1   1        136.24       1191.07       432.73 o                         
  13   1   1       4312.10       3579.22       973.19 o                         
 -14   2   1       2835.13       3425.02       826.00 o                         
 -13   2   1       2573.43       3408.03       835.64 o                         
 -12   2   1       5895.76       5493.57       831.38 o                         
 -11   2   1       3738.56       3889.51       624.63 o                         
 -10   2   1       1940.27       1918.59       259.16 o                         
  -9   2   1      48266.41      48181.23      1507.58 o                         
  -8   2   1        192.25         34.16       100.41 o                         
  -7   2   1      21712.27      21880.43       500.42 o                         
  -6   2   1        718.49        447.95        86.85 o                         
  -5   2   1      68147.98      67357.63       899.03 o                         
  -4   2   1      46550.26      41732.61       761.69 o                         
  -3   2   1       4182.93       4192.91       173.20 o                         
  -2   2   1       8834.43       7917.76       228.45 o                         
   1   2   1        695.92        903.65        52.88 o                         
   2   2   1        266.06        500.97        68.73 o                         
   3   2   1     108514.37     105746.32      2499.82 o                         
   4   2   1        158.52        428.60        79.38 o                         
   5   2   1        123.38        510.62        98.26 o                         
   6   2   1          3.26        257.35       212.98 o                         
   7   2   1      37492.72      39612.59       852.52 o                         
   8   2   1         46.14         24.82       111.36 o                         
   9   2   1      14893.92      15922.28       579.63 o                         
  10   2   1      16856.72      17611.82       663.28 o                         
  11   2   1       3481.68       3775.77       470.93 o                         
  12   2   1       3719.35       3766.33       492.19 o                         
  13   2   1       2931.79       2674.06       896.28 o                         
 -14   3   1        183.09        373.48       613.14 o                         
 -13   3   1       3530.46       2882.22       831.21 o                         
 -12   3   1       4446.77       4439.90       761.52 o                         
 -11   3   1        651.08        721.42       266.86 o                         
 -10   3   1       4283.11       4271.50       307.71 o                         
  -9   3   1        147.86        195.63       180.48 o                         
  -8   3   1      43371.34      46166.75      1340.01 o                         
  -7   3   1       6346.43       6181.41       276.67 o                         
  -6   3   1        343.76        546.97       126.38 o                         
  -5   3   1     146550.47     149482.42      2933.55 o                         
  -4   3   1      13367.53      13456.42       341.55 o                         
  -3   3   1     188991.25     187902.12      4442.46 o                         
  -2   3   1         20.79        164.94        92.96 o                         
  -1   3   1      51946.74      56500.90      1088.86 o                         
   0   3   1          0.91         23.23        26.97 o                         
   1   3   1        117.09        419.05        87.46 o                         
   2   3   1       1840.94       1700.95        70.93 o                         
   3   3   1      62453.84      62829.56       937.72 o                         
   4   3   1       1513.47       1528.05       112.51 o                         
   5   3   1      28139.29      29465.65       590.04 o                         
   6   3   1      36315.21      35753.93       745.40 o                         
   7   3   1       1082.56       3125.40       763.89 o                         
   8   3   1          1.80         83.61       218.17 o                         
   9   3   1       9433.12       9377.26       420.20 o                         
  10   3   1       4490.44       4714.18       365.62 o                         
  11   3   1       3258.50       4049.20       386.13 o                         
  12   3   1         13.42        749.06       390.28 o                         
  13   3   1        922.01        168.61       724.72 o                         
 -14   4   1       1326.14       1573.67       943.61 o                         
 -13   4   1         60.58        522.46       500.11 o                         
 -12   4   1       1233.05       1002.77       653.72 o                         
 -11   4   1        160.38        323.37       242.69 o                         
 -10   4   1        336.21        737.96       198.53 o                         
  -9   4   1       1893.63       1494.38       191.14 o                         
  -8   4   1          2.35        201.26       304.01 o                         
  -7   4   1      90865.97      94416.98      1751.21 o                         
  -6   4   1       1305.05        798.05       174.87 o                         
  -5   4   1      87200.54      95221.88      3107.48 o                         
  -4   4   1      12680.89      13140.64       306.82 o                         
  -3   4   1      28361.26      30728.05      1686.91 o                         
  -2   4   1        680.67       1495.51       113.57 o                         
  -1   4   1         18.10        137.87        60.59 o                         
   0   4   1        254.34         90.66        59.17 o                         
   1   4   1     109600.14     117314.38      2724.45 o                         
   2   4   1         12.56        112.62        60.10 o                         
   3   4   1       2970.64       2772.32       129.51 o                         
   4   4   1       2300.77       2135.50       150.52 o                         
   5   4   1      62935.51      64240.62      1066.43 o                         
   6   4   1        330.36        224.64       113.73 o                         
   7   4   1      39622.94      40217.54       896.45 o                         
   8   4   1          2.46        409.15       341.99 o                         
   9   4   1      16650.14      15837.38       594.46 o                         
  10   4   1       4083.31       4412.97       347.96 o                         
  11   4   1       1124.50       1764.39       348.40 o                         
  12   4   1        309.11       1061.93       493.99 o                         
  13   4   1         65.23       -570.90       783.88 o                         
 -14   5   1          6.72       -283.97       504.09 o                         
 -13   5   1       1144.44        611.93      1020.52 o                         
 -12   5   1        216.00         34.97       396.38 o                         
 -11   5   1          0.98       1049.12       636.79 o                         
 -10   5   1        310.40        452.40       231.41 o                         
  -9   5   1       2537.52       2110.02       430.95 o                         
  -8   5   1       1123.22       1388.06       169.11 o                         
  -7   5   1      15569.78      13232.58       986.31 o                         
  -6   5   1       2137.80       2027.78       151.87 o                         
  -5   5   1        412.75        767.80       111.97 o                         
  -4   5   1        130.12        133.47       120.51 o                         
  -3   5   1      12655.16      14119.09       340.52 o                         
  -2   5   1        935.92       1279.87       160.11 o                         
  -1   5   1      44620.75      50640.80       776.09 o                         
   0   5   1       4498.84       5237.15       200.65 o                         
   1   5   1    1302707.88     993803.31     20305.96 o                         
   2   5   1      17168.69      16147.07       355.12 o                         
   3   5   1      59195.87      60573.46      1287.27 o                         
   4   5   1       3273.00       3079.53       168.23 o                         
   5   5   1       1946.59       1779.59       166.70 o                         
   6   5   1       2890.64       2971.58       210.67 o                         
   7   5   1      20810.15      22753.41       651.48 o                         
   8   5   1         61.89         20.43       174.24 o                         
   9   5   1      17048.87      17745.68       625.06 o                         
  10   5   1        107.36        227.15       197.82 o                         
  11   5   1       2622.67       2163.81       356.93 o                         
  12   5   1          0.65        556.11       470.33 o                         
  13   5   1        187.84       1461.27       748.38 o                         
 -14   6   1       1148.43       2330.93      1064.89 o                         
 -13   6   1       1234.79       1753.17      1440.56 o                         
 -12   6   1       4418.68       4879.08       679.26 o                         
 -11   6   1       1973.91       1922.91       861.71 o                         
 -10   6   1       1220.86       1621.24       319.43 o                         
  -9   6   1      11288.17      11906.59       483.00 o                         
  -8   6   1        221.82        224.16       144.38 o                         
  -7   6   1      73171.90      76140.58      1858.29 o                         
  -6   6   1        267.07        455.81       137.92 o                         
  -5   6   1      22323.44      21363.13       510.97 o                         
  -4   6   1      18954.19      18693.41       558.92 o                         
  -3   6   1        214.93        385.29        97.38 o                         
  -2   6   1          2.20        438.01       108.45 o                         
  -1   6   1         66.35        184.67       101.19 o                         
   0   6   1       2124.00       1336.71       129.95 o                         
   1   6   1     172832.91     184288.91      2224.30 o                         
   2   6   1       1141.90       1636.01       128.85 o                         
   3   6   1       2089.77       2049.13       160.53 o                         
   4   6   1        765.48        859.98       116.56 o                         
   5   6   1        851.37       1097.91       174.20 o                         
   6   6   1          1.16        547.78       187.93 o                         
   7   6   1       3363.37       2982.81       241.52 o                         
   8   6   1         74.12        350.56       226.71 o                         
   9   6   1      18951.47      20150.77       706.18 o                         
  10   6   1       5875.83       5394.49       451.87 o                         
  11   6   1       3757.80       3116.59       363.87 o                         
  12   6   1       1592.83       1312.41       439.54 o                         
  13   6   1        275.53        -35.50       499.91 o                         
 -14   7   1        372.59       2369.38      1011.65 o                         
 -13   7   1       3332.00       3682.92       729.49 o                         
 -12   7   1       4864.58       5264.38       773.60 o                         
 -11   7   1        942.67       1383.29       297.91 o                         
 -10   7   1       1146.36       1979.69       451.08 o                         
  -9   7   1         34.57        881.36       698.09 o                         
  -8   7   1      26897.28      25952.64       731.50 o                         
  -7   7   1       3302.70       2210.73       201.83 o                         
  -6   7   1        486.25        454.31       127.71 o                         
  -5   7   1      39627.61      41139.69       844.70 o                         
  -4   7   1      25256.37      25496.13       602.62 o                         
  -3   7   1       2054.35       1685.88       145.31 o                         
  -2   7   1       2525.29       2627.25       185.73 o                         
  -1   7   1     149047.53     155971.56      3009.60 o                         
   0   7   1       1406.29       1671.62       153.00 o                         
   1   7   1       3413.89       3408.86       202.25 o                         
   2   7   1       2493.61       2823.37       183.72 o                         
   3   7   1      41946.90      43651.30       833.83 o                         
   4   7   1       4510.03       4300.00       259.59 o                         
   5   7   1       2695.87       2077.88       174.19 o                         
   6   7   1      48172.23      47269.53      1026.30 o                         
   7   7   1        823.16        745.34       160.62 o                         
   8   7   1       2122.24       2053.79       234.41 o                         
   9   7   1       1676.06       1874.17       272.63 o                         
  10   7   1       3492.80       3760.70       334.14 o                         
  11   7   1       3407.37       3119.60       379.47 o                         
  12   7   1          0.07        376.44       421.52 o                         
  13   7   1         43.95       3026.06       878.53 o                         
 -13   8   1       1883.45       2035.20       606.43 o                         
 -12   8   1       7220.45       6581.57       811.44 o                         
 -11   8   1       2285.71       2477.63       422.67 o                         
 -10   8   1        269.79        505.25       313.65 o                         
  -9   8   1      61705.14      60328.24      2524.58 o                         
  -8   8   1       1763.24       1705.82       249.34 o                         
  -7   8   1      25367.84      26260.30       734.43 o                         
  -6   8   1        984.80       1146.70       170.89 o                         
  -5   8   1      30664.35      33063.38      1022.13 o                         
  -4   8   1       6153.38       6573.56       293.90 o                         
  -3   8   1       7762.79       8433.34       338.06 o                         
  -2   8   1       1088.38        811.85       146.70 o                         
  -1   8   1         75.21        282.28       220.25 o                         
   0   8   1         85.28        350.11       137.48 o                         
   1   8   1      46084.96      48799.80      1586.99 o                         
   2   8   1      21089.70      18778.66       856.90 o                         
   3   8   1      98948.23      98708.80      1583.81 o                         
   4   8   1         62.93        161.88       113.41 o                         
   5   8   1      16511.31      17640.66       518.16 o                         
   6   8   1       1433.62       1428.00       198.02 o                         
   7   8   1      20770.60      21507.73       671.94 o                         
   8   8   1       3302.86       3287.25       350.67 o                         
   9   8   1      21663.08      23057.48       987.87 o                         
  10   8   1       1676.69       1825.39       467.90 o                         
  11   8   1       7070.48       5889.48       541.54 o                         
  12   8   1        584.58       2446.17       598.01 o                         
  13   8   1       3392.79       2801.25       973.19 o                         
 -14   9   1         25.67         68.03       754.30 o                         
 -12   9   1         19.94        140.62       403.77 o                         
 -11   9   1       6308.49       6791.34       626.93 o                         
 -10   9   1        519.59        399.33       224.43 o                         
  -9   9   1       4118.10       4358.92       372.11 o                         
  -8   9   1       1910.24       1510.16       240.38 o                         
  -7   9   1       5709.40       6331.93       366.97 o                         
  -6   9   1          2.61        108.26       177.70 o                         
  -5   9   1       2089.02       2301.11       226.10 o                         
  -4   9   1        117.44        311.22       217.32 o                         
  -3   9   1     205907.48     207576.22      3039.11 o                         
  -2   9   1        126.86        341.85       166.94 o                         
  -1   9   1      97090.27     104911.19      1837.37 o                         
   0   9   1       1749.35       1697.99       216.47 o                         
   1   9   1     204205.86     207834.97      3803.91 o                         
   2   9   1       1062.41       1156.61       204.51 o                         
   3   9   1      25550.82      24508.92       640.23 o                         
   4   9   1       1002.91       1158.15       173.09 o                         
   5   9   1        745.67       1029.43       327.91 o                         
   6   9   1       2271.20       1956.99       215.23 o                         
   7   9   1        613.63        749.30       224.58 o                         
   8   9   1        113.91        679.82       195.82 o                         
   9   9   1        213.13        542.81       277.52 o                         
  10   9   1       1142.10       1510.83       624.53 o                         
  11   9   1       6497.99       4743.43       584.71 o                         
 -14  10   1       1471.49       2126.82      1011.65 o                         
 -13  10   1       3141.44       3907.56      1221.67 o                         
 -12  10   1       2183.15       2946.89       712.02 o                         
 -11  10   1      15970.76      15176.76       852.80 o                         
 -10  10   1        291.31         74.58       213.90 o                         
  -9  10   1       1470.19       1429.92       271.52 o                         
  -8  10   1          2.04        119.51       191.70 o                         
  -7  10   1       2969.46       3122.92       294.31 o                         
  -6  10   1       1547.70       1923.67       244.43 o                         
  -5  10   1      21839.53      21925.08       680.98 o                         
  -4  10   1          1.80       -150.53       153.22 o                         
  -3  10   1      84827.97      85054.00      1642.11 o                         
  -2  10   1       1703.16       1567.51       205.80 o                         
  -1  10   1         81.59        234.22       139.14 o                         
   0  10   1       2545.22       2134.24       221.85 o                         
   1  10   1      14774.34      16560.83      1093.52 o                         
   2  10   1        742.45        820.23       165.50 o                         
   3  10   1       3837.40       3550.59       255.11 o                         
   4  10   1        316.00        358.63       153.28 o                         
   5  10   1     270890.41     268320.94      3957.98 o                         
   6  10   1       2639.71       2257.05       239.23 o                         
   7  10   1      27440.19      26325.59       805.74 o                         
   8  10   1       2168.71       2318.73       365.05 o                         
   9  10   1       2453.18       3388.04       428.66 o                         
  10  10   1       1510.45        723.61       302.18 o                         
  11  10   1       3288.80       4730.66       999.99 o                         
 -13  11   1         58.40       -159.73       585.69 o                         
 -12  11   1       1616.78       1436.78       470.97 o                         
 -11  11   1       2568.17       2250.77       453.98 o                         
 -10  11   1       1005.27       1318.27       626.34 o                         
  -9  11   1       5827.25       5439.74       434.04 o                         
  -8  11   1      34738.39      36195.57      1371.28 o                         
  -7  11   1       4972.66       4098.17       361.90 o                         
  -6  11   1       1478.59       1485.87       231.06 o                         
  -5  11   1      11372.09      11254.87       492.00 o                         
  -4  11   1      19702.92      18260.74       632.96 o                         
  -3  11   1     158085.91     160432.72      2780.24 o                         
  -2  11   1       3957.44       3759.52       279.30 o                         
  -1  11   1       3274.53       3675.20       286.80 o                         
   0  11   1        724.93        530.67       176.58 o                         
   1  11   1        164.00        880.80       332.82 o                         
   2  11   1        246.90       -122.76       168.85 o                         
   3  11   1       1190.26       2038.92       244.09 o                         
   4  11   1       6233.69       6611.79       370.66 o                         
   5  11   1       6303.13       6092.81       352.29 o                         
   6  11   1      14612.96      14307.41       589.95 o                         
   7  11   1       1669.38       1944.56       290.33 o                         
   8  11   1        541.78        161.34       188.85 o                         
   9  11   1          5.83       -168.60       205.81 o                         
  10  11   1       4413.45       4095.18       706.58 o                         
  11  11   1       2419.70       2470.72       486.07 o                         
  12  11   1        205.53       1392.42       962.84 o                         
  13  11   1       2276.43       1896.10       914.03 o                         
 -13  12   1        500.09        556.11       739.51 o                         
 -12  12   1       1946.94       1689.64       483.03 o                         
 -11  12   1        697.35       1004.88       488.25 o                         
 -10  12   1        873.64        839.03       246.35 o                         
  -9  12   1       2487.89       1965.60       309.43 o                         
  -8  12   1        134.82        317.90       217.11 o                         
  -7  12   1       2394.80       3065.77       312.25 o                         
  -6  12   1         72.32         74.61       175.88 o                         
  -5  12   1      20149.69      21055.22       732.61 o                         
  -4  12   1      11413.58      11890.64       542.26 o                         
  -3  12   1        277.06         85.36       194.69 o                         
  -2  12   1       3629.28       3502.94       300.46 o                         
  -1  12   1        128.03       -168.50       230.79 o                         
   0  12   1       1855.76       1845.42       246.98 o                         
   1  12   1       6989.22       7424.20       504.23 o                         
   2  12   1       1452.63       1534.28       226.39 o                         
   3  12   1      33464.00      34780.09       999.24 o                         
   4  12   1       1327.78       2444.93       574.72 o                         
   5  12   1        257.07        280.65       192.06 o                         
   6  12   1        167.38        390.96       272.54 o                         
   7  12   1       9877.45       9089.82       507.68 o                         
   8  12   1          0.37        376.06       266.17 o                         
   9  12   1         30.88        590.35       385.16 o                         
  10  12   1      13072.53      11261.81      1123.35 o                         
  11  12   1         17.78       1740.67      1807.36 o                         
  12  12   1       1986.23       4192.33      1838.41 o                         
  13  12   1        358.07       1925.68      1186.17 o                         
 -13  13   1       3512.62       2824.92      1354.78 o                         
 -12  13   1        985.88       1230.54       816.42 o                         
 -11  13   1          0.12        562.64       734.31 o                         
 -10  13   1       1566.63       1836.51       350.67 o                         
  -9  13   1         22.88         -6.55       216.91 o                         
  -8  13   1      20073.20      19542.47       832.18 o                         
  -7  13   1       2765.12       2680.49       342.05 o                         
  -6  13   1       1565.62       1482.10       285.76 o                         
  -5  13   1      52253.31      52327.29      1406.17 o                         
  -4  13   1       4474.54       4403.77       373.99 o                         
  -3  13   1     123272.09     125308.79      2553.16 o                         
  -2  13   1       7461.25       7619.16       438.68 o                         
  -1  13   1     122744.02     125762.91      2574.97 o                         
   0  13   1       2562.17       3057.76       332.60 o                         
   1  13   1      31909.35      32124.93       998.27 o                         
   2  13   1      13976.58      14081.57       587.11 o                         
   3  13   1      30816.79      30453.38       956.35 o                         
   4  13   1        165.64        484.92       230.56 o                         
   5  13   1      20753.72      20573.69      1324.41 o                         
   6  13   1       1566.97       1394.81       266.81 o                         
   7  13   1        431.15        471.40       233.82 o                         
   8  13   1         13.60        -52.95       229.25 o                         
   9  13   1       6302.45       5378.83       454.13 o                         
  10  13   1       1704.64       1714.34       446.58 o                         
  11  13   1       1180.27        533.75       402.22 o                         
  12  13   1          0.08       -497.65       548.98 o                         
 -13  14   1        309.92       3250.87      1413.94 o                         
 -12  14   1        223.24       2748.01      1038.27 o                         
 -11  14   1       1594.30       1490.34       465.66 o                         
 -10  14   1          8.54        259.38       264.98 o                         
  -9  14   1          3.32        483.81       262.81 o                         
  -8  14   1         10.58        426.00       269.61 o                         
  -7  14   1      46251.11      47335.43      1407.09 o                         
  -6  14   1        865.17        544.91       236.20 o                         
  -5  14   1      50462.40      51830.30      1443.35 o                         
  -4  14   1        278.49        206.16       205.72 o                         
  -3  14   1      14103.92      15038.54       659.62 o                         
  -2  14   1       3166.62       2851.09       419.99 o                         
  -1  14   1          0.00        587.73       258.55 o                         
   0  14   1       1829.69       1402.22       291.64 o                         
   1  14   1      30844.64      33158.77      1516.97 o                         
   2  14   1        874.65        932.88       357.79 o                         
   3  14   1       3652.97       3304.56       350.60 o                         
   4  14   1       1295.95       1700.04       282.77 o                         
   5  14   1      36754.82      39966.65      1458.69 o                         
   6  14   1       2624.09       2436.55       323.24 o                         
   7  14   1      33519.03      34357.73      1175.10 o                         
   8  14   1        164.52       -100.00       205.02 o                         
   9  14   1       3782.58       3574.75       431.23 o                         
  10  14   1        156.62        105.07       357.51 o                         
  11  14   1          3.73        156.31       422.45 o                         
 -12  15   1        348.40       1138.84       955.44 o                         
 -11  15   1        222.53        383.88       669.17 o                         
 -10  15   1       1524.76       4562.44      1933.58 o                         
  -9  15   1        214.51        413.04       299.30 o                         
  -8  15   1       7557.57       7739.76       561.95 o                         
  -7  15   1       3547.98       3523.37       400.94 o                         
  -6  15   1       2008.64       1759.22       318.21 o                         
  -5  15   1       1293.47       1219.63       280.82 o                         
  -4  15   1       2293.53       1966.39       335.21 o                         
  -3  15   1        928.35        718.12       249.66 o                         
  -2  15   1       1431.31       1735.84       326.63 o                         
  -1  15   1       2036.31       2101.31       328.58 o                         
   0  15   1       7231.78       7447.65       496.29 o                         
   1  15   1     178475.77     189193.77      4825.36 o                         
   2  15   1       5310.97       4974.19       506.80 o                         
   3  15   1       6066.17       5539.44       429.35 o                         
   4  15   1       1979.78       2320.32       312.38 o                         
   5  15   1        804.85        831.81       288.51 o                         
   6  15   1       4135.74       4017.67       675.87 o                         
   7  15   1       5318.43       5404.85       606.55 o                         
   8  15   1        541.15        252.62       242.36 o                         
   9  15   1      10347.01      10911.74       874.82 o                         
  10  15   1        872.34        879.16       785.91 o                         
  11  15   1        213.05        682.60       584.21 o                         
 -11  16   1       2559.46       2378.41       681.83 o                         
 -10  16   1       4040.85       4861.87       636.35 o                         
  -9  16   1       2747.75       2706.37       448.42 o                         
  -8  16   1       1048.91       1463.02       376.56 o                         
  -7  16   1      28787.61      30158.45      1161.12 o                         
  -6  16   1       1989.07       2234.29       343.52 o                         
  -5  16   1       1212.93       1603.92       341.16 o                         
  -4  16   1      15640.63      16192.29       759.61 o                         
  -3  16   1        962.01        859.32       321.37 o                         
  -2  16   1        171.36        247.91       239.59 o                         
  -1  16   1        165.40         35.00       256.45 o                         
   0  16   1         24.23        -62.66       242.50 o                         
   1  16   1      15393.03      16781.01       795.15 o                         
   2  16   1        526.17       1343.85       297.51 o                         
   3  16   1        223.27        914.98       353.26 o                         
   4  16   1       1921.41       1936.86       344.55 o                         
   5  16   1       8653.92       7956.33       574.22 o                         
   6  16   1        162.64        401.70       280.51 o                         
   7  16   1        162.21        190.83       350.09 o                         
   8  16   1       2182.65       1965.46       384.59 o                         
   9  16   1       5549.45       5637.98       644.71 o                         
  10  16   1       7323.06       7230.74       790.67 o                         
  11  16   1       1851.28       1198.19       611.31 o                         
 -12  17   1       1214.85       4289.14      1384.36 o                         
 -11  17   1        789.95        793.68       681.83 o                         
 -10  17   1       1501.84       1579.50       456.26 o                         
  -9  17   1        297.83       1168.66       680.57 o                         
  -8  17   1       4695.87       5963.36       599.02 o                         
  -7  17   1       1062.32       1510.86       370.17 o                         
  -6  17   1        122.21        623.92       643.85 o                         
  -5  17   1          8.04        603.14       449.16 o                         
  -4  17   1       8266.09       8150.83       608.96 o                         
  -3  17   1      19214.16      17744.83       850.47 o                         
  -2  17   1        142.07        815.75       509.36 o                         
  -1  17   1      23685.88      24322.59      1038.43 o                         
   0  17   1        967.51       1937.02       369.28 o                         
   1  17   1       4849.39       5488.11       567.00 o                         
   2  17   1        422.37       1038.15       322.79 o                         
   3  17   1       3556.15       5509.36      1525.95 o                         
   4  17   1         20.66        -94.38       307.61 o                         
   5  17   1        325.40        697.17       385.78 o                         
   6  17   1      15813.90      15129.03       834.27 o                         
   7  17   1       1299.63       1138.50       491.00 o                         
   8  17   1         39.03        603.37       361.63 o                         
   9  17   1         57.61        302.01       405.27 o                         
  10  17   1       1699.14       2397.93       611.27 o                         
  11  17   1       1283.21       1833.56       761.99 o                         
 -12  18   1       2732.85       2919.57      1621.00 o                         
 -11  18   1        213.56        282.84       498.90 o                         
 -10  18   1        101.71        215.94       517.66 o                         
  -9  18   1      20897.72      19582.70      1059.13 o                         
  -8  18   1       2690.77       4113.31       759.17 o                         
  -7  18   1      13557.76      13453.79       796.60 o                         
  -6  18   1       2074.93       2394.97       489.72 o                         
  -5  18   1       3699.51       3418.26       495.27 o                         
  -4  18   1       3823.49       3778.63       457.59 o                         
  -3  18   1       5940.34       6327.20       584.67 o                         
  -2  18   1        796.84        844.76       333.81 o                         
  -1  18   1         10.87       1401.41       601.58 o                         
   0  18   1       1197.96       1604.87       386.29 o                         
   1  18   1      13564.22      13445.59       762.59 o                         
   2  18   1       1662.18       1686.39       393.99 o                         
   3  18   1      33468.80      33770.12      1266.17 o                         
   4  18   1       1809.94       1895.70       366.72 o                         
   5  18   1      14143.98      13086.42       790.17 o                         
   6  18   1        762.06        719.43       369.74 o                         
   7  18   1       3456.40       2497.14       459.11 o                         
   8  18   1        533.14        474.11       491.69 o                         
   9  18   1       8260.74       8266.69       807.80 o                         
  10  18   1        408.98       -291.25       504.62 o                         
  11  18   1       2376.07       3110.24       865.01 o                         
 -11  19   1       2134.45       2423.97       835.28 o                         
 -10  19   1        289.09        743.70       638.87 o                         
  -9  19   1        621.44       1289.94       607.33 o                         
  -8  19   1       1885.03       2105.71       492.77 o                         
  -7  19   1       2577.83       2082.52       463.78 o                         
  -6  19   1          0.16        516.71       330.60 o                         
  -5  19   1        149.60        390.84       418.10 o                         
  -4  19   1        595.38        416.92       318.40 o                         
  -3  19   1      40489.68      43180.51      1583.05 o                         
  -2  19   1        215.48        908.36       459.90 o                         
  -1  19   1      39616.08      40213.29      1522.88 o                         
   0  19   1       4723.00       5076.88       698.07 o                         
   1  19   1      50855.21      48154.24      1656.46 o                         
   2  19   1      12669.98      12072.88       791.90 o                         
   3  19   1      11350.42      11098.41       802.06 o                         
   4  19   1         50.05        629.42       402.01 o                         
   5  19   1        163.51        460.37       468.48 o                         
   6  19   1        195.04       2384.05       932.43 o                         
   7  19   1         13.03        -99.98       366.81 o                         
   8  19   1        281.50        566.62       496.07 o                         
   9  19   1        290.20        685.43       548.71 o                         
  10  19   1          9.89       1769.39      1322.24 o                         
 -11  20   1       1785.45       1579.51       762.90 o                         
 -10  20   1        196.56       1641.84      1836.94 o                         
  -9  20   1       1285.30       1427.67       444.81 o                         
  -8  20   1          7.28       1659.65       999.81 o                         
  -7  20   1        490.69        827.50       749.09 o                         
  -6  20   1        488.56        876.36       399.63 o                         
  -5  20   1        533.55       1270.90       427.56 o                         
  -4  20   1          0.06        422.80       387.20 o                         
  -3  20   1      14552.71      15161.96       928.77 o                         
  -2  20   1       1882.98       2878.79       715.15 o                         
  -1  20   1         70.01        282.32       308.04 o                         
   0  20   1       3848.82       4244.44       545.51 o                         
   1  20   1        659.27        -96.43       276.00 o                         
   2  20   1       2871.23       2816.08       489.92 o                         
   3  20   1       3172.01       3322.45       690.13 o                         
   4  20   1        176.46        946.41       358.09 o                         
   5  20   1      36228.76      36389.28      1455.55 o                         
   6  20   1        919.37       2180.03       844.32 o                         
   7  20   1       1080.63       1059.25       696.58 o                         
   8  20   1       1748.56       3325.05       749.91 o                         
   9  20   1         73.83       -266.47       571.48 o                         
  10  20   1        696.05       1382.77       722.54 o                         
 -10  21   1         76.03        -41.41       751.34 o                         
  -9  21   1       2211.53       2582.28       738.33 o                         
  -8  21   1       5363.51       6702.40       956.66 o                         
  -7  21   1       1588.37       2793.24      1091.30 o                         
  -6  21   1       3788.42       3554.69       661.53 o                         
  -5  21   1        737.27       1709.66       989.66 o                         
  -4  21   1       5583.10       5049.05       586.82 o                         
  -3  21   1      16186.09      15428.51      1119.90 o                         
  -2  21   1       5344.52       5927.34       611.31 o                         
  -1  21   1        451.30       1219.29       522.17 o                         
   0  21   1       4621.68       5885.30       650.16 o                         
   1  21   1      12273.79      11428.60       806.02 o                         
   2  21   1         16.31       1720.71       653.92 o                         
   3  21   1        587.41        796.47       474.77 o                         
   4  21   1       5211.07       5372.40       615.47 o                         
   5  21   1        422.10       1470.53       656.68 o                         
   6  21   1       6459.34       6955.06       722.70 o                         
   7  21   1        720.40        959.34       529.38 o                         
   8  21   1       1033.25       1394.48       613.26 o                         
   9  21   1        625.12       1597.00       709.84 o                         
 -10  22   1         54.50        198.19       763.17 o                         
  -9  22   1        102.00        -98.57       572.04 o                         
  -8  22   1         20.06       1397.43       581.09 o                         
  -7  22   1       5864.65       5136.30       710.69 o                         
  -6  22   1        154.06        745.15       462.71 o                         
  -5  22   1       4541.41       4196.52       652.74 o                         
  -4  22   1        589.06        613.96       563.66 o                         
  -3  22   1         48.22        -68.06       358.64 o                         
  -2  22   1        797.78       1031.61       470.62 o                         
  -1  22   1         20.55        686.07       372.56 o                         
   0  22   1        649.00        758.91       433.63 o                         
   1  22   1       4679.42       4251.46       834.05 o                         
   2  22   1       2432.36       3479.67       658.36 o                         
   3  22   1       1067.02       1687.28       515.62 o                         
   4  22   1        156.28       1245.23       469.54 o                         
   5  22   1       1202.57       1865.90       533.09 o                         
   6  22   1        157.84       1302.78       535.21 o                         
   7  22   1       3202.37       2848.33       816.38 o                         
   8  22   1        572.02         86.56       523.09 o                         
   9  22   1       1244.40       1390.42       823.37 o                         
  -9  23   1         47.49       -146.85       632.66 o                         
  -8  23   1       2405.53       6564.94      1733.86 o                         
  -7  23   1         62.89       1591.17       687.40 o                         
  -6  23   1          1.74        378.11       420.53 o                         
  -5  23   1       9088.68       9752.30       850.57 o                         
  -4  23   1       5836.92       7149.31       762.59 o                         
  -3  23   1      19950.84      18963.00      1149.80 o                         
  -2  23   1       3129.41       2867.35       553.24 o                         
  -1  23   1       9470.62       9413.81       827.84 o                         
   0  23   1        354.59        144.65       353.06 o                         
   1  23   1      19055.85      19090.89      1183.06 o                         
   2  23   1       2644.53       2965.75       558.42 o                         
   3  23   1       2428.17       2125.94       506.55 o                         
   4  23   1        179.86       1816.38       907.11 o                         
   5  23   1       2644.76       3127.95       678.86 o                         
   6  23   1        518.35       1780.77       762.04 o                         
   7  23   1        286.68       1265.14      1316.32 o                         
   8  23   1        140.32        732.78       613.54 o                         
  -8  24   1        459.40        300.65       617.27 o                         
  -7  24   1       2659.66       3265.39       800.97 o                         
  -6  24   1       1083.46       2819.24       608.56 o                         
  -5  24   1       8922.21      10901.91       947.81 o                         
  -4  24   1          4.56       1231.17       503.80 o                         
  -3  24   1       2094.33       2104.97       540.98 o                         
  -2  24   1       1175.92       2665.82       593.45 o                         
  -1  24   1          5.56        412.95       487.11 o                         
   0  24   1        463.11        873.44       442.24 o                         
   1  24   1       6448.03       6904.96       777.90 o                         
   2  24   1        109.73        565.90       421.66 o                         
   3  24   1       2395.31       2379.21       607.10 o                         
   4  24   1       1445.31       1487.89       508.82 o                         
   5  24   1       8907.46       8434.66       892.37 o                         
   6  24   1       3256.99       4284.03       830.33 o                         
   7  24   1       7119.42       5808.50      1050.65 o                         
   8  24   1         88.43       1144.44      1051.58 o                         
  -8  25   1       1733.57       1381.01       845.71 o                         
  -7  25   1         26.09       1890.07       710.42 o                         
  -6  25   1       1070.89       3014.43       706.68 o                         
  -5  25   1        393.53        668.64       855.51 o                         
  -4  25   1       2033.17       1748.03       683.98 o                         
  -3  25   1          0.74       1022.03       543.39 o                         
  -2  25   1        317.95        936.85       494.63 o                         
  -1  25   1          5.36        641.21       568.77 o                         
   0  25   1       1529.40       2380.43       558.88 o                         
   1  25   1      11455.78      11916.26       997.98 o                         
   2  25   1        385.36       1774.73      1088.31 o                         
   3  25   1         94.30        142.85       393.71 o                         
   4  25   1        963.14        589.46       489.27 o                         
   5  25   1          3.50        -95.56       559.39 o                         
   6  25   1       2504.42       3027.11      1832.50 o                         
   7  25   1        674.46       1729.11       760.14 o                         
  -7  26   1       1838.70       1411.38       793.79 o                         
  -6  26   1        263.70       1814.96       885.76 o                         
  -5  26   1        118.49        676.75       606.33 o                         
  -4  26   1       4492.67       4864.41       785.26 o                         
  -3  26   1       1117.70       1472.60       813.63 o                         
  -2  26   1        571.45        909.78       594.02 o                         
  -1  26   1         27.11       -128.34       545.62 o                         
   0  26   1        344.79        886.81       737.10 o                         
   1  26   1        765.54        114.00       424.19 o                         
   2  26   1        479.89        526.19       489.25 o                         
   3  26   1         32.47        835.45       537.22 o                         
   4  26   1        358.78       1377.36       716.07 o                         
   5  26   1       4084.13       3372.94       860.22 o                         
   6  26   1        349.43       1041.78      1264.56 o                         
  -6  27   1        600.89       1540.53       780.76 o                         
  -5  27   1         73.77        706.38       626.34 o                         
  -4  27   1        147.04       1008.29       927.90 o                         
  -3  27   1      10402.93       8529.52      1010.65 o                         
  -2  27   1        836.72        984.61       589.59 o                         
  -1  27   1       1003.07       1273.35       780.02 o                         
   0  27   1         96.42       1139.44       617.80 o                         
   1  27   1       1002.48       2236.08       692.52 o                         
   2  27   1        139.90       1205.47       565.86 o                         
   3  27   1        277.50        949.47       822.73 o                         
   4  27   1       1321.24       1162.37       765.57 o                         
   5  27   1        409.27        297.40       580.07 o                         
  -5  28   1        269.52        922.63       642.06 o                         
  -4  28   1        212.26        952.77       628.96 o                         
  -3  28   1       1554.52       3105.77       829.56 o                         
  -2  28   1        583.44       1167.09       615.32 o                         
  -1  28   1          1.22       -138.22       714.95 o                         
   0  28   1        901.66       1532.12       702.77 o                         
   1  28   1       1351.54       1043.83       563.90 o                         
   2  28   1        109.49        963.40       591.08 o                         
   3  28   1       2962.37       2817.59       737.73 o                         
   4  28   1        397.19        737.52       796.69 o                         
  -3  29   1       2534.98       3062.31       876.90 o                         
  -2  29   1        332.45        736.25       609.84 o                         
  -1  29   1       3866.28       2642.66       745.76 o                         
   0  29   1       1682.93        665.10       721.05 o                         
   1  29   1       4069.68       2800.78       738.06 o                         
   2  29   1       2942.07       1716.92       697.04 o                         
 -14   0   2       8602.77       7951.18      1431.69 o                         
 -12   0   2       4184.52       2824.92       860.79 o                         
 -10   0   2        507.27        804.76       203.75 o                         
  -8   0   2      27802.79      26404.17      1723.05 o                         
  -6   0   2     155149.33     150709.22      2134.65 o                         
  -4   0   2       5326.35       5437.67       273.50 o                         
  -2   0   2      12651.36      12663.20       263.52 o                         
   0   0   2      33458.41      34233.95       989.88 o                         
   2   0   2     765517.12     653942.50      7250.13 o                         
   4   0   2      35290.25      33713.52      1501.20 o                         
   6   0   2       8803.85      10372.47       490.26 o                         
   8   0   2      13797.95      12830.79       695.19 o                         
  10   0   2      31312.10      31476.03      1378.18 o                         
  12   0   2       5042.77       4534.66       943.61 o                         
 -15   1   2        606.27         25.65       441.20 o                         
 -14   1   2        632.63       1539.11       775.36 o                         
 -13   1   2       1482.15       1279.80       620.94 o                         
 -12   1   2         79.67        197.22       525.05 o                         
 -11   1   2       1773.46       1418.10       452.66 o                         
 -10   1   2       1961.76       1971.78       348.40 o                         
  -9   1   2        519.85        346.21       105.43 o                         
  -8   1   2       6230.41       6765.30       242.78 o                         
  -7   1   2       9373.24       7140.59       246.81 o                         
  -6   1   2     110205.03     107000.24      2031.61 o                         
  -5   1   2        913.59        487.74        81.88 o                         
  -4   1   2      23604.56      21960.43       732.11 o                         
  -3   1   2      20126.54      19751.13       823.28 o                         
  -2   1   2        122.28        187.68        30.23 o                         
  -1   1   2       2032.90       1882.05        62.19 o                         
   0   1   2          1.24        181.42        64.75 o                         
   1   1   2        966.07        478.73        37.48 o                         
   2   1   2     566697.38     499090.69      4892.56 o                         
   3   1   2       3636.07       2578.81       111.68 o                         
   4   1   2       1169.95        875.64       107.19 o                         
   5   1   2        522.33        754.21       108.87 o                         
   6   1   2       4392.21       4187.97       229.73 o                         
   7   1   2       2992.87       2958.29       228.76 o                         
   8   1   2       1272.48       1555.91       217.46 o                         
   9   1   2        693.92        743.68       194.30 o                         
  10   1   2       3061.56       3333.34       331.79 o                         
  11   1   2       3690.18       3313.45       385.45 o                         
  12   1   2        940.82       1700.05       496.95 o                         
 -15   2   2         28.98        121.28       665.56 o                         
 -14   2   2        351.17       1359.13       742.47 o                         
 -13   2   2       3052.20       2519.73       710.71 o                         
 -12   2   2       2958.04       3166.49       619.71 o                         
 -11   2   2      20783.70      21272.19      1229.91 o                         
 -10   2   2       4374.28       4483.64       361.31 o                         
  -9   2   2       2478.39       2233.59       171.31 o                         
  -8   2   2       5896.13       5781.54       227.54 o                         
  -7   2   2      49960.83      50904.07       809.33 o                         
  -6   2   2        395.84        444.83        73.96 o                         
  -5   2   2        374.65        402.70       107.97 o                         
  -4   2   2     216036.91     199814.20      2387.32 o                         
  -3   2   2       3832.68       3899.83       137.75 o                         
  -2   2   2      39759.62      41413.31       749.95 o                         
  -1   2   2        171.40        170.51        37.92 o                         
   0   2   2      40124.52      41813.44       744.96 o                         
   1   2   2        936.24       1100.29       111.58 o                         
   2   2   2       3860.38       3894.60        91.29 o                         
   3   2   2      11370.70      10463.72       231.33 o                         
   4   2   2       7490.69       7341.38       227.27 o                         
   5   2   2       3643.02       3609.69       185.04 o                         
   6   2   2       8067.32       8593.99       321.25 o                         
   7   2   2      32180.19      31046.15       750.25 o                         
   8   2   2       8046.70       7926.44       358.72 o                         
   9   2   2        513.17        947.69       214.46 o                         
  10   2   2       3717.30       4336.12       372.53 o                         
  11   2   2         46.89        362.92       294.40 o                         
  12   2   2       2227.84       2661.71      1168.42 o                         
 -15   3   2       1386.67        396.38      1041.23 o                         
 -14   3   2       3158.91       2705.73       788.52 o                         
 -13   3   2       2906.80       2095.24       661.08 o                         
 -12   3   2       6179.55       5534.12       770.33 o                         
 -11   3   2       4946.82       5408.04       705.54 o                         
 -10   3   2        581.69        899.22       266.34 o                         
  -9   3   2        640.73        545.92       113.29 o                         
  -8   3   2     109040.96     105462.43      3146.28 o                         
  -7   3   2      12791.39      12605.69       317.36 o                         
  -6   3   2      11073.95      11218.13       273.08 o                         
  -5   3   2       5892.12       5410.63       167.37 o                         
  -4   3   2      17851.26      17027.94       634.93 o                         
  -3   3   2      34322.59      35802.50       449.18 o                         
  -2   3   2        558.28        628.32        77.28 o                         
  -1   3   2       1900.88       2061.29        93.17 o                         
   0   3   2      16939.81      18348.36       329.79 o                         
   1   3   2       8895.14       7560.43       143.14 o                         
   2   3   2      45919.80      49766.58       747.37 o                         
   3   3   2       1869.56       1780.84        98.65 o                         
   4   3   2     117142.33     119017.52      1499.06 o                         
   5   3   2        257.39        236.21       184.87 o                         
   6   3   2       1487.88       1525.02       164.03 o                         
   7   3   2      11594.62      11470.16       427.11 o                         
   8   3   2      12686.06      11780.38       464.90 o                         
   9   3   2       1269.76        905.24       206.87 o                         
  10   3   2      14001.54      14730.71       627.91 o                         
  11   3   2       7267.46       6998.18       477.12 o                         
  12   3   2        812.04        943.87      1442.04 o                         
 -15   4   2         58.23       1020.52      1221.67 o                         
 -14   4   2        166.51        594.56       760.21 o                         
 -13   4   2         43.75        828.74       880.01 o                         
 -12   4   2         13.94        698.09       612.31 o                         
 -11   4   2       2549.83       2528.86       344.30 o                         
 -10   4   2       3365.04       3618.68       562.89 o                         
  -9   4   2       3554.93       3849.95       229.06 o                         
  -8   4   2        129.97        -67.84       123.92 o                         
  -7   4   2       8919.41       9467.01       353.95 o                         
  -6   4   2       8660.63       8986.55       263.60 o                         
  -5   4   2       3671.90       3470.20       158.83 o                         
  -4   4   2      15663.77      14915.14       667.04 o                         
  -3   4   2         57.85         84.88        80.27 o                         
  -2   4   2     746925.50     679607.38      7813.70 o                         
  -1   4   2        451.61        663.32        84.71 o                         
   0   4   2      23616.01      25611.43      1454.89 o                         
   1   4   2       5584.32       5080.15       175.24 o                         
   2   4   2      27471.44      28221.32       887.78 o                         
   3   4   2       1225.29       1547.97        98.89 o                         
   4   4   2          7.04        156.17       140.90 o                         
   5   4   2        591.65        657.79       121.68 o                         
   6   4   2      19214.16      19227.39       598.43 o                         
   7   4   2       5058.31       5247.32       300.75 o                         
   8   4   2          4.70        369.94       175.86 o                         
   9   4   2         12.03       -174.13       174.13 o                         
  10   4   2        491.39        217.65       232.69 o                         
  11   4   2        542.37        554.32       417.28 o                         
  12   4   2       1262.46        228.47       454.06 o                         
 -15   5   2          1.71       -112.41       905.16 o                         
 -14   5   2       1262.07       1422.80       655.99 o                         
 -13   5   2        798.35        748.25       878.53 o                         
 -12   5   2      11523.09      10781.80      1008.31 o                         
 -11   5   2        314.93        536.68       399.11 o                         
 -10   5   2      67023.98      71510.36      3042.64 o                         
  -9   5   2        366.09        533.80       136.59 o                         
  -8   5   2      11587.55      11647.73       866.72 o                         
  -7   5   2       1333.61       1414.99       208.35 o                         
  -6   5   2       1225.51        958.12       121.30 o                         
  -5   5   2        666.33        689.29       212.62 o                         
  -4   5   2      17548.92      18225.83       425.57 o                         
  -3   5   2         54.76        362.25       104.96 o                         
  -2   5   2        141.17        312.32        89.14 o                         
  -1   5   2       1143.22       1524.32       193.84 o                         
   0   5   2          1.49        113.69        88.38 o                         
   1   5   2       3834.05       3527.10       148.57 o                         
   2   5   2      13438.48      13611.09       384.26 o                         
   3   5   2        495.76        538.32        77.25 o                         
   4   5   2        174.68        343.55        91.80 o                         
   5   5   2       1636.29       1382.20       165.03 o                         
   6   5   2     306912.25     311144.28      4005.29 o                         
   7   5   2        563.42        821.06       206.65 o                         
   8   5   2      34918.15      34913.88       933.21 o                         
   9   5   2        596.36        286.51       224.58 o                         
  10   5   2       4321.62       4506.05       484.45 o                         
  11   5   2        453.77        728.51       405.36 o                         
  12   5   2       4692.52       7029.05      1607.69 o                         
 -15   6   2        140.84       1088.55      1239.41 o                         
 -14   6   2        833.40       2812.30       759.02 o                         
 -13   6   2        344.66       1462.88      1082.64 o                         
 -12   6   2        204.71       -371.86       426.21 o                         
 -11   6   2       5377.85       5626.58       474.57 o                         
 -10   6   2        869.49       1881.66       303.74 o                         
  -9   6   2       1723.90       1353.04       191.28 o                         
  -8   6   2       2620.42       2886.08       212.35 o                         
  -7   6   2      36416.71      35441.56       918.55 o                         
  -6   6   2       2853.96       2413.04       172.42 o                         
  -5   6   2       1171.72       1381.86       147.84 o                         
  -4   6   2      34549.89      34825.41       705.04 o                         
  -3   6   2       7144.93       6263.14       247.15 o                         
  -2   6   2     584678.75     553468.19      5443.75 o                         
  -1   6   2       1949.25       2172.83       149.65 o                         
   0   6   2         14.33        299.56       103.98 o                         
   1   6   2       4023.84       4669.54       264.28 o                         
   2   6   2        273.90        352.91        84.69 o                         
   3   6   2       2662.44       2643.91       140.96 o                         
   4   6   2       9126.08       8600.96       285.79 o                         
   5   6   2       2948.64       2677.78       192.07 o                         
   6   6   2       7549.62       7551.90       344.94 o                         
   7   6   2       5148.88       5233.67       326.19 o                         
   8   6   2          1.82        -45.35       163.87 o                         
   9   6   2          0.95       -119.92       189.77 o                         
  10   6   2          0.28        208.31       321.82 o                         
  11   6   2        370.70       1737.90       460.61 o                         
  12   6   2        326.89       1670.79       483.05 o                         
 -14   7   2        924.92       1820.12       637.88 o                         
 -13   7   2       2851.34       3366.62       664.16 o                         
 -12   7   2       4430.62       4120.21       649.97 o                         
 -11   7   2       1414.97       1865.30       368.19 o                         
 -10   7   2        351.14        640.98       434.85 o                         
  -9   7   2         69.51        -73.02       230.79 o                         
  -8   7   2      21545.74      21299.47      1315.02 o                         
  -7   7   2      10551.89      10891.42       660.49 o                         
  -6   7   2        175.72        156.59       161.82 o                         
  -5   7   2        266.62        372.92       214.33 o                         
  -4   7   2      13591.12      14744.25       442.94 o                         
  -3   7   2      16479.70      17988.19       480.73 o                         
  -2   7   2         16.00        150.70       158.93 o                         
  -1   7   2       9372.66       9135.72       305.25 o                         
   0   7   2      32628.39      33676.22       694.23 o                         
   1   7   2       5558.06       5140.50       292.46 o                         
   2   7   2      12191.20      12745.11       365.47 o                         
   3   7   2        314.46        469.02        98.91 o                         
   4   7   2      50360.31      47829.81       895.15 o                         
   5   7   2        185.15        381.05       129.30 o                         
   6   7   2        230.34        285.34       130.80 o                         
   7   7   2       2519.48       2946.42       271.11 o                         
   8   7   2       7005.28       7338.59       416.37 o                         
   9   7   2          1.15        334.65       360.55 o                         
  10   7   2       3467.06       3173.70       482.54 o                         
  11   7   2      15810.56      15871.60       928.40 o                         
  12   7   2          5.98        724.68       810.50 o                         
 -13   8   2       1638.07       1663.49       800.15 o                         
 -12   8   2       2217.92       2738.62       632.05 o                         
 -11   8   2       6092.43       6165.00       526.70 o                         
 -10   8   2       3550.68       4200.57       668.37 o                         
  -9   8   2       4126.37       4619.39       340.09 o                         
  -8   8   2       2388.63       3069.99       323.93 o                         
  -7   8   2      44113.01      41534.07       986.83 o                         
  -6   8   2        408.37        755.66       164.89 o                         
  -5   8   2        189.76        255.96       128.97 o                         
  -4   8   2     213458.94     219007.20      3056.76 o                         
  -3   8   2       6047.11       5100.94       268.20 o                         
  -2   8   2     181631.28     188417.50      3429.30 o                         
  -1   8   2      11787.55      10706.09       364.16 o                         
   0   8   2     124892.46     135614.70      3409.66 o                         
   1   8   2       2681.66       2462.62       187.22 o                         
   2   8   2       6864.76       6860.99       341.56 o                         
   3   8   2      15514.62      14086.31       421.27 o                         
   4   8   2      15906.55      16048.93       466.88 o                         
   5   8   2        438.28        621.93       142.16 o                         
   6   8   2       4456.44       4182.92       270.07 o                         
   7   8   2       7885.37       7973.25       465.81 o                         
   8   8   2       8124.08       8041.77       427.81 o                         
   9   8   2        102.69        526.23       252.46 o                         
  10   8   2       4355.29       4028.03       504.27 o                         
  11   8   2         15.26        160.77       322.57 o                         
  12   8   2       1622.02       1767.76       536.26 o                         
 -14   9   2         46.55       1127.01       866.70 o                         
 -13   9   2        702.90       2012.12       605.02 o                         
 -12   9   2       2264.06       2096.03       584.88 o                         
 -11   9   2         38.23       -491.03       653.72 o                         
 -10   9   2         21.63        153.76       253.10 o                         
  -9   9   2         42.54         66.23       173.03 o                         
  -8   9   2       1628.41       1544.14       220.73 o                         
  -7   9   2       1129.15       1188.98       204.77 o                         
  -6   9   2      97314.91     100569.94      2486.16 o                         
  -5   9   2        959.61       1294.18       227.99 o                         
  -4   9   2      22775.11      23544.16       673.00 o                         
  -3   9   2       1393.00       1170.58       173.10 o                         
  -2   9   2        338.68        625.07       154.15 o                         
  -1   9   2        719.11        707.56       144.33 o                         
   0   9   2         18.32        217.63       134.78 o                         
   1   9   2        422.03        686.23       172.06 o                         
   2   9   2     186895.91     185660.62      3604.35 o                         
   3   9   2        300.13        310.14       160.95 o                         
   4   9   2       1010.21       1248.92       267.03 o                         
   5   9   2         52.56        124.32       111.09 o                         
   6   9   2      26967.02      25727.26       731.01 o                         
   7   9   2        742.45        869.60       232.73 o                         
   8   9   2      10839.98       9887.70       575.79 o                         
   9   9   2         69.76        243.11       351.53 o                         
  10   9   2        307.27        691.30       302.69 o                         
  11   9   2        818.66        934.30       434.47 o                         
  12   9   2         62.64        159.73       567.94 o                         
 -14  10   2       3201.88       3981.51      1189.13 o                         
 -13  10   2         31.95        751.65       613.89 o                         
 -12  10   2       2890.22       2748.50       669.51 o                         
 -11  10   2       1666.38       1720.73       359.34 o                         
 -10  10   2          0.38        306.48       277.70 o                         
  -9  10   2       2889.00       3044.39       321.58 o                         
  -8  10   2      10059.16      10368.91       517.85 o                         
  -7  10   2      10207.09      10309.83       468.56 o                         
  -6  10   2      96332.77      96347.88      1942.55 o                         
  -5  10   2       5071.23       5382.24       341.61 o                         
  -4  10   2       3348.58       3595.81       270.03 o                         
  -3  10   2        259.43        538.50       241.23 o                         
  -2  10   2       7895.13       8686.43       385.39 o                         
  -1  10   2       2431.79       2932.79       287.34 o                         
   0  10   2      28725.89      30430.30      1207.85 o                         
   1  10   2      13531.86      14529.75       604.14 o                         
   2  10   2     195348.66     195381.58      3044.66 o                         
   3  10   2       7807.55       7068.39       438.53 o                         
   4  10   2      18926.09      20016.66       614.76 o                         
   5  10   2       2977.68       2905.36       253.63 o                         
   6  10   2       2415.87       2122.74       236.72 o                         
   7  10   2       2336.66       2687.10       284.71 o                         
   8  10   2       8730.93       7787.66       462.51 o                         
   9  10   2          0.40        347.09       599.00 o                         
  10  10   2      18455.00      18907.71      1005.63 o                         
  11  10   2         40.41        558.97      1124.05 o                         
  12  10   2       1657.57       2131.87       663.59 o                         
 -14  11   2       1231.04       1609.17       967.28 o                         
 -13  11   2        262.73       -136.07       698.09 o                         
 -12  11   2        821.04       1021.29      1638.75 o                         
 -11  11   2       1147.87       1306.96       410.23 o                         
 -10  11   2       7702.90       7448.82       576.46 o                         
  -9  11   2       2120.55       2628.93       319.79 o                         
  -8  11   2      16995.53      17766.03       712.88 o                         
  -7  11   2        377.40       1042.65       355.23 o                         
  -6  11   2      56671.81      57788.17      1411.68 o                         
  -5  11   2         48.93        136.28       159.87 o                         
  -4  11   2        727.26        641.35       188.02 o                         
  -3  11   2      32763.66      32556.10       911.31 o                         
  -2  11   2         62.45          1.03       136.88 o                         
  -1  11   2        293.19        600.60       243.30 o                         
   0  11   2         69.98          9.02       121.31 o                         
   1  11   2        497.86        377.00       179.96 o                         
   2  11   2     164412.11     164519.62      2783.06 o                         
   3  11   2       2936.63       2819.88       268.60 o                         
   4  11   2       4344.05       4723.68       325.23 o                         
   5  11   2       2442.48       1733.47       260.02 o                         
   6  11   2       5429.47       4764.42       342.87 o                         
   7  11   2       3171.64       3366.81       326.36 o                         
   8  11   2       2960.35       2955.90       593.47 o                         
   9  11   2        191.20        429.73       525.89 o                         
  10  11   2       2348.56       3697.31       610.12 o                         
  11  11   2       5650.42       7017.69       739.25 o                         
  12  11   2       1716.64       4536.65       924.96 o                         
 -14  12   2         19.31        204.10       739.51 o                         
 -13  12   2       1390.23       2289.51       937.70 o                         
 -12  12   2       2248.94       2717.40      1072.29 o                         
 -11  12   2      13567.38      14534.84       950.78 o                         
 -10  12   2       1131.60       1224.17       321.27 o                         
  -9  12   2       3714.22       2701.61       355.48 o                         
  -8  12   2        983.68       1295.44       278.71 o                         
  -7  12   2       7047.83       7323.02       460.03 o                         
  -6  12   2       1129.08       1615.19       287.87 o                         
  -5  12   2        683.66       1269.33       304.94 o                         
  -4  12   2       9836.73       9439.58       474.54 o                         
  -3  12   2       3485.06       4039.24       352.18 o                         
  -2  12   2      12377.32      12302.56       529.32 o                         
  -1  12   2       1312.29       1074.21       217.08 o                         
   0  12   2      38149.31      37335.62      1033.98 o                         
   1  12   2          4.55        191.87       175.10 o                         
   2  12   2       3620.96       3568.98       304.27 o                         
   3  12   2        425.57        430.81       221.59 o                         
   4  12   2        645.11        555.29       196.55 o                         
   5  12   2        135.01        243.36       286.49 o                         
   6  12   2       2266.08       1973.67       254.05 o                         
   7  12   2      21102.49      20192.22       749.57 o                         
   8  12   2       1978.62       1327.12       479.62 o                         
   9  12   2        275.43        -71.36       263.46 o                         
  10  12   2         10.04       1428.14       727.06 o                         
  11  12   2        123.77        606.14       396.88 o                         
  12  12   2       1230.56       1106.42       630.54 o                         
 -13  13   2       1132.55       2212.61      1174.34 o                         
 -12  13   2       2711.56       3437.76       775.97 o                         
 -11  13   2       3880.05       3574.74       551.61 o                         
 -10  13   2         86.54        267.89       331.57 o                         
  -9  13   2       1447.91       1763.16       388.15 o                         
  -8  13   2      49443.78      52275.83      1541.55 o                         
  -7  13   2       5875.63       5737.49       447.02 o                         
  -6  13   2       8451.59       8194.71       752.72 o                         
  -5  13   2       2949.72       2766.63       329.59 o                         
  -4  13   2       4082.51       4809.73       401.76 o                         
  -3  13   2      15188.51      15519.88       747.03 o                         
  -2  13   2        524.17        854.27       268.38 o                         
  -1  13   2        549.22        757.23       245.50 o                         
   0  13   2      16998.77      17460.73       735.50 o                         
   1  13   2       5080.31       5508.37       410.86 o                         
   2  13   2      64626.96      64582.88      1563.89 o                         
   3  13   2       7027.94       7227.77       442.16 o                         
   4  13   2      59176.14      62878.04      1541.80 o                         
   5  13   2       1002.39       1012.76       258.14 o                         
   6  13   2       8277.77       7968.56       451.80 o                         
   7  13   2       6102.82       5420.96       445.74 o                         
   8  13   2       5315.45       5636.51       531.78 o                         
   9  13   2       1281.82       1243.35       387.52 o                         
  10  13   2       6212.10       4794.41       731.51 o                         
  11  13   2        154.70       -145.33       428.04 o                         
  12  13   2        830.25        562.03       804.58 o                         
 -13  14   2         44.26       2401.92      1295.62 o                         
 -12  14   2          0.42       -638.93       775.00 o                         
 -11  14   2          1.35        597.20       354.11 o                         
 -10  14   2       3267.50       3650.10       546.98 o                         
  -9  14   2        120.32        700.91       285.63 o                         
  -8  14   2       1528.28       1565.40       334.40 o                         
  -7  14   2       1075.55       1182.56       309.46 o                         
  -6  14   2       9829.25       9545.21       569.20 o                         
  -5  14   2          2.10        -84.49       299.02 o                         
  -4  14   2        337.28        726.65       237.47 o                         
  -3  14   2         89.41       -130.45       205.51 o                         
  -2  14   2     162900.66     169254.02      3327.22 o                         
  -1  14   2        468.07        786.91       233.12 o                         
   0  14   2      37900.14      39681.80      1198.51 o                         
   1  14   2        133.62        -87.99       210.62 o                         
   2  14   2      43857.86      45032.89      1301.34 o                         
   3  14   2       4599.89       5452.02       412.42 o                         
   4  14   2       1683.96       2263.03       323.11 o                         
   5  14   2        345.14        594.67       333.91 o                         
   6  14   2      13533.13      12574.80       631.48 o                         
   7  14   2        224.98        226.28       230.86 o                         
   8  14   2        102.05        693.96       394.19 o                         
   9  14   2         20.32         45.32       267.95 o                         
  10  14   2       1406.20       1936.27       475.76 o                         
  11  14   2        227.81        562.23       571.48 o                         
 -13  15   2       2535.69       -141.99       943.61 o                         
 -12  15   2       2026.32        430.43       520.79 o                         
 -11  15   2       1923.27       2393.16       560.20 o                         
 -10  15   2      17874.40      19688.40      1201.15 o                         
  -9  15   2       1007.58       1295.36       373.16 o                         
  -8  15   2       3067.09       3319.91       437.68 o                         
  -7  15   2       2674.09       2132.66       352.30 o                         
  -6  15   2       1145.12       1284.25       307.06 o                         
  -5  15   2        841.35        984.73       278.12 o                         
  -4  15   2       3595.66       3306.67       383.91 o                         
  -3  15   2        417.48        429.56       435.07 o                         
  -2  15   2         15.13        569.62       717.32 o                         
  -1  15   2       4913.06       4918.71       466.71 o                         
   0  15   2        519.80        636.31       263.41 o                         
   1  15   2        532.39        880.52       473.88 o                         
   2  15   2       7324.20       8108.00       701.07 o                         
   3  15   2        756.00       1363.40       439.88 o                         
   4  15   2        612.06       1112.67       410.30 o                         
   5  15   2       3242.90       3156.88       382.25 o                         
   6  15   2      73052.55      76377.89      2580.54 o                         
   7  15   2       4706.61       4339.08       408.55 o                         
   8  15   2       7824.85       7660.48       721.76 o                         
   9  15   2       2804.88       3407.17       570.90 o                         
  10  15   2        257.14        298.09       528.06 o                         
  11  15   2        658.48       1471.52       680.56 o                         
 -12  16   2         35.20       2262.89      1091.51 o                         
 -11  16   2       4547.28       3980.69       652.76 o                         
 -10  16   2        209.64        438.41       470.08 o                         
  -9  16   2          0.21        628.11       315.96 o                         
  -8  16   2       2859.53       2733.30       428.42 o                         
  -7  16   2      16386.64      13962.36       785.49 o                         
  -6  16   2      14237.28      14214.36       761.40 o                         
  -5  16   2       4892.18       4837.04       505.96 o                         
  -4  16   2      10830.23      10570.24       628.61 o                         
  -3  16   2       9224.31       9112.74       582.14 o                         
  -2  16   2      81297.20      78244.29      2038.79 o                         
  -1  16   2       4895.21       4554.15       457.42 o                         
   0  16   2       4110.14       4154.53       418.78 o                         
   1  16   2       4456.68       4364.55       428.03 o                         
   2  16   2       8096.06       8333.39       574.95 o                         
   3  16   2       2004.74       2025.49       395.36 o                         
   4  16   2       3362.39       3336.33       414.36 o                         
   5  16   2       4557.13       3884.68       479.47 o                         
   6  16   2       1366.16       1261.47       362.32 o                         
   7  16   2       6145.85       5616.51       628.44 o                         
   8  16   2        133.81        797.85       552.39 o                         
   9  16   2         63.86        717.44       671.47 o                         
  10  16   2        901.17       1045.53       552.51 o                         
  11  16   2        108.48       -440.89       670.37 o                         
 -12  17   2        846.71       -269.18      1011.65 o                         
 -11  17   2        330.15        809.90       607.83 o                         
 -10  17   2          3.02        432.75       395.72 o                         
  -9  17   2         81.70        367.94       558.74 o                         
  -8  17   2        510.28        109.25       330.39 o                         
  -7  17   2       6212.53       5534.08       547.36 o                         
  -6  17   2       6870.65       6935.30       551.77 o                         
  -5  17   2        152.43        525.73       290.23 o                         
  -4  17   2       2763.92       2966.69       490.17 o                         
  -3  17   2       2536.47       2978.62       514.05 o                         
  -2  17   2        137.86        590.33       341.62 o                         
  -1  17   2       1737.50       1737.31       445.59 o                         
   0  17   2       3555.77       4240.11       474.49 o                         
   1  17   2         36.89        422.42       267.95 o                         
   2  17   2      19024.57      19037.01      1144.24 o                         
   3  17   2       1427.37       1308.55       363.74 o                         
   4  17   2       2864.40       4130.33       452.15 o                         
   5  17   2          0.04        -61.03       230.54 o                         
   6  17   2       1554.83       1603.83       369.19 o                         
   7  17   2        416.22        648.40       516.08 o                         
   8  17   2       1861.93       1705.09       500.41 o                         
   9  17   2        964.50       1302.02       958.55 o                         
  10  17   2         37.48       1362.38       756.73 o                         
  11  17   2       4663.75       4708.33      1057.12 o                         
 -12  18   2       1223.88       -272.14       843.04 o                         
 -11  18   2        263.34        120.04       402.50 o                         
 -10  18   2        513.42       1784.93       600.01 o                         
  -9  18   2        661.21        969.46       401.81 o                         
  -8  18   2         27.73        783.30       562.51 o                         
  -7  18   2      10810.19      10304.96       733.22 o                         
  -6  18   2       1040.31        490.47       452.57 o                         
  -5  18   2       1283.72       1897.92       390.02 o                         
  -4  18   2      45760.27      46470.61      1598.35 o                         
  -3  18   2       9926.49      10014.94       670.74 o                         
  -2  18   2      65165.99      65534.20      1969.28 o                         
  -1  18   2       9661.95       9782.68       654.36 o                         
   0  18   2      23481.99      23621.05      1649.75 o                         
   1  18   2        612.94       1403.28       357.72 o                         
   2  18   2       7034.39       6385.79       554.21 o                         
   3  18   2       9189.45      10663.78       685.18 o                         
   4  18   2       1113.04       1539.82       366.83 o                         
   5  18   2          9.64         34.80       246.06 o                         
   6  18   2        364.04       1383.98       366.05 o                         
   7  18   2        488.83        658.34       440.31 o                         
   8  18   2       2674.87       3076.80      1180.49 o                         
   9  18   2         62.55       1199.90       751.35 o                         
  10  18   2       1640.67       1870.61       733.05 o                         
 -11  19   2       1142.05        866.03       660.32 o                         
 -10  19   2       1789.20       1178.76       787.51 o                         
  -9  19   2          3.84       1226.62       628.90 o                         
  -8  19   2         91.22        770.29       420.98 o                         
  -7  19   2         41.23        196.23       354.65 o                         
  -6  19   2      15307.23      15242.02       913.42 o                         
  -5  19   2       1277.34       1083.99       373.98 o                         
  -4  19   2       6403.31       6203.06       599.73 o                         
  -3  19   2       1176.10        596.01       328.00 o                         
  -2  19   2          9.84        -35.26       273.42 o                         
  -1  19   2       1085.34        784.47       341.35 o                         
   0  19   2       1359.29       1442.19       381.47 o                         
   1  19   2         93.14        -68.64       264.21 o                         
   2  19   2      43231.10      42081.66      1932.40 o                         
   3  19   2         72.98        366.24       338.12 o                         
   4  19   2       1996.94       1913.79       418.77 o                         
   5  19   2        578.11       1232.07       400.40 o                         
   6  19   2      16448.58      14622.86      1075.50 o                         
   7  19   2       2880.51       3184.34       613.83 o                         
   8  19   2       5707.22       4878.83       735.07 o                         
   9  19   2          0.66       1616.52      1468.67 o                         
  10  19   2        178.34        579.77       804.58 o                         
 -11  20   2       1677.56       1579.91       811.98 o                         
 -10  20   2         96.65         49.16       409.95 o                         
  -9  20   2       2984.72       2739.69       587.70 o                         
  -8  20   2        268.76        578.80       412.66 o                         
  -7  20   2       6049.28       5673.30       628.62 o                         
  -6  20   2      10675.78       9952.65       810.06 o                         
  -5  20   2       2825.61       4153.95       670.32 o                         
  -4  20   2       2512.72       2493.06       476.43 o                         
  -3  20   2         43.69        879.59       359.82 o                         
  -2  20   2        150.06       -173.99       396.82 o                         
  -1  20   2        310.68        590.71       331.05 o                         
   0  20   2       1255.27       1510.17       409.91 o                         
   1  20   2       4793.94       4930.51       583.18 o                         
   2  20   2      19929.02      19441.57      1029.19 o                         
   3  20   2       1168.19       1381.78       450.86 o                         
   4  20   2       1337.16       2118.34       459.20 o                         
   5  20   2       1442.09       1302.04       517.97 o                         
   6  20   2        156.59         46.87       345.92 o                         
   7  20   2       1623.83       2722.05       637.27 o                         
   8  20   2       1869.55        647.76       497.98 o                         
   9  20   2         52.28        -99.28       578.30 o                         
 -10  21   2       3841.52       5673.08      2540.95 o                         
  -9  21   2       1224.75       1443.34       710.50 o                         
  -8  21   2        261.03        806.55       535.23 o                         
  -7  21   2          2.17         37.72       301.19 o                         
  -6  21   2      10725.53      10971.37       936.74 o                         
  -5  21   2        149.70        704.48       511.99 o                         
  -4  21   2         49.25         79.14       375.63 o                         
  -3  21   2      11143.97      10636.79       814.62 o                         
  -2  21   2         70.08        649.72       489.84 o                         
  -1  21   2       1551.05       1945.00       678.86 o                         
   0  21   2        143.06        121.57       328.45 o                         
   1  21   2        201.95        641.80       436.32 o                         
   2  21   2      11381.00      10780.02       842.28 o                         
   3  21   2       1275.17       1728.02       452.83 o                         
   4  21   2        178.75       1793.51       543.62 o                         
   5  21   2       2091.99       1471.81       502.90 o                         
   6  21   2       6450.51       5890.67       844.08 o                         
   7  21   2         29.87       -441.67       576.91 o                         
   8  21   2       1179.87       1610.65       571.22 o                         
   9  21   2        779.13        973.93       812.43 o                         
 -10  22   2        110.06       1658.35      1771.86 o                         
  -9  22   2       1434.56       1055.04      1086.03 o                         
  -8  22   2        181.07       1400.90      1090.86 o                         
  -7  22   2       1656.32       2592.05       599.99 o                         
  -6  22   2        224.54       1393.11       495.35 o                         
  -5  22   2        508.86        710.49       419.23 o                         
  -4  22   2        109.04        468.28       527.44 o                         
  -3  22   2        183.38       1162.38       623.32 o                         
  -2  22   2      28561.58      26212.41      1300.86 o                         
  -1  22   2        185.23        494.66       754.54 o                         
   0  22   2       2387.88       2801.71       528.50 o                         
   1  22   2         34.06         85.71       296.67 o                         
   2  22   2        564.86       1098.24       410.13 o                         
   3  22   2          0.25       1303.04       768.52 o                         
   4  22   2          0.48        139.65       371.92 o                         
   5  22   2        284.59        488.30       513.20 o                         
   6  22   2        418.90       1255.22       575.01 o                         
   7  22   2       2513.42       3350.13       790.64 o                         
   8  22   2        505.70       1418.25       950.62 o                         
  -9  23   2        516.71       1012.69       983.54 o                         
  -8  23   2      10748.15      11358.05      1016.58 o                         
  -7  23   2       1758.61       1564.69       529.26 o                         
  -6  23   2       4131.83       3276.20       681.40 o                         
  -5  23   2       1001.16        606.05       537.96 o                         
  -4  23   2        146.03        477.46       548.29 o                         
  -3  23   2       1071.32        755.63       504.66 o                         
  -2  23   2        120.59        116.79       394.29 o                         
  -1  23   2        178.79       -239.55       403.13 o                         
   0  23   2       2543.17       2144.42       519.52 o                         
   1  23   2       1386.39       1063.72       488.86 o                         
   2  23   2      14342.56      14462.84      1008.89 o                         
   3  23   2       2732.28       3557.15       618.02 o                         
   4  23   2      11513.98       9984.43       979.01 o                         
   5  23   2        425.55       2189.26       670.65 o                         
   6  23   2       3884.70       3487.55       767.64 o                         
   7  23   2       1360.57       2491.10       713.43 o                         
   8  23   2        359.74        235.14       483.30 o                         
  -9  24   2         42.45       -301.38       699.37 o                         
  -8  24   2        341.56       1548.18       564.12 o                         
  -7  24   2       4618.41       4325.13       693.75 o                         
  -6  24   2       3338.06       4459.38       680.78 o                         
  -5  24   2         61.52       2274.21      1494.19 o                         
  -4  24   2        124.97       1827.33       972.44 o                         
  -3  24   2         35.45       1559.46       813.08 o                         
  -2  24   2      18883.39      20138.77      1258.08 o                         
  -1  24   2        624.98        867.97       673.81 o                         
   0  24   2       6080.83       4995.05       691.49 o                         
   1  24   2       1164.02        926.51       467.52 o                         
   2  24   2       9149.83       8955.12       850.03 o                         
   3  24   2       4568.34       5463.46       766.86 o                         
   4  24   2        295.03       2558.23       607.61 o                         
   5  24   2          9.85         99.49       419.49 o                         
   6  24   2       2555.19       1819.62       700.39 o                         
   7  24   2         31.56       1266.51       700.63 o                         
  -8  25   2       1394.13       4038.38      1181.31 o                         
  -7  25   2        488.16       2552.31       733.07 o                         
  -6  25   2        153.30       1406.81      1028.80 o                         
  -5  25   2         96.02       2164.19      1206.69 o                         
  -4  25   2         40.42       1157.60       540.95 o                         
  -3  25   2         77.42        344.84       490.14 o                         
  -2  25   2         55.15       1696.98      1405.06 o                         
  -1  25   2       1500.24       1485.70       513.00 o                         
   0  25   2        539.80        572.84       474.49 o                         
   1  25   2        731.23        806.87       682.51 o                         
   2  25   2          5.15       1163.51       613.96 o                         
   3  25   2        159.39        647.21       552.85 o                         
   4  25   2        811.21        399.33       987.98 o                         
   5  25   2        302.76       -458.49      1245.33 o                         
   6  25   2       4275.07       3337.20       833.72 o                         
  -7  26   2       1051.85       2313.69       655.28 o                         
  -6  26   2       2836.59       3757.48       901.73 o                         
  -5  26   2       2895.86       4509.86       797.33 o                         
  -4  26   2         51.62       1657.93       919.95 o                         
  -3  26   2       2128.83       1665.66       602.72 o                         
  -2  26   2       4791.24       3205.28       665.45 o                         
  -1  26   2       1773.82       2889.20       623.23 o                         
   0  26   2        322.14        448.39       590.27 o                         
   1  26   2       4900.79       5138.75       769.05 o                         
   2  26   2       4222.23       3552.74       716.80 o                         
   3  26   2        308.80       1562.76       590.76 o                         
   4  26   2        419.32        732.83       640.56 o                         
   5  26   2       1354.05       1498.07       692.48 o                         
   6  26   2        242.68        778.76      1156.59 o                         
  -6  27   2       3412.77       3578.56       802.88 o                         
  -5  27   2        200.70       1405.87      1143.94 o                         
  -4  27   2        375.65       1186.08       574.86 o                         
  -3  27   2         13.41       -123.35       498.36 o                         
  -2  27   2         56.20        528.17       655.73 o                         
  -1  27   2        369.64        841.21       521.21 o                         
   0  27   2         30.88       1154.60       974.48 o                         
   1  27   2          3.59       1466.86       621.65 o                         
   2  27   2       7951.96       6677.59       877.28 o                         
   3  27   2        854.25       2617.91       763.01 o                         
   4  27   2         34.42       1249.39      1106.30 o                         
   5  27   2        139.21       2058.86      1858.09 o                         
  -5  28   2         42.24       1256.69       875.65 o                         
  -4  28   2       6008.89       5053.47       866.84 o                         
  -3  28   2       2600.11       4699.32       828.31 o                         
  -2  28   2       6585.65       7109.44       972.09 o                         
  -1  28   2       1636.51       1751.83       889.77 o                         
   0  28   2       1339.46       2630.58       760.60 o                         
   1  28   2         10.84       2348.35       854.59 o                         
   2  28   2       2168.55       2440.55       896.49 o                         
   3  28   2        757.92        187.48       689.81 o                         
  -3  29   2        568.08       1702.31      1946.38 o                         
  -2  29   2          0.93        264.83       516.60 o                         
  -1  29   2        134.77        702.12       648.53 o                         
   0  29   2        197.40        539.25       598.45 o                         
   1  29   2        183.22        221.91       462.42 o                         
 -15   0   3       3297.69       3108.89      1470.14 o                         
 -13   0   3       4853.24       5703.08      1390.27 o                         
 -11   0   3      19282.98      21324.43      1771.86 o                         
  -9   0   3      79330.22      83277.39      3697.54 o                         
  -7   0   3      26340.76      22981.35      1964.13 o                         
  -5   0   3        327.26        831.21       242.56 o                         
  -3   0   3          0.25        138.12        66.02 o                         
  -1   0   3     248297.27     250928.69      2872.24 o                         
   1   0   3        142.59        271.06        76.04 o                         
   3   0   3      44482.75      44937.45       953.54 o                         
   5   0   3        452.14        652.64       159.60 o                         
   7   0   3     121782.62     122046.46      2835.94 o                         
   9   0   3      19560.41      20260.20      1783.69 o                         
  11   0   3       3638.73       3215.38       709.93 o                         
 -15   1   3        557.71       1461.24       866.70 o                         
 -14   1   3       1291.99       2359.77       683.81 o                         
 -13   1   3        610.71        954.85       527.76 o                         
 -12   1   3       1391.17       1255.56       554.60 o                         
 -11   1   3        859.15        740.68       413.37 o                         
 -10   1   3      10036.81      10014.28      1039.75 o                         
  -9   1   3       1472.33       1363.90       216.78 o                         
  -8   1   3       2689.53       2244.80       226.51 o                         
  -7   1   3      12495.55      11773.24       233.54 o                         
  -6   1   3      11488.01      10834.84       260.57 o                         
  -5   1   3      15433.67      15595.20       401.01 o                         
  -4   1   3         98.68         78.05        43.19 o                         
  -3   1   3      28642.02      29643.36       735.06 o                         
  -2   1   3        501.74        802.49       153.53 o                         
  -1   1   3     503246.03     485008.66      5249.64 o                         
   0   1   3         64.39        136.77        83.26 o                         
   1   1   3         14.76        269.87        54.52 o                         
   2   1   3        216.86        211.30        85.33 o                         
   3   1   3        242.51        166.77        83.26 o                         
   4   1   3       7813.92       6970.46       223.22 o                         
   5   1   3      11514.54      10658.04       317.14 o                         
   6   1   3         37.64        171.06       138.63 o                         
   7   1   3      33524.02      33085.83       801.98 o                         
   8   1   3        688.02       1054.53       191.98 o                         
   9   1   3        633.23        776.61       214.18 o                         
  10   1   3         12.04        665.50       237.89 o                         
  11   1   3        260.25       1090.34       390.09 o                         
  12   1   3         39.35        840.98       454.06 o                         
 -15   2   3       1318.89       1519.93       807.29 o                         
 -14   2   3       2830.29       3932.51       889.58 o                         
 -13   2   3       2097.51       4242.41      1566.28 o                         
 -12   2   3       1215.87        653.90       530.97 o                         
 -11   2   3      15352.49      16221.71      2190.42 o                         
 -10   2   3         74.21       -141.92       304.19 o                         
  -9   2   3        949.46        957.49       143.15 o                         
  -8   2   3       2051.92       1459.68       205.36 o                         
  -7   2   3      81779.30      75693.69      2824.96 o                         
  -6   2   3      39073.84      36022.29       893.27 o                         
  -5   2   3       3618.09       3428.55       232.92 o                         
  -4   2   3       2094.52       2250.76       101.19 o                         
  -3   2   3        129.74        201.80        63.37 o                         
  -2   2   3      19736.27      21880.98       347.28 o                         
  -1   2   3       5149.69       6074.42       223.43 o                         
   0   2   3        139.66         61.33        49.32 o                         
   1   2   3      97801.93      97773.70       839.23 o                         
   2   2   3        788.80        649.09        90.64 o                         
   3   2   3      29592.38      27614.02       781.09 o                         
   4   2   3        868.71        804.88       102.04 o                         
   5   2   3      77812.27      77145.88      1390.42 o                         
   6   2   3        151.30         45.59        86.34 o                         
   7   2   3       4431.05       4270.14       261.73 o                         
   8   2   3      12309.93      12073.42       476.13 o                         
   9   2   3       4384.38       4302.74       316.19 o                         
  10   2   3        312.85        252.22       294.81 o                         
  11   2   3       4559.44       4339.02       631.58 o                         
  12   2   3       6509.13       6599.49       843.37 o                         
 -15   3   3        858.43        875.58       958.40 o                         
 -14   3   3        911.26        -41.41       603.44 o                         
 -13   3   3       1111.02        854.11       578.29 o                         
 -12   3   3       6106.96       6577.64       839.90 o                         
 -11   3   3        115.43        303.26       420.04 o                         
 -10   3   3      27436.68      29770.08      1431.67 o                         
  -9   3   3       9056.00       8813.62       400.59 o                         
  -8   3   3       2698.37       2543.68       200.75 o                         
  -7   3   3      35656.75      34034.27       968.99 o                         
  -6   3   3      25886.51      24109.45       703.15 o                         
  -5   3   3        262.20        410.18       100.63 o                         
  -4   3   3        957.09        875.27       152.01 o                         
  -3   3   3     380957.06     361696.50      7701.56 o                         
  -2   3   3       5257.64       5267.51       173.56 o                         
  -1   3   3     189581.86     198272.17      2312.99 o                         
   0   3   3        495.14        423.50        48.17 o                         
   1   3   3      73941.99      76190.81      1286.51 o                         
   2   3   3        163.05        174.50       180.57 o                         
   3   3   3      11425.79      11953.30       240.55 o                         
   4   3   3       9518.81       9061.66       333.45 o                         
   5   3   3         91.67         27.44       112.00 o                         
   6   3   3         35.89        224.66       131.97 o                         
   7   3   3         52.48        139.24       131.08 o                         
   8   3   3       7262.41       7053.28       376.09 o                         
   9   3   3      12358.93      12390.20       532.24 o                         
  10   3   3         11.58        -66.87       238.94 o                         
  11   3   3        300.30        455.49       377.18 o                         
  12   3   3        934.94       2387.13       919.95 o                         
 -15   4   3        241.48       -236.90       617.63 o                         
 -14   4   3        374.56       2079.49       949.53 o                         
 -13   4   3       1105.18       1338.03       584.75 o                         
 -12   4   3        341.80       2597.39       706.80 o                         
 -11   4   3       8079.55       7495.15       773.22 o                         
 -10   4   3         71.82         39.33       137.04 o                         
  -9   4   3         33.25        253.35       253.54 o                         
  -8   4   3        128.11        121.21        72.88 o                         
  -7   4   3       1939.52       1936.58       223.72 o                         
  -6   4   3       7239.78       6288.52       233.04 o                         
  -5   4   3      30847.35      29800.26       797.12 o                         
  -4   4   3        311.69        266.63       166.94 o                         
  -3   4   3        188.33        478.08        77.87 o                         
  -2   4   3       7744.97       6727.84       202.73 o                         
  -1   4   3      46730.49      48816.25      1963.38 o                         
   0   4   3        459.34        493.74        57.72 o                         
   1   4   3        158.15        193.54        30.89 o                         
   2   4   3        282.75        259.71       230.64 o                         
   3   4   3     268801.97     264499.81      2234.50 o                         
   4   4   3         96.14        297.64        96.49 o                         
   5   4   3       2755.59       2712.57       177.76 o                         
   6   4   3         28.25        257.37       251.91 o                         
   7   4   3      12220.24      12289.19       695.94 o                         
   8   4   3       1431.90       1598.32       225.48 o                         
   9   4   3         19.48       -195.38       195.38 o                         
  10   4   3        483.76        729.15       368.12 o                         
  11   4   3        574.55       1299.44       402.17 o                         
  12   4   3        558.75        328.34       547.24 o                         
 -15   5   3          0.64        432.14       615.16 o                         
 -14   5   3         82.64        371.83       528.71 o                         
 -13   5   3       3405.26       2335.66       720.88 o                         
 -12   5   3          4.95        616.94      1005.73 o                         
 -11   5   3       6434.11       7807.72      1110.74 o                         
 -10   5   3       1383.56       1419.68       253.88 o                         
  -9   5   3       2330.19       2057.69       295.88 o                         
  -8   5   3       2381.59       2321.76       161.35 o                         
  -7   5   3      63627.16      65531.04      1072.15 o                         
  -6   5   3       9090.63       8782.52       276.66 o                         
  -5   5   3     300053.59     286665.72      3066.91 o                         
  -4   5   3       1111.33       1408.73       238.24 o                         
  -3   5   3      10105.99      10620.64       335.76 o                         
  -2   5   3        381.08        710.53       102.04 o                         
  -1   5   3      16788.22      17871.40       491.42 o                         
   0   5   3       6019.44       5404.17       177.95 o                         
   1   5   3      38093.96      38964.61       745.28 o                         
   2   5   3       7460.06       6350.08       249.15 o                         
   3   5   3      35745.65      34781.93       531.15 o                         
   4   5   3        859.26        924.76       161.82 o                         
   5   5   3      10223.09       9552.40       328.76 o                         
   6   5   3        366.69        479.80       131.08 o                         
   7   5   3       8666.13       8630.44       374.60 o                         
   8   5   3        232.73        263.92       177.56 o                         
   9   5   3       4681.74       4228.06       427.23 o                         
  10   5   3          0.02        118.09       382.72 o                         
  11   5   3      15949.29      16482.80      1045.98 o                         
  12   5   3         77.06       1399.15       843.04 o                         
 -15   6   3        571.87        859.40       662.02 o                         
 -14   6   3       1837.66       4990.85      1002.80 o                         
 -13   6   3       5700.67       6725.44      1980.40 o                         
 -12   6   3        299.03        675.83       593.08 o                         
 -11   6   3       1443.89       1440.62       471.07 o                         
 -10   6   3        130.33        -66.13       162.79 o                         
  -9   6   3       5242.81       5115.32       362.33 o                         
  -8   6   3         10.13        -85.44        90.82 o                         
  -7   6   3       7285.87       7412.62       293.02 o                         
  -6   6   3      17735.06      18321.37       853.06 o                         
  -5   6   3      31395.31      29784.39       865.44 o                         
  -4   6   3       5145.46       3774.14       196.96 o                         
  -3   6   3        148.62        278.81       100.41 o                         
  -2   6   3      34226.82      30884.44      1419.95 o                         
  -1   6   3       1272.67       1196.73       144.80 o                         
   0   6   3        582.90        972.59       107.65 o                         
   1   6   3       4659.36       4576.27       229.65 o                         
   2   6   3          1.56        161.53        85.30 o                         
   3   6   3     316773.91     321389.66      4613.63 o                         
   4   6   3       2261.78       1884.46       138.45 o                         
   5   6   3       3248.06       3208.57       304.68 o                         
   6   6   3         25.93         61.17       107.30 o                         
   7   6   3        494.12        842.01       196.40 o                         
   8   6   3       8436.53       9192.34       578.62 o                         
   9   6   3       2453.81       2267.76       406.23 o                         
  10   6   3        544.21       1025.90       678.26 o                         
  11   6   3         77.15       1390.88       780.33 o                         
  12   6   3       2482.99       3135.51       881.49 o                         
 -15   7   3       1140.84        180.44       964.32 o                         
 -14   7   3        889.05       1405.06      1026.44 o                         
 -13   7   3        509.23        -53.86       425.00 o                         
 -12   7   3       7930.81       6913.44      1162.51 o                         
 -11   7   3       1117.98       1310.83       318.01 o                         
 -10   7   3      35642.31      36718.19      1212.52 o                         
  -9   7   3       1576.18       1473.31       265.72 o                         
  -8   7   3       1468.99       1360.61       169.81 o                         
  -7   7   3      24752.65      25676.52       763.68 o                         
  -6   7   3      11603.21      12700.10       415.38 o                         
  -5   7   3        549.59        967.51       273.75 o                         
  -4   7   3        130.92        208.47       228.42 o                         
  -3   7   3     149734.11     162053.00      2255.79 o                         
  -2   7   3        108.18        288.57       112.83 o                         
  -1   7   3       3480.99       2853.20       178.01 o                         
   0   7   3        130.56        127.18       120.83 o                         
   1   7   3      47463.22      51202.36       903.76 o                         
   2   7   3        138.50        261.94        89.98 o                         
   3   7   3       7686.54       7416.05       426.53 o                         
   4   7   3      11723.56      11265.03       530.46 o                         
   5   7   3        478.49        561.57       221.29 o                         
   6   7   3       1979.34       2181.98       277.82 o                         
   7   7   3       1109.03       1214.65       186.95 o                         
   8   7   3       7352.88       7635.99       556.34 o                         
   9   7   3       6605.73       6591.60       543.64 o                         
  10   7   3         30.28        137.99       491.99 o                         
  11   7   3         28.20       1011.26       417.54 o                         
  12   7   3        475.80       -677.39       825.29 o                         
 -14   8   3        248.23       1539.43       732.50 o                         
 -13   8   3       5148.82       5105.52       853.98 o                         
 -12   8   3       1539.04       1774.58       517.53 o                         
 -11   8   3       9099.13       8682.49       620.87 o                         
 -10   8   3        615.85       1158.34       278.91 o                         
  -9   8   3        142.16        414.98       206.19 o                         
  -8   8   3       3206.44       3056.44       294.40 o                         
  -7   8   3      85673.24      91115.55      1684.02 o                         
  -6   8   3      41588.66      41360.25       958.40 o                         
  -5   8   3       4590.25       4356.76       270.86 o                         
  -4   8   3        797.96       1516.05       175.24 o                         
  -3   8   3         64.31        117.61       106.79 o                         
  -2   8   3      10720.79      12299.46       409.52 o                         
  -1   8   3      19177.90      19313.33       670.32 o                         
   0   8   3       5920.42       5027.74       244.20 o                         
   1   8   3      78558.02      79222.03      1342.02 o                         
   2   8   3       2754.70       2930.84       188.73 o                         
   3   8   3     124290.58     122722.51      3964.22 o                         
   4   8   3       3185.79       2444.83       166.97 o                         
   5   8   3      74991.46      74416.80      1612.55 o                         
   6   8   3       1105.16       1133.83       164.38 o                         
   7   8   3        836.94       1645.12       311.10 o                         
   8   8   3      15834.32      15820.81      1048.21 o                         
   9   8   3       3843.21       4142.75       688.51 o                         
  10   8   3       1728.75       3118.93       806.25 o                         
  11   8   3       4181.06       4042.74       569.46 o                         
  12   8   3       1458.58       1121.09       925.86 o                         
 -14   9   3        185.56       1568.64       825.29 o                         
 -13   9   3         85.33       -237.21       543.72 o                         
 -12   9   3          4.90         68.03       467.37 o                         
 -11   9   3         40.44        340.48       307.77 o                         
 -10   9   3        924.06       1238.69       308.18 o                         
  -9   9   3          0.19        263.23       236.11 o                         
  -8   9   3        423.01        497.96       183.18 o                         
  -7   9   3      30119.21      30585.62       847.03 o                         
  -6   9   3        156.34        165.18       157.68 o                         
  -5   9   3      42203.40      45766.14      1051.02 o                         
  -4   9   3         21.03         22.42       126.48 o                         
  -3   9   3       1058.55       1181.90       176.40 o                         
  -2   9   3       1289.52       1389.06       181.32 o                         
  -1   9   3     214234.48     221525.92      8369.59 o                         
   0   9   3         40.08        242.70       242.12 o                         
   1   9   3      14713.89      14278.09       600.30 o                         
   2   9   3       1845.04       1751.49       184.20 o                         
   3   9   3       8163.16       8068.96       320.31 o                         
   4   9   3        573.28        467.16       218.60 o                         
   5   9   3       3791.54       3879.82       235.42 o                         
   6   9   3        296.52        325.89       145.16 o                         
   7   9   3      33812.80      31853.33      1188.67 o                         
   8   9   3        264.17        425.20       273.24 o                         
   9   9   3         10.13        303.57       533.11 o                         
  10   9   3         37.03       -242.56       482.16 o                         
  11   9   3       2125.81       2560.45       497.97 o                         
  12   9   3         42.15       1289.70       976.15 o                         
 -14  10   3         10.02       -453.79       541.63 o                         
 -13  10   3       2148.02       1597.34       814.94 o                         
 -12  10   3       1657.12       1690.88       599.84 o                         
 -11  10   3       8416.69       8591.53       663.78 o                         
 -10  10   3        574.85        761.13       297.81 o                         
  -9  10   3      57026.96      59550.27      1502.71 o                         
  -8  10   3        359.68        350.07       226.71 o                         
  -7  10   3      12315.37      12819.78       554.54 o                         
  -6  10   3       8172.62       7572.74       404.05 o                         
  -5  10   3          8.18        307.91       175.91 o                         
  -4  10   3         17.01        443.41       191.17 o                         
  -3  10   3          2.24        259.45       207.50 o                         
  -2  10   3       1914.14       2240.59       217.56 o                         
  -1  10   3      92762.86      96025.45      1930.56 o                         
   0  10   3       2956.91       2589.65       220.77 o                         
   1  10   3        770.19       1390.92       191.65 o                         
   2  10   3        121.19        202.47       203.61 o                         
   3  10   3      14075.08      14816.99       514.12 o                         
   4  10   3        136.19        634.84       150.46 o                         
   5  10   3         21.97        233.11       146.23 o                         
   6  10   3       2645.36       2874.96       233.95 o                         
   7  10   3      59706.53      59661.12      2765.76 o                         
   8  10   3       4333.44       3537.43       557.28 o                         
   9  10   3       9851.20       9835.86       724.01 o                         
  10  10   3       1076.61       1687.52       451.94 o                         
  11  10   3       1201.30       2889.99      1174.34 o                         
  12  10   3        150.45       2606.02      1198.00 o                         
 -14  11   3        809.04        612.31       982.07 o                         
 -13  11   3        605.51        864.75       656.72 o                         
 -12  11   3       3332.40       3184.56       783.32 o                         
 -11  11   3        866.06       1185.38       526.91 o                         
 -10  11   3      13437.64      13444.48       796.39 o                         
  -9  11   3       2514.46       2771.28       641.29 o                         
  -8  11   3         74.64         -3.62       155.99 o                         
  -7  11   3         22.07        310.85       202.24 o                         
  -6  11   3      10450.15      10777.59       511.58 o                         
  -5  11   3      15021.01      15483.99       596.25 o                         
  -4  11   3       1675.91       1601.42       236.88 o                         
  -3  11   3      10311.61      10279.69       463.31 o                         
  -2  11   3       1939.94       1865.36       229.85 o                         
  -1  11   3     171448.06     181732.41      3084.40 o                         
   0  11   3       3531.09       3719.31       300.60 o                         
   1  11   3       4280.75       4088.94       296.16 o                         
   2  11   3       1765.69       1832.79       260.44 o                         
   3  11   3       2187.21       2307.16       307.46 o                         
   4  11   3       3875.79       3537.77       324.49 o                         
   5  11   3       8917.80       9159.90       433.46 o                         
   6  11   3        798.55        970.84       430.39 o                         
   7  11   3      11516.15      12534.25       728.60 o                         
   8  11   3       2116.98       2267.17       426.31 o                         
   9  11   3          0.58        525.81       567.36 o                         
  10  11   3        135.63        391.01       534.63 o                         
  11  11   3        236.49        973.30       673.68 o                         
 -14  12   3       2128.87       2644.48      1112.22 o                         
 -13  12   3         59.30          5.09       400.09 o                         
 -12  12   3        813.72        591.27       513.94 o                         
 -11  12   3       6055.14       5661.74       743.21 o                         
 -10  12   3        189.62        333.94       277.07 o                         
  -9  12   3         31.43        278.48       354.07 o                         
  -8  12   3        393.31        615.78       240.35 o                         
  -7  12   3       9396.90       9233.14       518.19 o                         
  -6  12   3      30898.91      30449.03       983.01 o                         
  -5  12   3        410.91        446.82       208.57 o                         
  -4  12   3         87.01        802.47       274.90 o                         
  -3  12   3          2.59        105.89       176.19 o                         
  -2  12   3       5489.62       5770.89       400.06 o                         
  -1  12   3         17.20        645.07       233.75 o                         
   0  12   3         38.09        176.70       191.34 o                         
   1  12   3      39767.91      41702.57      1370.95 o                         
   2  12   3        156.53        196.59       170.55 o                         
   3  12   3      11795.78      11400.40       583.65 o                         
   4  12   3        624.16        656.78       244.22 o                         
   5  12   3      11770.02      11299.49       721.98 o                         
   6  12   3         10.78        165.92       288.28 o                         
   7  12   3       3286.30       3587.71       450.67 o                         
   8  12   3       3383.36       3215.54       458.96 o                         
   9  12   3        931.63       1693.15       417.82 o                         
  10  12   3        316.75       1305.90       461.92 o                         
  11  12   3        506.90       1721.76      1434.64 o                         
 -14  13   3        236.96        127.20       698.09 o                         
 -13  13   3        993.88        712.27       619.38 o                         
 -12  13   3       2198.42       1716.82       681.81 o                         
 -11  13   3         52.02        128.40       261.65 o                         
 -10  13   3       2060.35       2560.77       465.20 o                         
  -9  13   3       6400.59       6661.35       524.02 o                         
  -8  13   3       2609.84       2889.61       386.35 o                         
  -7  13   3       2506.51       2788.63       351.46 o                         
  -6  13   3      19801.85      20063.25       845.14 o                         
  -5  13   3       5521.46       5541.59       427.97 o                         
  -4  13   3       4960.17       5313.18       432.08 o                         
  -3  13   3     173868.09     180032.38      3362.77 o                         
  -2  13   3      15511.53      15293.38       630.37 o                         
  -1  13   3     127350.66     131532.28      2638.08 o                         
   0  13   3      15937.18      15446.08       631.69 o                         
   1  13   3      35598.47      37329.90      1152.66 o                         
   2  13   3        216.80        292.10       194.28 o                         
   3  13   3       3340.56       2901.02       319.47 o                         
   4  13   3      10015.20       9139.47       556.32 o                         
   5  13   3          3.28         87.08       335.67 o                         
   6  13   3        111.69        551.42       500.31 o                         
   7  13   3       1301.57       1038.14       346.71 o                         
   8  13   3       1703.17       3339.25       916.75 o                         
   9  13   3       9478.50       8230.76       751.14 o                         
  10  13   3        114.68         13.98       373.10 o                         
  11  13   3        237.54       -163.63       446.85 o                         
 -13  14   3          7.00       -391.25       568.99 o                         
 -12  14   3          1.21        802.33       604.79 o                         
 -11  14   3      10241.88       9633.40       792.06 o                         
 -10  14   3        680.99       1198.32       400.12 o                         
  -9  14   3        480.59        887.74       311.36 o                         
  -8  14   3         11.08        219.37       256.68 o                         
  -7  14   3         11.28        561.66       278.73 o                         
  -6  14   3        987.17        703.73       278.86 o                         
  -5  14   3      15544.68      14707.26       701.44 o                         
  -4  14   3       1922.00       1929.80       304.98 o                         
  -3  14   3         70.81        226.37       355.95 o                         
  -2  14   3       2303.53       2224.20       322.10 o                         
  -1  14   3      21197.74      21668.44       847.41 o                         
   0  14   3          2.73        254.97       235.42 o                         
   1  14   3       9166.32       9039.00       522.38 o                         
   2  14   3          0.19        134.81       198.73 o                         
   3  14   3     101530.48     106008.79      3547.57 o                         
   4  14   3          0.02        260.96       216.74 o                         
   5  14   3       1565.60       1613.92       311.16 o                         
   6  14   3         35.53        372.71       434.83 o                         
   7  14   3      14135.88      14029.12       841.61 o                         
   8  14   3        548.34        566.71       533.92 o                         
   9  14   3       1419.77       2040.65       509.26 o                         
  10  14   3         15.88         88.06       311.34 o                         
  11  14   3       1301.32       2617.43      1215.75 o                         
 -13  15   3       1117.82       2017.38      1079.68 o                         
 -12  15   3         16.54        739.81       711.41 o                         
 -11  15   3       2138.38       2572.09       511.31 o                         
 -10  15   3       3628.21       2615.23      1269.55 o                         
  -9  15   3        709.44        250.45       259.94 o                         
  -8  15   3       3237.12       3031.99       416.36 o                         
  -7  15   3       6113.46       5711.38       501.43 o                         
  -6  15   3      10938.42      10069.90       592.68 o                         
  -5  15   3     109660.20     109386.77      2590.98 o                         
  -4  15   3       3017.19       2634.10       382.84 o                         
  -3  15   3      16754.42      16847.95       744.53 o                         
  -2  15   3       1257.82       1132.18       302.58 o                         
  -1  15   3       1516.03       1256.21       285.66 o                         
   0  15   3        131.59        672.16       398.78 o                         
   1  15   3       2118.13       1984.66       322.53 o                         
   2  15   3       5243.01       5674.52       471.80 o                         
   3  15   3       6704.50       6922.30       573.25 o                         
   4  15   3       3300.52       3378.57       381.80 o                         
   5  15   3       1716.59       1929.41       321.06 o                         
   6  15   3       1047.52        560.27       393.86 o                         
   7  15   3       1442.87       2013.02       534.59 o                         
   8  15   3        144.76        -81.40       314.12 o                         
   9  15   3       2638.33       2263.05       559.03 o                         
  10  15   3          1.49       1571.16       824.21 o                         
  11  15   3       6050.50       6105.86       994.20 o                         
 -13  16   3       2312.83       1866.52      1109.26 o                         
 -12  16   3         82.20       -131.27       493.93 o                         
 -11  16   3          1.13        687.31       421.42 o                         
 -10  16   3        521.47        519.78       404.15 o                         
  -9  16   3       8829.89       9337.75       901.94 o                         
  -8  16   3        511.91        435.29       289.60 o                         
  -7  16   3       1908.53       1547.20       360.30 o                         
  -6  16   3       4280.08       5768.34       885.50 o                         
  -5  16   3      10408.52       9627.06       634.95 o                         
  -4  16   3         54.12        190.77       262.53 o                         
  -3  16   3         19.12        290.05       258.96 o                         
  -2  16   3       8478.13       8939.01       593.61 o                         
  -1  16   3       2074.16       2534.01       353.76 o                         
   0  16   3        865.88       1299.05       416.28 o                         
   1  16   3        111.05        604.07       370.17 o                         
   2  16   3       1296.48       1843.05       605.48 o                         
   3  16   3      51201.08      53638.63      1632.82 o                         
   4  16   3       2489.55       2269.07       381.72 o                         
   5  16   3       1563.90       1500.49       335.41 o                         
   6  16   3       3585.66       3044.67       530.06 o                         
   7  16   3       3757.68       3935.65       568.48 o                         
   8  16   3       2359.64       3138.33       729.25 o                         
   9  16   3       3595.55       3781.44       700.33 o                         
  10  16   3        122.22        718.53       888.89 o                         
 -12  17   3       1623.28       1001.01       736.77 o                         
 -11  17   3       1344.94       2073.44       559.11 o                         
 -10  17   3      12136.39      13035.38      1000.74 o                         
  -9  17   3         24.08       1156.84       498.33 o                         
  -8  17   3       1551.51       2098.58       440.64 o                         
  -7  17   3       3013.63       2030.38       401.71 o                         
  -6  17   3        613.54       1268.51       391.38 o                         
  -5  17   3       1273.96       3529.32      1348.01 o                         
  -4  17   3         12.72         25.70       219.15 o                         
  -3  17   3       2228.96       3187.48       453.71 o                         
  -2  17   3        897.29        708.60       294.47 o                         
  -1  17   3      15751.80      15214.19       828.60 o                         
   0  17   3       1099.67       1723.72       327.73 o                         
   1  17   3       3719.38       3061.03       393.22 o                         
   2  17   3         46.94         56.94       277.52 o                         
   3  17   3       1596.98       1761.29       382.26 o                         
   4  17   3        780.91        995.12       333.09 o                         
   5  17   3       1952.14       2681.32       420.64 o                         
   6  17   3         35.14        419.42       414.63 o                         
   7  17   3       2744.59       3094.79       593.34 o                         
   8  17   3       1664.34       1780.68       545.67 o                         
   9  17   3       1142.24       2205.86       588.57 o                         
  10  17   3        122.16        897.65       768.94 o                         
 -12  18   3        475.05       2505.45      1153.63 o                         
 -11  18   3       2275.60       1689.62       657.33 o                         
 -10  18   3        902.47       1111.68       523.19 o                         
  -9  18   3        675.63        565.67       598.16 o                         
  -8  18   3       3323.86       3993.21       556.98 o                         
  -7  18   3      25872.39      25074.29      1129.98 o                         
  -6  18   3       1852.75       1831.33       410.99 o                         
  -5  18   3       2145.19       2213.20       408.35 o                         
  -4  18   3       2680.30       3563.87       610.39 o                         
  -3  18   3         29.32       -221.27       297.99 o                         
  -2  18   3       4893.83       5116.69       533.20 o                         
  -1  18   3      13303.53      12764.36       757.45 o                         
   0  18   3        147.27       1133.02       800.38 o                         
   1  18   3      25967.68      26080.82      1373.05 o                         
   2  18   3       5418.66       6553.62       625.92 o                         
   3  18   3      51851.00      54023.80      1819.68 o                         
   4  18   3       5800.37       6127.47       570.36 o                         
   5  18   3      26256.23      27470.88      1433.37 o                         
   6  18   3        612.00        794.45       465.34 o                         
   7  18   3        231.83        219.08       473.36 o                         
   8  18   3       4389.44       4690.65       730.14 o                         
   9  18   3        776.03        143.82       443.20 o                         
  10  18   3        479.40       1554.62       830.99 o                         
 -11  19   3          0.09       1302.69      1264.56 o                         
 -10  19   3          9.65        731.39       623.49 o                         
  -9  19   3        335.89        396.00       559.78 o                         
  -8  19   3         15.26       1392.12       878.93 o                         
  -7  19   3      12497.08      11930.09       824.30 o                         
  -6  19   3       7234.36       6582.61       636.94 o                         
  -5  19   3      11460.95      10308.98       752.20 o                         
  -4  19   3        635.43        901.55       363.06 o                         
  -3  19   3       1453.90       1546.76       402.70 o                         
  -2  19   3         24.22        682.92       349.56 o                         
  -1  19   3      43677.81      45250.98      1585.69 o                         
   0  19   3       3034.54       2031.76       434.27 o                         
   1  19   3       7384.06       7415.70       620.60 o                         
   2  19   3        119.05        202.68       320.66 o                         
   3  19   3       4672.48       4323.57       529.05 o                         
   4  19   3       2238.72       2542.95       460.12 o                         
   5  19   3        695.69        950.21       478.97 o                         
   6  19   3        334.16       -183.65       341.73 o                         
   7  19   3       9963.18       8431.00       905.24 o                         
   8  19   3         19.35        224.98       556.11 o                         
   9  19   3          0.56        272.47       448.07 o                         
 -11  20   3        295.31       -184.08       457.92 o                         
 -10  20   3        120.98        480.25       481.82 o                         
  -9  20   3       8583.11      10182.09      1338.08 o                         
  -8  20   3        278.37       1077.02       423.68 o                         
  -7  20   3       4823.91       4024.83       585.99 o                         
  -6  20   3       5774.09       5806.43       708.43 o                         
  -5  20   3         69.96        904.72       994.68 o                         
  -4  20   3         77.65        280.89       325.01 o                         
  -3  20   3          3.36        128.20       267.91 o                         
  -2  20   3        850.05       1212.75       390.30 o                         
  -1  20   3      12042.77      11855.99       852.03 o                         
   0  20   3       2884.13       3789.55       667.85 o                         
   1  20   3       2625.38       3078.46       509.36 o                         
   2  20   3         14.91         48.24       278.21 o                         
   3  20   3       1132.56       1096.89       382.74 o                         
   4  20   3        190.73        775.06       498.27 o                         
   5  20   3       1058.08       1279.84       586.77 o                         
   6  20   3       1612.49       2036.39       661.74 o                         
   7  20   3       6076.28       5173.44       766.05 o                         
   8  20   3       3107.94       3283.25       724.40 o                         
   9  20   3        839.99       1755.05       712.03 o                         
 -11  21   3         70.19       -366.80       866.70 o                         
 -10  21   3       4509.44       3823.69       805.00 o                         
  -9  21   3        373.71       2153.25       651.93 o                         
  -8  21   3        408.24       1622.36       486.33 o                         
  -7  21   3        554.18        346.32       438.48 o                         
  -6  21   3       1428.08        742.78       424.50 o                         
  -5  21   3      14596.85      13885.29       930.10 o                         
  -4  21   3       3616.45       3734.48       543.28 o                         
  -3  21   3       1113.02       1904.74       470.51 o                         
  -2  21   3       3274.55       3911.98       561.35 o                         
  -1  21   3      18572.73      16799.94      1005.90 o                         
   0  21   3       1016.35       1602.30       427.40 o                         
   1  21   3       1351.34       1537.21       414.49 o                         
   2  21   3       4287.48       3549.33       582.85 o                         
   3  21   3       2282.80       3315.74       539.27 o                         
   4  21   3       1605.56       1798.62       474.86 o                         
   5  21   3       1767.94       2175.45       628.06 o                         
   6  21   3        712.18       1463.29      1293.11 o                         
   7  21   3       1911.37       1826.39       586.42 o                         
   8  21   3        843.14        638.81       566.70 o                         
 -10  22   3         34.09       -338.53       503.67 o                         
  -9  22   3         11.05       2030.74      1541.13 o                         
  -8  22   3        123.23        343.34      1162.51 o                         
  -7  22   3        565.79        560.07       502.36 o                         
  -6  22   3       8052.24       6950.37       757.73 o                         
  -5  22   3       1309.92       1393.75       632.32 o                         
  -4  22   3        606.82        589.82       520.88 o                         
  -3  22   3          0.47       -132.04       358.16 o                         
  -2  22   3         15.53        356.47       357.34 o                         
  -1  22   3        660.12        908.81       454.24 o                         
   0  22   3        329.04       1023.92       594.88 o                         
   1  22   3       1974.38       1936.70       510.60 o                         
   2  22   3         27.93        801.20       394.30 o                         
   3  22   3      13007.47      12721.36       922.59 o                         
   4  22   3          0.21        780.24       645.08 o                         
   5  22   3        211.13        420.43       541.83 o                         
   6  22   3        230.33        956.98       553.59 o                         
   7  22   3        750.86       2043.16       625.44 o                         
   8  22   3        395.81        825.32      1286.74 o                         
  -9  23   3        710.10       2551.35      1359.23 o                         
  -8  23   3         98.96        997.72      1008.69 o                         
  -7  23   3        103.62        822.22       465.14 o                         
  -6  23   3       2601.09       2680.35       599.83 o                         
  -5  23   3       5269.35       4546.69       645.86 o                         
  -4  23   3       1473.98       2750.57       664.23 o                         
  -3  23   3      25183.57      25980.59      1379.21 o                         
  -2  23   3       5267.02       4375.32       663.19 o                         
  -1  23   3      20301.09      20005.95      1208.56 o                         
   0  23   3       6130.20       6763.90       730.51 o                         
   1  23   3       3665.16       3195.55       590.67 o                         
   2  23   3         34.06        864.21       451.29 o                         
   3  23   3         54.89       1020.79       698.09 o                         
   4  23   3       2920.33       3255.33       702.58 o                         
   5  23   3        156.89        570.92       569.66 o                         
   6  23   3          8.29        370.09       565.87 o                         
   7  23   3        941.89       1986.12       628.92 o                         
  -9  24   3        913.67        199.48       704.90 o                         
  -8  24   3        383.31        797.30       650.18 o                         
  -7  24   3         25.57        480.30       702.34 o                         
  -6  24   3        186.97        806.92       688.85 o                         
  -5  24   3       1934.36       1639.88       553.51 o                         
  -4  24   3       1274.22        831.18       529.86 o                         
  -3  24   3         34.60        570.18       614.77 o                         
  -2  24   3       2992.68       2810.60       676.91 o                         
  -1  24   3       2251.14       2945.83       627.75 o                         
   0  24   3         72.65        317.36       373.83 o                         
   1  24   3       3339.34       3428.91       837.42 o                         
   2  24   3        192.92        807.40       525.73 o                         
   3  24   3      13479.62      12144.18       982.85 o                         
   4  24   3        219.31       1147.50       861.81 o                         
   5  24   3       1452.96        912.67      1211.31 o                         
   6  24   3        221.83       1184.69       638.73 o                         
   7  24   3       2952.77       1343.92       757.00 o                         
  -8  25   3       2104.41       3812.08       936.55 o                         
  -7  25   3         27.84       1271.50       812.07 o                         
  -6  25   3       1370.45       2169.73       657.48 o                         
  -5  25   3       5308.18       5673.92       889.04 o                         
  -4  25   3        602.97       1977.40       834.75 o                         
  -3  25   3       2328.76       2662.28       612.25 o                         
  -2  25   3        303.97       1369.80      1076.78 o                         
  -1  25   3         60.59       2371.44      1007.21 o                         
   0  25   3        237.83        715.05       604.29 o                         
   1  25   3          0.66       1290.76       753.44 o                         
   2  25   3       1329.01       1051.03       801.39 o                         
   3  25   3          5.19        829.10       697.71 o                         
   4  25   3        260.86       1492.90      1615.08 o                         
   5  25   3        200.75        984.67      1176.12 o                         
   6  25   3        213.94       -434.89       725.19 o                         
  -7  26   3          4.18       1038.27      1058.97 o                         
  -6  26   3        280.85       3428.42      1405.60 o                         
  -5  26   3       1380.97       1674.42       630.06 o                         
  -4  26   3        355.13       1250.01       634.41 o                         
  -3  26   3          0.07       1685.77       798.24 o                         
  -2  26   3       3452.39       3022.08       677.62 o                         
  -1  26   3       2082.05       1901.48       677.11 o                         
   0  26   3       1318.29       2471.21       646.04 o                         
   1  26   3          0.00       1461.14       684.37 o                         
   2  26   3        350.59       1989.54       701.23 o                         
   3  26   3       1608.91       2772.43      1271.20 o                         
   4  26   3        521.23       1490.60       849.15 o                         
   5  26   3        205.03       1700.21       749.11 o                         
  -6  27   3         44.11       2404.35       700.32 o                         
  -5  27   3        201.09       1226.43      1462.75 o                         
  -4  27   3        349.25         75.28       438.88 o                         
  -3  27   3         17.58        884.51      1782.21 o                         
  -2  27   3       1746.12       2302.09       816.34 o                         
  -1  27   3       9846.61       7642.08      1044.63 o                         
   0  27   3          4.59       1559.40       579.39 o                         
   1  27   3        230.47       1753.39       783.96 o                         
   2  27   3        935.89       1074.56       881.09 o                         
   3  27   3         63.79        105.40       561.70 o                         
   4  27   3          5.42       1538.06       911.47 o                         
  -5  28   3        398.70        762.64       848.64 o                         
  -4  28   3        604.97        201.06       568.43 o                         
  -3  28   3         12.93        315.95       611.09 o                         
  -2  28   3        517.39       1454.49       659.87 o                         
  -1  28   3       2355.10       1836.23       859.89 o                         
   0  28   3         87.22       2288.45      1245.67 o                         
   1  28   3       2323.08       1512.75       814.66 o                         
   2  28   3       1389.84       1844.49      1243.85 o                         
  -2  29   3        120.69        760.19      1413.94 o                         
  -1  29   3       2807.98       1971.80       844.74 o                         
   0  29   3        699.99       6300.60      2212.61 o                         
 -14   0   4        257.37       1677.20       914.03 o                         
 -12   0   4        209.29        159.73       505.82 o                         
 -10   0   4       3281.68       2966.90       843.04 o                         
  -8   0   4      13786.40      13633.56      1076.72 o                         
  -6   0   4     149270.31     142298.94      4528.74 o                         
  -4   0   4     690320.00     634567.25      9567.74 o                         
  -2   0   4       1181.68       1524.16       137.17 o                         
   0   0   4          0.29        164.39       162.69 o                         
   2   0   4      28874.95      29983.26      1520.43 o                         
   4   0   4      17398.36      15190.02       575.34 o                         
   6   0   4        105.93         50.29       292.84 o                         
   8   0   4       1933.72       1657.52       788.31 o                         
  10   0   4         47.21        283.97       425.96 o                         
  12   0   4       8709.21       8338.68      1532.26 o                         
 -15   1   4        688.45       1798.29       934.74 o                         
 -14   1   4        446.09       2782.20       734.98 o                         
 -13   1   4        707.30        796.91       530.97 o                         
 -12   1   4      11793.40      12551.75      1107.65 o                         
 -11   1   4        172.30        946.77       451.02 o                         
 -10   1   4      13440.41      13272.63       955.46 o                         
  -9   1   4       3813.70       3551.60       472.98 o                         
  -8   1   4       4669.35       4594.89       452.55 o                         
  -7   1   4         20.34        378.63       289.89 o                         
  -6   1   4       1823.06       1649.93       201.65 o                         
  -5   1   4      26950.92      26192.36       539.41 o                         
  -4   1   4        416.73        512.77        52.31 o                         
  -3   1   4        889.83        812.42        82.98 o                         
  -2   1   4      27005.15      27384.78       462.64 o                         
  -1   1   4       1355.17       2498.22       186.54 o                         
   0   1   4      21074.40      19398.88       438.02 o                         
   1   1   4       1862.98       1377.69       113.78 o                         
   2   1   4       1468.42       1535.94        99.49 o                         
   3   1   4        432.98        474.82        70.58 o                         
   4   1   4     237827.89     232283.38      3134.70 o                         
   5   1   4       1781.22       2071.25       253.37 o                         
   6   1   4       6577.08       5990.21       272.54 o                         
   7   1   4         78.28        206.17       514.70 o                         
   8   1   4         11.82       -245.52       269.18 o                         
   9   1   4       5853.61       6091.54       680.95 o                         
  10   1   4       2113.62       2239.82       899.24 o                         
  11   1   4        604.38        485.06       840.08 o                         
  12   1   4       1124.45       1961.17       792.75 o                         
 -15   2   4        995.92        593.66       669.17 o                         
 -14   2   4        568.24        815.49       754.30 o                         
 -13   2   4       4174.70       4787.53       809.54 o                         
 -12   2   4       2656.84       2946.40       659.92 o                         
 -11   2   4      12812.60      13361.48      1068.40 o                         
 -10   2   4       2296.14       3350.12       527.24 o                         
  -9   2   4      40339.96      40032.53      1642.96 o                         
  -8   2   4       4988.55       4973.94       825.29 o                         
  -7   2   4        716.15        785.41       112.59 o                         
  -6   2   4      61201.57      59527.53       998.67 o                         
  -5   2   4       1041.34       1314.77       157.90 o                         
  -4   2   4       7276.78       7143.18       251.34 o                         
  -3   2   4        661.00        693.97       122.54 o                         
  -2   2   4     218686.61     226286.25      2262.22 o                         
  -1   2   4       8929.25       9526.67       239.71 o                         
   0   2   4      32731.38      32640.41      1033.66 o                         
   1   2   4         61.17        163.10        82.87 o                         
   2   2   4      10300.70       9033.42       497.52 o                         
   3   2   4        160.43        182.34        67.89 o                         
   4   2   4      26617.21      25559.99       651.20 o                         
   5   2   4       6717.59       6304.64       238.97 o                         
   6   2   4       2471.97       2259.33       184.56 o                         
   7   2   4        410.07        343.42       154.10 o                         
   8   2   4          0.96       -266.85       266.85 o                         
   9   2   4        318.50       -175.75       211.67 o                         
  10   2   4       5012.70       6275.28       745.08 o                         
  11   2   4         68.24        706.60       893.32 o                         
  12   2   4        207.59       2224.44       928.82 o                         
 -15   3   4       2160.46       3243.90       907.66 o                         
 -14   3   4       5051.62       5130.92      1285.26 o                         
 -13   3   4        388.53        344.07      1146.24 o                         
 -12   3   4       2789.62       4017.59      1453.87 o                         
 -11   3   4         22.30        432.96       390.06 o                         
 -10   3   4      16061.38      17000.36      1032.83 o                         
  -9   3   4       6988.99       5812.49       576.16 o                         
  -8   3   4        787.92        692.10       304.70 o                         
  -7   3   4       7782.12       7613.20       466.95 o                         
  -6   3   4      31354.96      32165.27       734.01 o                         
  -5   3   4      70350.87      69357.43       971.75 o                         
  -4   3   4          3.33         17.58        44.72 o                         
  -3   3   4       2780.14       2633.46       144.50 o                         
  -2   3   4      14652.64      15018.16       335.63 o                         
  -1   3   4      14425.17      13771.35       310.05 o                         
   0   3   4      44443.35      45261.96       657.53 o                         
   1   3   4        139.33        590.99       149.06 o                         
   2   3   4      92692.88      92168.53      2102.68 o                         
   3   3   4        836.98        993.46       458.49 o                         
   4   3   4      64509.17      62491.20      1013.02 o                         
   5   3   4        958.15        109.96       176.97 o                         
   6   3   4      34575.91      31894.75      1300.70 o                         
   7   3   4          6.36        317.29       204.10 o                         
   8   3   4       8244.40       9134.13       541.06 o                         
   9   3   4      13392.13      14283.50       729.36 o                         
  10   3   4       1175.78       3129.82       968.48 o                         
  11   3   4        486.47        218.31       396.92 o                         
  12   3   4       1746.09       2342.76       878.53 o                         
 -15   4   4        766.56        365.23       611.49 o                         
 -14   4   4       1091.10       1798.33       853.24 o                         
 -13   4   4       1495.59       1791.95       702.53 o                         
 -12   4   4        444.50        -71.20       361.40 o                         
 -11   4   4        301.76       1839.52       496.55 o                         
 -10   4   4        922.38       1542.15       587.17 o                         
  -9   4   4       5235.95       4239.65       300.69 o                         
  -8   4   4      19747.68      18840.13      1330.18 o                         
  -7   4   4       2273.09       2006.13       175.27 o                         
  -6   4   4      78915.59      84352.44      3416.65 o                         
  -5   4   4        153.68         95.89        83.26 o                         
  -4   4   4      24255.05      26495.71       773.21 o                         
  -3   4   4          0.07         -8.75        69.63 o                         
  -2   4   4      11245.78      11677.65       293.72 o                         
  -1   4   4      10504.23       9870.62       303.14 o                         
   0   4   4     153374.09     156513.27      1688.69 o                         
   1   4   4         64.26        265.36       139.94 o                         
   2   4   4        370.46        754.61       157.37 o                         
   3   4   4       3497.70       3383.32       257.53 o                         
   4   4   4       1976.65       2276.97       740.99 o                         
   5   4   4       1807.43       1829.32       222.51 o                         
   6   4   4       9172.95      10066.00       520.78 o                         
   7   4   4         83.44        311.06       233.68 o                         
   8   4   4      40258.87      37591.38      1540.11 o                         
   9   4   4          2.49        313.78       477.72 o                         
  10   4   4        787.67       1515.34       381.88 o                         
  11   4   4         25.17        984.76       480.10 o                         
  12   4   4        507.80       1848.77       993.90 o                         
 -15   5   4          1.41        750.14       668.76 o                         
 -14   5   4       1941.42       2375.98       815.13 o                         
 -13   5   4          0.75        316.51       627.10 o                         
 -12   5   4      12010.68      13553.35      1112.88 o                         
 -11   5   4        439.18        195.23       488.07 o                         
 -10   5   4      20672.24      21689.42      1219.58 o                         
  -9   5   4          1.42          3.01        83.99 o                         
  -8   5   4      83636.44      81262.93      1738.58 o                         
  -7   5   4        457.10        675.83       154.49 o                         
  -6   5   4       6034.09       6037.76       197.46 o                         
  -5   5   4       5197.47       5460.85       197.71 o                         
  -4   5   4        471.77        581.30       117.85 o                         
  -3   5   4        328.83        708.58        99.18 o                         
  -2   5   4      15912.04      16094.85       479.11 o                         
  -1   5   4          8.66         26.19        62.00 o                         
   0   5   4     557531.62     541838.81      4613.89 o                         
   1   5   4       2363.52       1959.07        66.60 o                         
   2   5   4       5113.90       4801.03       405.81 o                         
   3   5   4        771.39        492.55       177.89 o                         
   4   5   4       3126.88       3215.07       285.45 o                         
   5   5   4        230.92        258.22       169.62 o                         
   6   5   4       6197.81       5598.26       395.16 o                         
   7   5   4        826.11       1453.66       281.38 o                         
   8   5   4      20544.31      20046.46       916.56 o                         
   9   5   4       1191.49       1540.40       838.22 o                         
  10   5   4       5630.10       5055.50       642.08 o                         
  11   5   4        239.32        732.26       499.91 o                         
  12   5   4       1578.39       1937.51       837.12 o                         
 -15   6   4       1402.86       1012.54       813.46 o                         
 -14   6   4       1761.72       1687.47       712.88 o                         
 -13   6   4       4544.57       5605.83       838.29 o                         
 -12   6   4        370.32        208.12       523.57 o                         
 -11   6   4       6341.80       6182.95       720.09 o                         
 -10   6   4       3773.36       3472.68       326.91 o                         
  -9   6   4      19439.51      17543.91      1075.14 o                         
  -8   6   4      25450.47      26873.82       984.50 o                         
  -7   6   4        108.67        212.15        81.61 o                         
  -6   6   4      12412.38      12413.65       455.56 o                         
  -5   6   4        572.42       1074.85       239.52 o                         
  -4   6   4       4607.45       4995.20       245.50 o                         
  -3   6   4        934.55        892.27       114.18 o                         
  -2   6   4      29224.98      31540.72       644.16 o                         
  -1   6   4        268.73        461.92        93.80 o                         
   0   6   4     140047.48     142067.50      1765.71 o                         
   1   6   4        345.86        318.87        53.20 o                         
   2   6   4      13115.60      13751.28       592.49 o                         
   3   6   4        317.30        171.82       215.94 o                         
   4   6   4       1339.39       1338.20       244.15 o                         
   5   6   4       7023.96       6616.90       442.99 o                         
   6   6   4       9345.11       9281.01       571.08 o                         
   7   6   4         55.48        414.64       268.66 o                         
   8   6   4      27537.04      28664.89      1149.70 o                         
   9   6   4          8.36        476.24       488.07 o                         
  10   6   4        913.42       1266.30       502.63 o                         
  11   6   4        425.56        174.52       559.07 o                         
  12   6   4         44.50        721.76       701.05 o                         
 -15   7   4       2251.79       1598.64       918.54 o                         
 -14   7   4       2376.28       2345.49       827.78 o                         
 -13   7   4       1846.79       3297.18       837.40 o                         
 -12   7   4          3.36          9.77       402.29 o                         
 -11   7   4          6.09        517.14      1017.56 o                         
 -10   7   4      13018.44      12687.45       939.26 o                         
  -9   7   4       8848.53       8316.34       501.33 o                         
  -8   7   4       1056.74       1492.39       248.21 o                         
  -7   7   4        150.18        467.29       156.69 o                         
  -6   7   4      13336.21      14782.39       535.89 o                         
  -5   7   4      83670.10      80448.42      1385.61 o                         
  -4   7   4        602.86        866.54       135.56 o                         
  -3   7   4        132.39        312.93        99.81 o                         
  -2   7   4      10533.51      11783.99       440.85 o                         
  -1   7   4        716.92        864.52       120.22 o                         
   0   7   4       5910.38       7123.25       538.82 o                         
   1   7   4         56.09        121.93        59.82 o                         
   2   7   4      48308.52      48616.01      2502.49 o                         
   3   7   4          0.29        197.73       215.61 o                         
   4   7   4          7.42        784.82       314.92 o                         
   5   7   4       7938.54       7913.74       522.63 o                         
   6   7   4      12887.69      13290.11       754.46 o                         
   7   7   4         96.51        388.92       265.89 o                         
   8   7   4       4857.11       4917.08       487.55 o                         
   9   7   4       5717.42       5989.25       574.96 o                         
  10   7   4        303.63       1423.77       497.59 o                         
  11   7   4        229.00       2351.63      1005.73 o                         
  12   7   4       1079.05        150.86       644.85 o                         
 -15   8   4        532.26       2269.44      1056.02 o                         
 -14   8   4        639.60        888.07       606.05 o                         
 -13   8   4       3405.01       2455.87       743.55 o                         
 -12   8   4       2393.28       2528.84       600.55 o                         
 -11   8   4       7204.61       6821.83       772.93 o                         
 -10   8   4       7221.37       7446.05       501.92 o                         
  -9   8   4       8652.80       8674.91       536.48 o                         
  -8   8   4      12771.92      11564.36       565.72 o                         
  -7   8   4        107.53        392.05       133.68 o                         
  -6   8   4      24796.56      25549.26       688.50 o                         
  -5   8   4       7167.56       6735.10       330.12 o                         
  -4   8   4      15944.07      16175.46       507.77 o                         
  -3   8   4       5068.09       4219.54       306.13 o                         
  -2   8   4     208344.75     218354.28      3015.69 o                         
  -1   8   4       5472.18       5890.98       277.12 o                         
   0   8   4      75590.25      75449.73      1303.02 o                         
   1   8   4       5562.00       4793.51       202.72 o                         
   2   8   4      16944.39      16065.49       503.38 o                         
   3   8   4         84.32        618.94       214.59 o                         
   4   8   4      25750.69      26030.65       968.55 o                         
   5   8   4       8534.17       8569.31       553.65 o                         
   6   8   4        781.16        695.36       263.46 o                         
   7   8   4         80.07        551.35       396.99 o                         
   8   8   4       4419.05       4501.88       489.26 o                         
   9   8   4        354.32        517.39       290.17 o                         
  10   8   4       7639.40       7469.55       685.08 o                         
  11   8   4          5.79        274.10       426.56 o                         
  12   8   4        120.44        887.41       804.58 o                         
 -14   9   4          1.12        352.01       751.34 o                         
 -13   9   4        210.43       1174.27       613.63 o                         
 -12   9   4       2162.55       3249.04       648.25 o                         
 -11   9   4         31.03         43.83       315.87 o                         
 -10   9   4      17056.55      18418.68       905.93 o                         
  -9   9   4       1226.33       1805.34       389.27 o                         
  -8   9   4         72.99        140.35       146.55 o                         
  -7   9   4        121.64        269.69       144.16 o                         
  -6   9   4        526.33        625.65       169.53 o                         
  -5   9   4       3024.38       3508.60       311.14 o                         
  -4   9   4        309.88        892.07       189.14 o                         
  -3   9   4        234.45        412.60       148.52 o                         
  -2   9   4      25286.26      27676.56      1092.15 o                         
  -1   9   4        731.25        679.98       146.50 o                         
   0   9   4      64624.22      66280.04      1283.43 o                         
   1   9   4        382.33        486.10       136.20 o                         
   2   9   4       2150.89       2677.71       358.64 o                         
   3   9   4       1118.72        942.09       174.20 o                         
   4   9   4     119466.74     120564.85      2839.71 o                         
   5   9   4        308.97        354.96       346.09 o                         
   6   9   4        592.45        725.88       458.49 o                         
   7   9   4        325.06        327.33       253.35 o                         
   8   9   4       3942.11       3501.40       481.35 o                         
   9   9   4        226.23       1053.49       585.76 o                         
  10   9   4        102.81         44.73       329.03 o                         
  11   9   4        181.68        740.33       603.44 o                         
 -14  10   4         37.24       -501.17       619.33 o                         
 -13  10   4       1160.43       1888.46       677.19 o                         
 -12  10   4        273.47       -118.29       376.86 o                         
 -11  10   4         61.76        243.95       280.61 o                         
 -10  10   4       1953.56       2427.00       425.84 o                         
  -9  10   4       2320.72       3056.58       603.44 o                         
  -8  10   4       7229.81       6563.36       410.58 o                         
  -7  10   4       4856.73       5148.54       345.60 o                         
  -6  10   4      61756.51      62970.33      2372.16 o                         
  -5  10   4      11129.83      10435.92       473.96 o                         
  -4  10   4     320667.09     323772.78      4744.28 o                         
  -3  10   4       3112.65       2809.42       250.41 o                         
  -2  10   4       1556.95       1611.48       208.95 o                         
  -1  10   4       5977.28       5828.94       320.69 o                         
   0  10   4         88.13        293.10       136.70 o                         
   1  10   4        269.53        626.06       227.99 o                         
   2  10   4      12783.23      13692.56       451.44 o                         
   3  10   4       5756.03       5502.54       409.28 o                         
   4  10   4      12996.17      13806.86       697.40 o                         
   5  10   4        936.75       1548.54       303.36 o                         
   6  10   4         56.82        115.23       253.18 o                         
   7  10   4         28.49        130.58       240.52 o                         
   8  10   4       2104.30       2211.22       443.29 o                         
   9  10   4         72.16        117.36       281.67 o                         
  10  10   4        213.93          4.75       216.57 o                         
  11  10   4         69.00       1180.19       709.75 o                         
 -14  11   4        551.83       1442.95       773.18 o                         
 -13  11   4       1491.49        393.13       503.01 o                         
 -12  11   4      10668.38      11028.69      1072.71 o                         
 -11  11   4        746.79        261.31       317.67 o                         
 -10  11   4        965.71       1243.09       690.70 o                         
  -9  11   4      10460.90      11189.74       715.47 o                         
  -8  11   4       8943.69       9449.18       487.65 o                         
  -7  11   4        569.77        329.76       200.67 o                         
  -6  11   4       3815.26       4074.87       331.69 o                         
  -5  11   4      14793.11      15610.34       605.99 o                         
  -4  11   4         27.36        726.45       361.63 o                         
  -3  11   4       6325.23       5884.20       359.68 o                         
  -2  11   4       1400.13       1421.78       217.98 o                         
  -1  11   4       5553.44       6125.37       364.54 o                         
   0  11   4       2105.75       2323.81       246.38 o                         
   1  11   4       1166.64       1098.20       256.60 o                         
   2  11   4       1728.70       2545.16       302.28 o                         
   3  11   4       2739.84       2335.79       207.41 o                         
   4  11   4     100441.97      95431.87      2527.17 o                         
   5  11   4       6991.41       6729.53       563.75 o                         
   6  11   4       7419.06       7402.38       685.03 o                         
   7  11   4       1713.94       1832.09       538.50 o                         
   8  11   4       1919.69       1854.42       464.97 o                         
   9  11   4       5113.74       6023.94       644.87 o                         
  10  11   4       4290.86       4634.01       629.85 o                         
  11  11   4         55.53       1392.26       707.90 o                         
 -14  12   4        668.25        652.65      1146.24 o                         
 -13  12   4       1895.91       1001.90       607.87 o                         
 -12  12   4        531.83        397.24       780.92 o                         
 -11  12   4       5031.24       5314.66      1308.93 o                         
 -10  12   4        126.21         32.23       263.71 o                         
  -9  12   4      31253.97      31350.51      1309.15 o                         
  -8  12   4        512.28        652.73       365.05 o                         
  -7  12   4       1138.17       1144.28       260.46 o                         
  -6  12   4      17241.15      17523.87       723.87 o                         
  -5  12   4        178.39        818.20       267.86 o                         
  -4  12   4        252.24        456.41       198.60 o                         
  -3  12   4       1340.08       1113.79       235.25 o                         
  -2  12   4      10515.93      10820.08       481.87 o                         
  -1  12   4       5414.17       5952.92       387.04 o                         
   0  12   4        807.37       1029.44       296.31 o                         
   1  12   4       4590.50       4508.50       425.62 o                         
   2  12   4       1067.53       1315.57       230.15 o                         
   3  12   4       1126.49        932.23       277.09 o                         
   4  12   4       3378.47       2218.68       373.72 o                         
   5  12   4       2421.98       2088.90       372.46 o                         
   6  12   4       3737.35       2966.55       435.17 o                         
   7  12   4         43.59        456.89       301.39 o                         
   8  12   4       1471.64       1431.97       707.60 o                         
   9  12   4        102.22       1592.00      1262.79 o                         
  10  12   4       1255.00       1889.72       515.60 o                         
  11  12   4         32.27       -319.47       760.21 o                         
 -14  13   4       3592.26       1545.99       740.69 o                         
 -13  13   4        154.87         11.13       684.78 o                         
 -12  13   4       2945.80       1870.95       625.40 o                         
 -11  13   4        122.10        159.69       331.90 o                         
 -10  13   4       4903.53       5072.92       584.44 o                         
  -9  13   4        661.65        547.51       472.65 o                         
  -8  13   4       2144.74       2560.28       355.99 o                         
  -7  13   4       5496.18       5282.56       448.38 o                         
  -6  13   4      18310.97      19080.44       813.78 o                         
  -5  13   4       7250.94       7836.09       491.86 o                         
  -4  13   4        432.03        586.96       390.60 o                         
  -3  13   4       4155.32       3435.52       351.95 o                         
  -2  13   4       2553.40       3155.80       314.27 o                         
  -1  13   4       4407.60       4335.60       361.93 o                         
   0  13   4      50641.67      52234.39      1738.99 o                         
   1  13   4        260.12         -2.58       147.03 o                         
   2  13   4      40873.55      40979.43      2012.56 o                         
   3  13   4       2688.97       2447.42       271.48 o                         
   4  13   4      68242.85      61597.47      2726.68 o                         
   5  13   4       1897.14       1785.06       379.96 o                         
   6  13   4      23418.68      25405.10      1213.95 o                         
   7  13   4        175.80        735.82       903.68 o                         
   8  13   4       1961.72       1764.94       464.63 o                         
   9  13   4       7409.73       8714.81       986.67 o                         
  10  13   4        708.38       -149.30       521.81 o                         
  11  13   4        772.49       -559.07      1058.97 o                         
 -13  14   4          0.04       -405.25       931.78 o                         
 -12  14   4        491.26        406.50       544.22 o                         
 -11  14   4        160.65        908.42       451.04 o                         
 -10  14   4          4.22        214.70       316.68 o                         
  -9  14   4        348.65        783.29       498.65 o                         
  -8  14   4       3259.03       3458.50       414.96 o                         
  -7  14   4         19.31         96.35       247.91 o                         
  -6  14   4      57220.97      60395.57      1682.38 o                         
  -5  14   4       2876.91       2923.73       507.65 o                         
  -4  14   4      27364.88      26785.41      1209.14 o                         
  -3  14   4        972.07       1219.75       267.89 o                         
  -2  14   4          8.64        588.31       320.64 o                         
  -1  14   4        887.89        766.34       247.90 o                         
   0  14   4      37532.30      40967.61      1248.76 o                         
   1  14   4       1784.64       2253.04       322.94 o                         
   2  14   4        721.96       1129.91       266.23 o                         
   3  14   4        410.44        681.50       225.83 o                         
   4  14   4        377.31        664.52       306.30 o                         
   5  14   4         57.14        657.75       337.90 o                         
   6  14   4       3928.76       4334.31       563.63 o                         
   7  14   4        160.81        890.25       528.07 o                         
   8  14   4      15286.69      14789.93      1001.76 o                         
   9  14   4          4.46        736.91       571.10 o                         
  10  14   4         25.78       -566.04       566.04 o                         
 -13  15   4         13.39       -370.05       539.60 o                         
 -12  15   4       2567.95       2371.45      1566.28 o                         
 -11  15   4        885.22       1280.68       507.14 o                         
 -10  15   4       5010.33       5177.90       645.18 o                         
  -9  15   4         22.20       -133.23       243.04 o                         
  -8  15   4      22952.42      22888.99      1014.28 o                         
  -7  15   4        243.68        430.45       272.09 o                         
  -6  15   4       1784.24       1795.03       341.20 o                         
  -5  15   4      13477.96      13429.90       718.87 o                         
  -4  15   4          9.15        597.06       361.73 o                         
  -3  15   4        527.24        277.80       229.37 o                         
  -2  15   4       3747.71       3559.17       404.24 o                         
  -1  15   4       5500.31       4345.10       397.67 o                         
   0  15   4     116934.84     118430.19      2674.43 o                         
   1  15   4       3896.54       4096.36       407.45 o                         
   2  15   4        172.99        829.03       268.53 o                         
   3  15   4       1313.34       1252.84       276.47 o                         
   4  15   4       1372.62       1689.21       377.85 o                         
   5  15   4        209.99        169.44       283.57 o                         
   6  15   4        603.92        965.43       391.40 o                         
   7  15   4       2715.77       3100.53       522.46 o                         
   8  15   4       3012.61       3160.63       638.87 o                         
   9  15   4       3642.80       3827.31       639.53 o                         
  10  15   4       1495.63       1985.41       596.75 o                         
 -13  16   4       1907.88       2049.98       764.09 o                         
 -12  16   4         71.33       1337.60       792.72 o                         
 -11  16   4       6863.16       6643.57       814.82 o                         
 -10  16   4        641.86       1479.67       496.42 o                         
  -9  16   4      11005.74      10087.15       733.43 o                         
  -8  16   4       9888.73      10021.08       690.48 o                         
  -7  16   4       1415.36       2109.04       435.49 o                         
  -6  16   4        259.14          0.77       243.51 o                         
  -5  16   4        292.18         96.20       236.75 o                         
  -4  16   4      23284.80      22624.97       948.46 o                         
  -3  16   4       3676.95       3351.78       394.65 o                         
  -2  16   4      10337.05       9910.07       843.66 o                         
  -1  16   4       1930.76       1903.18       344.43 o                         
   0  16   4      32154.31      32047.57      1144.77 o                         
   1  16   4        440.15       1163.91       306.19 o                         
   2  16   4       5557.54       4979.36       460.15 o                         
   3  16   4       2475.47       2426.92       361.19 o                         
   4  16   4        608.79        698.56       365.88 o                         
   5  16   4       1996.72       1666.53       418.04 o                         
   6  16   4       2058.18       1645.69       453.24 o                         
   7  16   4          7.36         37.77       380.71 o                         
   8  16   4       5471.16       5314.47       763.67 o                         
   9  16   4          1.15        434.83       706.97 o                         
  10  16   4        280.81        583.34       589.80 o                         
 -12  17   4        423.83        121.66       621.19 o                         
 -11  17   4          0.45        389.69       461.69 o                         
 -10  17   4       3537.36       3784.22       676.07 o                         
  -9  17   4       1428.83       1463.38       459.48 o                         
  -8  17   4        372.13        509.99       568.28 o                         
  -7  17   4        415.98       1129.43       883.64 o                         
  -6  17   4       1082.36       1553.95       358.84 o                         
  -5  17   4      25449.16      25269.49      1261.65 o                         
  -4  17   4        738.36       1557.61       365.11 o                         
  -3  17   4        541.66        981.37       356.08 o                         
  -2  17   4       2442.75       3337.01       591.86 o                         
  -1  17   4        158.09         -8.32       179.81 o                         
   0  17   4        679.03        651.82       328.20 o                         
   1  17   4         69.81        -62.83       227.07 o                         
   2  17   4       4942.17       5274.99       512.20 o                         
   3  17   4        116.96        691.87       416.31 o                         
   4  17   4       9278.59      10113.70       875.31 o                         
   5  17   4       1754.91       2159.53       483.34 o                         
   6  17   4        198.71       -209.76       488.51 o                         
   7  17   4        116.21        293.95       469.03 o                         
   8  17   4        820.38       1072.34       522.37 o                         
   9  17   4       1507.58       3141.17       738.58 o                         
 -12  18   4        879.37        250.60      1082.64 o                         
 -11  18   4        750.82       1612.79       772.67 o                         
 -10  18   4       1726.85       1232.47       596.36 o                         
  -9  18   4        245.34       1029.57       466.50 o                         
  -8  18   4       5392.88       5252.73       642.13 o                         
  -7  18   4        768.57        752.11       406.22 o                         
  -6  18   4        312.26       1256.26       484.28 o                         
  -5  18   4       1987.72       2353.06       436.60 o                         
  -4  18   4      12266.47      13741.23       814.60 o                         
  -3  18   4       4812.38       5248.33       539.90 o                         
  -2  18   4      41904.23      42907.53      1574.14 o                         
  -1  18   4       6877.59       6673.71       578.60 o                         
   0  18   4      28979.54      28255.62      1174.27 o                         
   1  18   4       7846.91       8276.86       631.21 o                         
   2  18   4       1604.60       1792.38       376.08 o                         
   3  18   4        207.58        921.07       423.97 o                         
   4  18   4       9499.56       8898.54       930.35 o                         
   5  18   4       2856.04       3196.10       577.60 o                         
   6  18   4        667.50       1819.20       539.48 o                         
   7  18   4         15.65        505.74       522.38 o                         
   8  18   4       3495.26       2151.79       655.45 o                         
   9  18   4        352.43       1060.41       543.92 o                         
 -12  19   4        160.43        133.68       597.64 o                         
 -11  19   4        313.66        307.63       626.74 o                         
 -10  19   4       9299.37       9405.76      1058.56 o                         
  -9  19   4        170.16        656.32       423.28 o                         
  -8  19   4        510.05       1424.85       636.77 o                         
  -7  19   4        362.70       1211.34       404.80 o                         
  -6  19   4         34.31        267.16       300.11 o                         
  -5  19   4         50.37        388.82       364.55 o                         
  -4  19   4         28.72       -363.53       363.53 o                         
  -3  19   4       1819.97       1393.93       396.86 o                         
  -2  19   4       8261.42       7593.22       667.97 o                         
  -1  19   4       3124.29       4086.16       518.76 o                         
   0  19   4      22162.21      22057.36      1039.92 o                         
   1  19   4       1131.13       1744.22       374.25 o                         
   2  19   4       5741.56       4939.35       549.70 o                         
   3  19   4          2.43        269.15       279.25 o                         
   4  19   4      20553.83      20917.60      1291.00 o                         
   5  19   4        108.49       -204.87       397.65 o                         
   6  19   4        560.23       1607.72       905.16 o                         
   7  19   4         11.94       1592.66       579.82 o                         
   8  19   4       2515.07       2318.55       728.03 o                         
   9  19   4       1025.42        827.10       629.34 o                         
 -11  20   4         15.25        300.01       582.18 o                         
 -10  20   4        304.23        794.74       905.45 o                         
  -9  20   4       3913.56       4398.50      1171.30 o                         
  -8  20   4        956.80        445.39       387.87 o                         
  -7  20   4       3395.46       3258.82       538.37 o                         
  -6  20   4       3542.73       3668.96       564.01 o                         
  -5  20   4       4046.20       4152.84       547.08 o                         
  -4  20   4      49506.24      49306.12      1812.67 o                         
  -3  20   4       1121.60        987.25       505.94 o                         
  -2  20   4       1785.91       1188.68       405.41 o                         
  -1  20   4       3217.15       3617.81       495.64 o                         
   0  20   4         28.44        625.46       343.13 o                         
   1  20   4        339.90        655.88       428.66 o                         
   2  20   4        660.02        643.88       388.10 o                         
   3  20   4       1692.40       1693.53       445.33 o                         
   4  20   4       3063.67       2264.41       583.61 o                         
   5  20   4        471.29       1714.18      1131.45 o                         
   6  20   4          4.64       1259.18       919.85 o                         
   7  20   4         59.84        516.50       724.83 o                         
   8  20   4         41.84        822.72       604.26 o                         
 -11  21   4        707.20       1913.13      1541.13 o                         
 -10  21   4         52.35       4976.57      3130.77 o                         
  -9  21   4       4160.83       3513.76       692.66 o                         
  -8  21   4       4198.22       4437.80       744.66 o                         
  -7  21   4         47.08        459.83       443.14 o                         
  -6  21   4        364.47       1190.01       487.10 o                         
  -5  21   4       3505.95       2577.59       524.90 o                         
  -4  21   4        239.91        787.14       417.14 o                         
  -3  21   4       1618.25       1603.29       467.28 o                         
  -2  21   4         37.52        911.75       646.60 o                         
  -1  21   4        606.32        440.27       355.66 o                         
   0  21   4       7671.93       8429.93       755.89 o                         
   1  21   4       1613.48       1802.89       461.53 o                         
   2  21   4        194.23       1780.27       433.01 o                         
   3  21   4       2118.28       3114.01       646.01 o                         
   4  21   4       8100.60       8352.91       885.33 o                         
   5  21   4       2940.62       2976.36       660.98 o                         
   6  21   4       1528.56        553.81       565.22 o                         
   7  21   4       2311.69       1890.51       644.97 o                         
   8  21   4       1343.50       1623.37       700.41 o                         
 -10  22   4        358.41       1344.01       673.76 o                         
  -9  22   4       3782.04       3993.76       982.97 o                         
  -8  22   4       2347.17       3041.79       747.27 o                         
  -7  22   4        534.43        -87.78       343.05 o                         
  -6  22   4       3184.98       4164.83       679.71 o                         
  -5  22   4         23.75        816.88       531.86 o                         
  -4  22   4        100.56        367.55       426.76 o                         
  -3  22   4         43.66        327.22       360.29 o                         
  -2  22   4         54.03        432.93       443.76 o                         
  -1  22   4       3281.33       3426.79       591.33 o                         
   0  22   4       7092.57       6894.19       740.36 o                         
   1  22   4        528.18       1692.83       468.38 o                         
   2  22   4          0.93        713.84       430.65 o                         
   3  22   4        367.80       1736.18       624.35 o                         
   4  22   4          0.70       1402.78       704.80 o                         
   5  22   4        385.96        878.06      1056.02 o                         
   6  22   4       1110.78       2169.10       648.23 o                         
   7  22   4         18.82       -512.93       512.93 o                         
  -9  23   4         19.03       2088.50      2465.52 o                         
  -8  23   4        779.54       1384.55      1754.11 o                         
  -7  23   4       1827.21       2053.52       580.02 o                         
  -6  23   4       2648.43       3078.32       606.02 o                         
  -5  23   4         41.22       1479.72       535.22 o                         
  -4  23   4         38.36         59.36       453.24 o                         
  -3  23   4        451.03        513.03       665.45 o                         
  -2  23   4         54.06        405.42       521.56 o                         
  -1  23   4        345.01        553.14       502.31 o                         
   0  23   4      14044.91      13084.11       962.61 o                         
   1  23   4         70.07        647.92       442.94 o                         
   2  23   4       7625.77       6326.91       764.92 o                         
   3  23   4       1654.25       2206.95       882.73 o                         
   4  23   4      14996.16      15399.65      1311.76 o                         
   5  23   4       2975.40       4397.55       836.24 o                         
   6  23   4       3319.94       3628.70       834.75 o                         
   7  23   4        207.16       1141.38       642.54 o                         
  -9  24   4         10.23        283.87       593.72 o                         
  -8  24   4         31.40       2026.25      1375.48 o                         
  -7  24   4        214.13       1067.85       985.02 o                         
  -6  24   4      10932.85       7920.98       867.23 o                         
  -5  24   4       3673.92       3522.72       699.27 o                         
  -4  24   4       5743.71       4436.88       672.89 o                         
  -3  24   4       1430.18       1396.15       621.65 o                         
  -2  24   4        256.89       1608.37      1007.98 o                         
  -1  24   4          4.34        573.86       813.46 o                         
   0  24   4       2372.98       1608.24       564.69 o                         
   1  24   4       1412.95       1179.05       505.65 o                         
   3  24   4          0.32       2448.40       900.32 o                         
   4  24   4         26.84       1101.74      1076.72 o                         
   5  24   4        501.83        279.36       479.77 o                         
   6  24   4        851.30        129.80       527.01 o                         
  -8  25   4       2521.92       3951.49       953.77 o                         
  -7  25   4          2.86        475.94       637.44 o                         
  -6  25   4        637.51       1080.50       559.21 o                         
  -5  25   4       4870.93       4844.08       753.63 o                         
  -4  25   4         17.64       2080.21       638.69 o                         
  -3  25   4        471.49       1168.77       816.52 o                         
  -2  25   4         12.08       1568.15       641.29 o                         
  -1  25   4        477.66       1174.11       600.66 o                         
   0  25   4       8719.71       8761.35       918.61 o                         
   1  25   4        556.29       1419.15       544.79 o                         
   2  25   4        513.22        864.07       607.27 o                         
   3  25   4         75.32        583.40       652.45 o                         
   4  25   4          7.38        266.32       497.96 o                         
   5  25   4        570.07        244.74       551.38 o                         
  -7  26   4       1264.48       1119.00       839.94 o                         
  -6  26   4        177.00       -571.05       679.65 o                         
  -5  26   4        632.25        889.90       583.72 o                         
  -4  26   4       8053.23       7458.93       955.81 o                         
  -3  26   4       1291.73       1466.47       578.40 o                         
  -2  26   4         95.05        778.56       808.40 o                         
  -1  26   4       1476.86       3403.79       947.41 o                         
   0  26   4       1546.08       3606.62       880.38 o                         
   1  26   4        356.35       1288.87       931.28 o                         
   2  26   4        575.33       1527.74      1217.67 o                         
   3  26   4       1443.45        855.62       907.25 o                         
   4  26   4          7.14       2119.68      1023.48 o                         
  -6  27   4         41.77        311.09      1187.65 o                         
  -5  27   4       2741.26       3649.47       942.36 o                         
  -4  27   4        127.28         82.04       507.26 o                         
  -3  27   4        430.86        571.32       613.25 o                         
  -2  27   4        467.06       1181.61       802.88 o                         
  -1  27   4         91.82       3487.83      3415.04 o                         
   0  27   4        607.01       -854.87      1153.63 o                         
   1  27   4         11.31       -124.23       924.38 o                         
   3  27   4        598.14        609.69       982.07 o                         
  -4  28   4       4137.15       4007.25       894.88 o                         
  -3  28   4        825.43       1753.51       706.61 o                         
  -2  28   4       5391.82       4132.37       835.28 o                         
  -1  28   4        577.10       2763.66      1792.57 o                         
   0  28   4       2735.82       2733.30       853.00 o                         
   1  28   4       1522.71       2818.34      1325.56 o                         
 -15   0   5       6318.04       8569.41      1656.50 o                         
 -13   0   5        549.76       1198.00       804.58 o                         
 -11   0   5      16481.24      16819.35      1748.20 o                         
  -9   0   5      18302.64      18256.96      1419.85 o                         
  -7   0   5      31975.91      31065.22      1668.33 o                         
  -5   0   5        828.72        845.82       124.24 o                         
  -3   0   5       8702.73       8485.98       403.77 o                         
  -1   0   5      33644.36      36774.22      1325.20 o                         
   1   0   5     567771.56     523757.16      7693.84 o                         
   3   0   5      12819.30      11650.13       427.72 o                         
   5   0   5        293.43        795.05       411.17 o                         
   7   0   5      13643.28      12634.93       614.48 o                         
   9   0   5        671.54        692.18       538.36 o                         
  11   0   5       1879.92       2369.38       822.33 o                         
 -15   1   5       1112.19       1245.60       735.16 o                         
 -14   1   5       3150.69       4012.35       861.00 o                         
 -13   1   5       1719.94       1941.84       661.31 o                         
 -12   1   5       6637.20       7202.46       827.08 o                         
 -11   1   5        104.33        417.21       386.02 o                         
 -10   1   5       2837.88       2426.78       492.92 o                         
  -9   1   5       5317.82       5267.87       605.31 o                         
  -8   1   5       7073.50       7181.44       588.77 o                         
  -7   1   5      61745.41      61762.77      1930.20 o                         
  -6   1   5          0.01         -8.56       245.52 o                         
  -5   1   5      71137.79      72258.46      1331.32 o                         
  -4   1   5       2557.61       2470.55       148.75 o                         
  -3   1   5      19190.40      19260.96       417.57 o                         
  -2   1   5       1087.17        950.85       100.33 o                         
  -1   1   5      11268.67      11630.69       313.68 o                         
   0   1   5       2785.22       2754.81       152.33 o                         
   1   1   5       8705.80       9083.19       358.81 o                         
   2   1   5         23.71        125.87        85.39 o                         
   3   1   5       8980.59       8706.86       359.56 o                         
   4   1   5        417.98        497.38       295.02 o                         
   5   1   5      10490.67      10083.46       336.57 o                         
   6   1   5       2249.63       2168.98       171.00 o                         
   7   1   5       5911.32       6515.34       413.81 o                         
   8   1   5         57.14         34.88       235.30 o                         
   9   1   5      17819.33      16896.80      1102.09 o                         
  10   1   5        749.65       1226.26       462.87 o                         
  11   1   5        871.26       1651.64       641.41 o                         
 -15   2   5        681.59       4197.79      1600.29 o                         
 -14   2   5       1344.62       2791.79       793.43 o                         
 -13   2   5      11257.93      11376.08      1127.05 o                         
 -12   2   5         21.22       -340.53       405.05 o                         
 -11   2   5        557.55        449.39       377.31 o                         
 -10   2   5       2373.99       2202.34       474.46 o                         
  -9   2   5      15911.04      17707.81      1180.25 o                         
  -8   2   5      39787.13      38591.02      1531.67 o                         
  -7   2   5         70.68        256.73        67.55 o                         
  -6   2   5        989.39       1360.88       267.08 o                         
  -5   2   5         57.94        197.42       131.93 o                         
  -4   2   5      72627.47      71617.21      1393.64 o                         
  -3   2   5       3597.97       3772.14       178.27 o                         
  -2   2   5       8363.11       7155.85       230.32 o                         
  -1   2   5      64341.75      64162.03       968.96 o                         
   0   2   5        911.73        943.41       109.79 o                         
   1   2   5        714.67        903.11       122.54 o                         
   2   2   5          4.07        170.37       259.08 o                         
   3   2   5      64057.74      60026.64      2231.45 o                         
   4   2   5        392.27        547.92       163.00 o                         
   5   2   5      20424.10      19547.08       682.20 o                         
   6   2   5      10362.07      10637.62       506.23 o                         
   7   2   5       9614.12       9879.40       522.39 o                         
   8   2   5        167.55        -50.29       360.88 o                         
   9   2   5       5860.48       5082.57       665.90 o                         
  10   2   5       4649.05       5046.32       721.29 o                         
  11   2   5         56.56        655.70       469.23 o                         
 -15   3   5        158.60       1795.52      1124.05 o                         
 -14   3   5       4184.92       4018.07       965.19 o                         
 -13   3   5          4.21       3043.81      1168.42 o                         
 -12   3   5       8511.83       9519.45      1040.11 o                         
 -11   3   5       3306.46       3404.80       607.12 o                         
 -10   3   5       8829.94       8424.71       762.23 o                         
  -9   3   5      36038.07      35554.88      1569.40 o                         
  -8   3   5      14415.87      14621.40       865.87 o                         
  -7   3   5      24329.58      24606.76       705.14 o                         
  -6   3   5         63.17         37.20        94.96 o                         
  -5   3   5      68166.12      73329.41      3352.41 o                         
  -4   3   5       3346.06       3380.24       163.21 o                         
  -3   3   5        395.06        466.61        93.64 o                         
  -2   3   5        102.41        302.69        90.20 o                         
  -1   3   5     144896.34     148530.38      1940.18 o                         
   0   3   5       6705.30       6671.63       260.87 o                         
   1   3   5      25806.36      26638.14       633.33 o                         
   2   3   5        314.25         99.20       130.13 o                         
   3   3   5          4.96        385.37       235.46 o                         
   4   3   5        963.15       1200.24       252.92 o                         
   5   3   5      19533.47      19121.06       708.80 o                         
   6   3   5       1698.42       1951.39       288.54 o                         
   7   3   5       3025.83       2741.34       311.58 o                         
   8   3   5         33.08        895.33       342.83 o                         
   9   3   5       5160.80       5105.72       691.47 o                         
  10   3   5        430.44        535.34       446.81 o                         
  11   3   5       3456.04       2607.69       875.58 o                         
 -15   4   5          0.51        104.37       680.35 o                         
 -14   4   5         87.98        698.09       789.79 o                         
 -13   4   5         70.66       -292.84       689.22 o                         
 -12   4   5         14.45        496.50       431.62 o                         
 -11   4   5       5974.28       6273.48       749.22 o                         
 -10   4   5       2061.81       1732.05       460.03 o                         
  -9   4   5      17981.63      18386.01      1249.77 o                         
  -8   4   5      11772.35      12905.07       482.41 o                         
  -7   4   5         30.97         41.54       117.86 o                         
  -6   4   5         72.81        244.41       153.38 o                         
  -5   4   5         56.89        100.57       112.29 o                         
  -4   4   5       6636.48       7572.84       297.32 o                         
  -3   4   5      52849.59      51300.79       884.83 o                         
  -2   4   5        641.81        874.53       115.76 o                         
  -1   4   5      88220.47      91582.53      1718.49 o                         
   0   4   5        708.17        624.57        80.21 o                         
   1   4   5      96656.24      99619.01      1992.31 o                         
   2   4   5          3.08        242.84       205.61 o                         
   3   4   5       1201.59       1100.50       237.03 o                         
   4   4   5         54.89        -29.58       173.61 o                         
   5   4   5      40697.52      38246.88      1551.99 o                         
   6   4   5       1379.47       1639.73       277.80 o                         
   7   4   5       3024.02       3494.14       365.62 o                         
   8   4   5        163.61       1461.34       462.97 o                         
   9   4   5          8.22         47.33       505.82 o                         
  10   4   5       2009.26       2388.38       952.49 o                         
  11   4   5       1211.26       1967.36       597.16 o                         
 -15   5   5        448.81       1666.55      1313.36 o                         
 -14   5   5        388.58       2727.30      1147.72 o                         
 -13   5   5       1231.60       1262.68      1683.12 o                         
 -12   5   5        871.19       1140.65       884.45 o                         
 -11   5   5       3586.59       3646.20       620.87 o                         
 -10   5   5        217.88       -201.09       304.84 o                         
  -9   5   5         88.57        -25.59       111.65 o                         
  -8   5   5          0.98        435.07       138.00 o                         
  -7   5   5      13600.27      12199.87       782.05 o                         
  -6   5   5       1208.68       1081.04       135.34 o                         
  -5   5   5     141865.30     142007.00      1855.03 o                         
  -4   5   5       1095.14       1294.93       133.36 o                         
  -3   5   5     326369.84     317281.66      3604.19 o                         
  -2   5   5       3028.26       2662.20       180.60 o                         
  -1   5   5       4649.15       4849.32       208.94 o                         
   0   5   5       3172.20       2529.34       264.65 o                         
   1   5   5       3429.04       3338.34       283.74 o                         
   2   5   5          4.34        127.45       180.68 o                         
   3   5   5      13980.36      14999.85       639.42 o                         
   4   5   5        647.64        902.14       214.19 o                         
   5   5   5      67738.30      65514.69      1724.97 o                         
   6   5   5          1.30        219.61       218.40 o                         
   7   5   5        701.70       1314.89       335.72 o                         
   8   5   5          1.90         33.48       219.40 o                         
   9   5   5        762.34       1564.52       428.46 o                         
  10   5   5          8.85        -86.40       353.47 o                         
  11   5   5        427.26       1710.16      1313.36 o                         
 -15   6   5        985.97        254.63       589.44 o                         
 -14   6   5        811.24        879.47       620.45 o                         
 -13   6   5        162.66        251.43       408.00 o                         
 -12   6   5        169.66        430.34       439.17 o                         
 -11   6   5      18211.08      17436.75      1212.08 o                         
 -10   6   5       2317.34       2274.81       862.27 o                         
  -9   6   5      11559.48      11877.28       559.87 o                         
  -8   6   5      24356.98      23820.85       835.75 o                         
  -7   6   5       2836.68       3078.52       388.16 o                         
  -6   6   5       1846.74       1865.23       291.24 o                         
  -5   6   5          2.88        -41.93       140.02 o                         
  -4   6   5      13523.17      15961.48       822.31 o                         
  -3   6   5      34935.07      34446.31       714.28 o                         
  -2   6   5       2240.28       2000.10       152.02 o                         
  -1   6   5      19786.85      19416.76       469.30 o                         
   0   6   5        714.24        667.23        90.41 o                         
   1   6   5       7366.92       7093.22       404.54 o                         
   2   6   5         17.40        -58.51       156.23 o                         
   3   6   5        117.14        285.67       342.73 o                         
   4   6   5        511.97        329.93       236.68 o                         
   5   6   5      60500.70      65334.22      1822.03 o                         
   6   6   5       7369.43       7646.07       535.12 o                         
   7   6   5       5298.99       4924.11       469.02 o                         
   8   6   5        111.76        949.99       311.75 o                         
   9   6   5       1268.69       3417.01       694.31 o                         
  10   6   5       3090.03       4536.96      1413.94 o                         
  11   6   5       2326.99       2772.00       748.25 o                         
 -15   7   5        313.06       2382.04      2036.60 o                         
 -14   7   5       2992.76       3398.41       881.58 o                         
 -13   7   5         68.90         50.29       508.78 o                         
 -12   7   5       7856.06       6866.55       914.03 o                         
 -11   7   5       1302.50       1374.77       475.76 o                         
 -10   7   5       9213.56       9243.90       874.19 o                         
  -9   7   5       8761.82       9021.50       541.67 o                         
  -8   7   5      23083.80      22539.01       851.23 o                         
  -7   7   5        398.40       1033.14       341.45 o                         
  -6   7   5        413.13        362.10       150.88 o                         
  -5   7   5      77213.20      78180.84      1531.45 o                         
  -4   7   5       8078.10       8408.31       686.12 o                         
  -3   7   5        144.37         98.78       132.00 o                         
  -2   7   5       2683.50       2779.86       186.77 o                         
  -1   7   5      41218.52      41269.88      1161.47 o                         
   0   7   5       2689.66       2935.69       228.38 o                         
   1   7   5       5225.42       4539.40       422.93 o                         
   2   7   5       1609.69       2241.38       293.03 o                         
   3   7   5        283.54         93.39       187.13 o                         
   4   7   5          4.64        462.39       245.34 o                         
   5   7   5       3743.84       3805.40       449.12 o                         
   6   7   5       2052.50       2396.34       455.20 o                         
   7   7   5       6197.14       6509.67       597.60 o                         
   8   7   5        212.35        629.64       318.46 o                         
   9   7   5        193.54       -205.68       267.14 o                         
  10   7   5        860.93       3005.36      1032.35 o                         
  11   7   5       1273.08       1866.52       646.32 o                         
 -15   8   5       1051.94       1959.93      1044.18 o                         
 -14   8   5        192.03        375.67       760.21 o                         
 -13   8   5      10488.66      11050.53      1128.12 o                         
 -12   8   5        670.24       -309.48       419.75 o                         
 -11   8   5       3378.39       3804.77       831.21 o                         
 -10   8   5        575.34        848.40       257.03 o                         
  -9   8   5      10081.44       9895.99       572.01 o                         
  -8   8   5      11223.45      11637.15       618.62 o                         
  -7   8   5         31.05        354.24       185.09 o                         
  -6   8   5       1989.09       2329.78       206.62 o                         
  -5   8   5        109.49        135.83       149.01 o                         
  -4   8   5      25931.33      25571.24       677.20 o                         
  -3   8   5      12859.50      12977.55       500.39 o                         
  -2   8   5        177.14        233.10       134.01 o                         
  -1   8   5      33203.46      33152.90       753.01 o                         
   0   8   5        861.60        828.64       118.31 o                         
   1   8   5      32182.21      31650.98      1355.99 o                         
   2   8   5       2158.29       2525.82       471.24 o                         
   3   8   5      54365.80      56741.25      1847.70 o                         
   4   8   5        895.11        902.72       317.81 o                         
   5   8   5      59195.83      61403.10      1896.89 o                         
   6   8   5        397.67        713.36       402.88 o                         
   7   8   5      10572.26      11287.23       714.44 o                         
   8   8   5          1.42        699.37       509.36 o                         
   9   8   5       7187.78       6816.05       814.17 o                         
  10   8   5       4800.59       6273.98      1189.13 o                         
  11   8   5        107.55        122.89       414.83 o                         
 -15   9   5       1125.37        860.63      1153.63 o                         
 -14   9   5       1084.90       2629.50       800.55 o                         
 -13   9   5        299.98       1556.86      1190.61 o                         
 -12   9   5        437.80        568.31       577.86 o                         
 -11   9   5        248.96       -215.94       520.61 o                         
 -10   9   5         86.87        465.43       302.83 o                         
  -9   9   5        281.02        552.37       650.77 o                         
  -8   9   5        487.84        879.07       278.49 o                         
  -7   9   5      20957.93      20181.64       620.76 o                         
  -6   9   5        289.15        735.12       206.65 o                         
  -5   9   5     124470.70     129818.62      2285.50 o                         
  -4   9   5       2547.90       2736.94       239.50 o                         
  -3   9   5      48296.43      55248.61      1903.37 o                         
  -2   9   5        190.26        197.15       125.30 o                         
  -1   9   5        596.38       1004.04       155.65 o                         
   0   9   5        732.32        835.45       176.76 o                         
   1   9   5        261.24        328.66       127.52 o                         
   2   9   5         48.84        481.43       263.17 o                         
   3   9   5       2588.56       2607.23       353.20 o                         
   4   9   5       1240.06       1562.20       442.65 o                         
   5   9   5      13304.34      12251.93       715.83 o                         
   6   9   5        653.36        318.04       291.77 o                         
   7   9   5       7814.05       8334.55       661.12 o                         
   8   9   5         76.64       -241.13       301.99 o                         
   9   9   5      10230.23       9540.16       781.73 o                         
  10   9   5         78.87       -150.43       382.82 o                         
  11   9   5         87.29        503.50       488.06 o                         
 -14  10   5         52.87       1092.00       726.68 o                         
 -13  10   5         60.21         51.61       408.82 o                         
 -12  10   5        368.49        380.10       448.36 o                         
 -11  10   5       9370.73       9394.15       967.16 o                         
 -10  10   5          0.13        -66.77       222.36 o                         
  -9  10   5       8403.87       9055.09       626.57 o                         
  -8  10   5       1604.55       1516.19       212.53 o                         
  -7  10   5      15485.43      14476.79       546.28 o                         
  -6  10   5         43.84        -11.34       158.44 o                         
  -5  10   5        508.83        493.24       179.52 o                         
  -4  10   5      10605.35      10244.82       444.87 o                         
  -3  10   5       1337.68       1983.16       232.31 o                         
  -2  10   5        463.03        260.38       138.59 o                         
  -1  10   5      16863.51      17452.50       562.62 o                         
   0  10   5       3974.49       4174.00       456.84 o                         
   1  10   5     317735.41     315771.34      4137.87 o                         
   2  10   5       3762.83       4242.95       387.38 o                         
   3  10   5       3895.11       4010.14       411.90 o                         
   4  10   5       1432.28       1675.84       336.36 o                         
   5  10   5        180.68       1450.37       458.99 o                         
   6  10   5         17.16        861.16       420.04 o                         
   7  10   5       5527.32       5851.44       583.08 o                         
   8  10   5       1007.83        981.38       427.55 o                         
   9  10   5        150.88        391.73       381.58 o                         
  10  10   5       1850.05       2496.96       708.43 o                         
  11  10   5        855.95        911.07       872.62 o                         
 -14  11   5       2365.93       1011.38       706.97 o                         
 -13  11   5       2146.86       1360.69       633.77 o                         
 -12  11   5       5452.05       4505.69       768.42 o                         
 -11  11   5        480.69       1301.53       495.72 o                         
 -10  11   5       7632.75       8749.02       673.00 o                         
  -9  11   5       3367.30       3544.59       467.19 o                         
  -8  11   5      14663.30      13756.16       587.20 o                         
  -7  11   5      39452.42      40101.72      1100.82 o                         
  -6  11   5        910.44       1943.24       452.15 o                         
  -5  11   5       9375.58      10147.45       517.29 o                         
  -4  11   5       5834.97       6231.05       376.77 o                         
  -3  11   5      10974.83      10814.15       488.61 o                         
  -2  11   5       2170.42       2048.59       239.15 o                         
  -1  11   5       9685.60      10332.58       457.42 o                         
   0  11   5         96.63        453.19       287.77 o                         
   1  11   5       8712.43       8448.15       358.49 o                         
   2  11   5        445.60        879.84       258.49 o                         
   3  11   5       9201.79       9117.92       605.25 o                         
   4  11   5        258.23        -93.73       243.62 o                         
   5  11   5       1100.84        702.75       545.52 o                         
   6  11   5        494.34        865.24       334.32 o                         
   7  11   5       3174.77       4311.56       735.16 o                         
   8  11   5        179.75        886.71       628.03 o                         
   9  11   5       6497.17       6008.88       828.80 o                         
  10  11   5        785.04       1564.80       964.32 o                         
 -14  12   5        559.78       2161.38       800.87 o                         
 -13  12   5       2803.79       3119.26       836.52 o                         
 -12  12   5         24.40        -56.29       370.91 o                         
 -11  12   5        954.83       2140.58       697.45 o                         
 -10  12   5       1974.70       1807.59       433.61 o                         
  -9  12   5      10089.90      10413.38       755.07 o                         
  -8  12   5      16464.26      16150.25       690.82 o                         
  -7  12   5        334.47        669.75       360.78 o                         
  -6  12   5        493.35        471.99       216.54 o                         
  -5  12   5        240.00        212.24       179.00 o                         
  -4  12   5      37743.15      38948.04      1150.22 o                         
  -3  12   5       5449.68       5753.93       379.47 o                         
  -2  12   5        425.69        662.69       211.67 o                         
  -1  12   5      18573.41      19198.88       994.74 o                         
   0  12   5         21.55        169.47       155.84 o                         
   1  12   5        698.63        853.89       359.21 o                         
   2  12   5        287.14        125.85       118.93 o                         
   3  12   5      13875.12      13326.37       769.18 o                         
   4  12   5          0.26       -298.76       520.61 o                         
   5  12   5        104.67         17.75       425.96 o                         
   6  12   5       7543.75       8549.17       725.07 o                         
   7  12   5        364.62       1394.45       931.07 o                         
   8  12   5         47.72        690.61      1061.93 o                         
   9  12   5       1207.96       2369.81       550.73 o                         
  10  12   5       1698.23       2621.84       775.76 o                         
 -14  13   5       1046.90       1577.59      1669.81 o                         
 -13  13   5         79.42       -204.10       837.12 o                         
 -12  13   5       4203.32       5302.01      1101.87 o                         
 -11  13   5       1436.62       1574.83       609.08 o                         
 -10  13   5       1226.42       2267.84       498.32 o                         
  -9  13   5      26571.07      25696.62      1729.04 o                         
  -8  13   5        233.19        441.95       265.06 o                         
  -7  13   5      19597.09      18684.76       923.96 o                         
  -6  13   5       1530.67       1518.12       292.17 o                         
  -5  13   5      13345.13      14158.39       666.62 o                         
  -4  13   5          7.94        244.72       222.58 o                         
  -3  13   5       4500.88       4126.22       366.88 o                         
  -2  13   5       7254.04       6570.73       471.63 o                         
  -1  13   5      45008.38      48218.80      1542.16 o                         
   0  13   5       6565.55       6236.62       416.75 o                         
   1  13   5      18272.17      16907.18       636.54 o                         
   2  13   5       1410.58       1165.14       189.68 o                         
   3  13   5        137.93        782.95       296.99 o                         
   4  13   5         50.88        -24.41       211.39 o                         
   5  13   5      20279.12      20147.66      1053.25 o                         
   6  13   5       1212.76       2273.59       540.61 o                         
   7  13   5       3650.04       3290.39       547.11 o                         
   8  13   5        163.95        452.72       624.04 o                         
   9  13   5       6622.50       5697.98       845.22 o                         
  10  13   5         16.35       -603.44       837.12 o                         
 -13  14   5        475.87        863.74       831.21 o                         
 -12  14   5        231.08        388.51       541.70 o                         
 -11  14   5       1200.55       1396.74       490.01 o                         
 -10  14   5        941.46       1246.27       543.35 o                         
  -9  14   5      17324.83      18546.07      1054.06 o                         
  -8  14   5         42.12         37.62       242.50 o                         
  -7  14   5         99.57        186.91       236.74 o                         
  -6  14   5        667.19        806.54       301.77 o                         
  -5  14   5         79.26        225.56       378.71 o                         
  -4  14   5        448.59       1414.52       362.32 o                         
  -3  14   5      23676.26      24085.21       919.19 o                         
  -2  14   5        719.79        596.69       229.04 o                         
  -1  14   5      49629.72      52996.95      1481.29 o                         
   0  14   5       3184.77       2725.33       405.18 o                         
   1  14   5      56288.54      56220.89      1483.98 o                         
   2  14   5       1909.58       2286.21       532.41 o                         
   3  14   5       8459.82       9701.67       721.86 o                         
   4  14   5        164.55        939.60       330.98 o                         
   5  14   5      10547.27      10262.11       765.30 o                         
   6  14   5         75.09       1251.70       437.37 o                         
   7  14   5         19.17       1365.05       605.66 o                         
   8  14   5         41.64       1309.69       808.94 o                         
   9  14   5        380.69       1489.60       543.54 o                         
 -13  15   5         67.22       -122.30       582.73 o                         
 -12  15   5       2297.79       1580.23       715.09 o                         
 -11  15   5        574.86        856.09       698.32 o                         
 -10  15   5          0.83        112.37       343.04 o                         
  -9  15   5        340.57       1510.67       525.21 o                         
  -8  15   5       1683.45       1509.88       493.61 o                         
  -7  15   5       5950.73       7403.73       581.90 o                         
  -6  15   5       2792.40       2985.77       397.71 o                         
  -5  15   5      13616.06      13379.69       677.52 o                         
  -4  15   5       2946.70       2707.46       356.27 o                         
  -3  15   5     123890.84     125044.48      4060.77 o                         
  -2  15   5        664.74        917.23       282.22 o                         
  -1  15   5        301.77        843.14       253.56 o                         
   0  15   5       4624.70       4468.84       417.53 o                         
   1  15   5        936.47       1616.07       302.51 o                         
   2  15   5          1.80        468.99       382.55 o                         
   3  15   5       2184.90       2972.81       481.93 o                         
   4  15   5       1219.64       1459.31       417.60 o                         
   5  15   5      19511.70      19357.12      1125.28 o                         
   6  15   5        352.46       -112.98       551.67 o                         
   7  15   5        148.48       1285.85       893.34 o                         
   8  15   5         42.36       2207.60       843.42 o                         
   9  15   5        236.43       1028.28      1005.12 o                         
 -13  16   5        160.30        -75.17       495.92 o                         
 -12  16   5        197.26        862.62      1495.28 o                         
 -11  16   5       6685.17       5759.32       986.95 o                         
 -10  16   5       2219.62       2112.71       553.11 o                         
  -9  16   5       1851.68       3056.40       622.89 o                         
  -8  16   5      19395.23      19148.79       943.64 o                         
  -7  16   5       1372.65       1487.88       354.21 o                         
  -6  16   5        219.42        224.09       381.20 o                         
  -5  16   5        209.78        919.42       350.95 o                         
  -4  16   5      14002.07      13534.49       760.68 o                         
  -3  16   5       6596.72       5964.75       490.97 o                         
  -2  16   5       2507.33       2947.62       445.74 o                         
  -1  16   5       1072.76       1063.64       291.07 o                         
   0  16   5        302.11        690.23       339.78 o                         
   1  16   5       7281.17       8138.13       571.27 o                         
   2  16   5        168.21       -250.74       250.74 o                         
   3  16   5        717.61        838.55       366.37 o                         
   4  16   5       4217.00       4034.69       582.06 o                         
   5  16   5      11275.36       9689.07       837.00 o                         
   6  16   5       6610.19       7339.14       792.25 o                         
   7  16   5       3284.40       2749.05       570.89 o                         
   8  16   5       1647.25       1718.96       543.92 o                         
   9  16   5        805.28         18.97       613.79 o                         
 -12  17   5       1181.84       1214.33       750.47 o                         
 -11  17   5          9.11         -8.33       624.14 o                         
 -10  17   5       2266.32       1670.48       644.87 o                         
  -9  17   5          6.74       -147.63       493.99 o                         
  -8  17   5       8037.97       8234.98       674.27 o                         
  -7  17   5       4470.60       3985.79       552.91 o                         
  -6  17   5         41.13       1762.06      1498.10 o                         
  -5  17   5      12171.92      11873.96       890.94 o                         
  -4  17   5       1950.51       1825.34       367.86 o                         
  -3  17   5        872.46       1527.46       376.15 o                         
  -2  17   5       1801.97       2760.49       412.07 o                         
  -1  17   5         46.65        147.48       259.86 o                         
   0  17   5       3450.85       3874.81       914.05 o                         
   1  17   5         34.14        215.93       334.73 o                         
   2  17   5       2052.23       2387.51       384.16 o                         
   3  17   5       1493.90       1530.42       468.23 o                         
   4  17   5        450.27        544.72       369.42 o                         
   5  17   5          1.03       -129.85       405.68 o                         
   6  17   5        887.16       1396.62       498.74 o                         
   7  17   5       2991.41       2855.87       660.69 o                         
   8  17   5         30.10         92.71       446.12 o                         
   9  17   5        961.31       2629.66       805.99 o                         
 -12  18   5        815.06       -205.12       572.55 o                         
 -11  18   5       1154.19       1093.17       921.43 o                         
 -10  18   5         11.89        296.41       426.67 o                         
  -9  18   5       3161.00       2200.48       799.08 o                         
  -8  18   5       2202.83       2458.23       494.78 o                         
  -7  18   5        314.27        787.34       404.07 o                         
  -6  18   5       2954.81       3590.46       520.72 o                         
  -5  18   5         65.78        699.55       453.53 o                         
  -4  18   5         39.33        189.03       427.38 o                         
  -3  18   5       5316.81       5371.91       509.34 o                         
  -2  18   5        454.78        105.87       286.06 o                         
  -1  18   5       4072.75       4193.80       508.08 o                         
   0  18   5       1031.92        900.93       423.54 o                         
   1  18   5      23523.16      24285.74      1180.86 o                         
   2  18   5       1312.56       1299.55       356.16 o                         
   3  18   5      16866.35      17144.34      1116.91 o                         
   4  18   5       1432.74       2504.62       567.76 o                         
   5  18   5      22605.20      21673.82      1296.73 o                         
   6  18   5       1255.36        616.54       546.91 o                         
   7  18   5       2755.54       3451.33       693.53 o                         
   8  18   5        251.35        423.43       710.56 o                         
 -12  19   5        821.76        882.02      1286.74 o                         
 -11  19   5        597.59       1260.39       722.64 o                         
 -10  19   5        100.85        627.84       490.74 o                         
  -9  19   5        100.98       1399.68      1622.48 o                         
  -8  19   5        500.27        926.67       405.41 o                         
  -7  19   5       4181.83       4799.53       629.44 o                         
  -6  19   5       1057.36       1630.75       606.53 o                         
  -5  19   5      47604.90      48894.58      1815.01 o                         
  -4  19   5       2408.67       1484.41       408.93 o                         
  -3  19   5      13022.11      12227.92       795.18 o                         
  -2  19   5       3438.79       3734.64       482.97 o                         
  -1  19   5        726.82        728.49       640.24 o                         
   0  19   5          7.53        647.66       488.78 o                         
   1  19   5        165.40        323.13       632.52 o                         
   2  19   5       1224.96       1576.63       493.33 o                         
   3  19   5        582.33       1179.48       559.35 o                         
   4  19   5        469.34        278.79       388.43 o                         
   5  19   5       3650.62       3067.17       690.59 o                         
   6  19   5         56.23        581.72       670.69 o                         
   7  19   5       2716.05       2826.82       720.28 o                         
   8  19   5          8.92        774.59       587.14 o                         
 -11  20   5       1555.68       1569.61      1226.10 o                         
 -10  20   5         20.66        662.35       647.81 o                         
  -9  20   5        530.25       1151.33      1415.42 o                         
  -8  20   5        718.12        744.13       625.70 o                         
  -7  20   5       3399.12       2705.97       530.70 o                         
  -6  20   5         48.91        292.90       484.59 o                         
  -5  20   5         10.48       -385.48       426.97 o                         
  -4  20   5       7768.89       7232.97       708.87 o                         
  -3  20   5         42.01       -152.73       397.35 o                         
  -2  20   5        237.48        286.58       723.24 o                         
  -1  20   5        430.69        825.14       659.22 o                         
   0  20   5       2587.12       2393.23       581.89 o                         
   1  20   5      40033.18      38271.47      1574.80 o                         
   2  20   5        937.74       1494.68       528.66 o                         
   3  20   5        107.09        226.51       381.69 o                         
   4  20   5        932.21       -205.64       386.23 o                         
   5  20   5          9.28        922.13       927.34 o                         
   6  20   5        865.76       1269.80       678.20 o                         
 -11  21   5        281.04       -857.83      1260.12 o                         
 -10  21   5       4834.18       4629.81      1009.45 o                         
  -9  21   5         86.01         29.17       567.94 o                         
  -8  21   5       4079.12       4090.52       638.91 o                         
  -7  21   5       7454.70       6457.11       747.87 o                         
  -6  21   5       2350.56       2192.02       522.09 o                         
  -5  21   5         13.75       1524.12       598.58 o                         
  -4  21   5       6276.83       6770.21       989.25 o                         
  -3  21   5      11708.90      11034.97       842.71 o                         
  -2  21   5        941.45       1090.37       674.68 o                         
  -1  21   5        942.46       1483.98       530.45 o                         
   0  21   5       1384.23       1958.89       517.81 o                         
   1  21   5       1196.85       1044.35       462.82 o                         
   2  21   5        485.40       1773.14       696.01 o                         
   3  21   5       2079.15       2858.42       687.05 o                         
   4  21   5        606.82       1426.54       505.09 o                         
   5  21   5        263.13        243.05       418.44 o                         
   6  21   5        352.76       1223.21       643.16 o                         
   7  21   5         65.71       1225.88       955.59 o                         
 -10  22   5        442.51        665.56      1144.76 o                         
  -9  22   5       1587.13        833.52      1347.38 o                         
  -8  22   5       1000.13       1955.03      1216.00 o                         
  -7  22   5         86.51        343.13       718.80 o                         
  -6  22   5          4.85       -324.67       421.38 o                         
  -5  22   5        173.41        913.04       441.27 o                         
  -4  22   5       7445.56       6967.97       742.94 o                         
  -3  22   5       5622.92       5415.73       800.42 o                         
  -2  22   5        484.56       1562.62       653.80 o                         
  -1  22   5       4289.42       5811.39       678.35 o                         
   0  22   5        297.78       1203.52       444.96 o                         
   1  22   5       2090.48       2414.03       496.69 o                         
   2  22   5         97.36        410.76       629.49 o                         
   3  22   5        754.16        891.95       574.55 o                         
   4  22   5        532.99        287.11       524.35 o                         
   5  22   5       2808.43       2205.52       937.33 o                         
   6  22   5       1351.13       2421.00       734.62 o                         
  -9  23   5       4532.52       2839.49       932.82 o                         
  -8  23   5       1849.70       1890.82       963.40 o                         
  -7  23   5       2481.96       3703.18       711.53 o                         
  -6  23   5        472.00       1533.17       544.53 o                         
  -5  23   5        294.05        342.64       459.18 o                         
  -4  23   5         20.17        524.58       450.66 o                         
  -3  23   5       4862.42       3381.80       672.65 o                         
  -2  23   5       3504.86       3581.69       622.64 o                         
  -1  23   5       7422.52       6509.60       775.97 o                         
   0  23   5        415.99        371.32       378.12 o                         
   1  23   5       2124.76       2334.95       630.62 o                         
   2  23   5       1537.74       1443.54       597.26 o                         
   3  23   5        175.26        414.06      1054.54 o                         
   4  23   5         38.49        -36.04       469.02 o                         
   5  23   5       5855.69       4675.46       828.33 o                         
   6  23   5        396.04       2258.46      1299.95 o                         
  -9  24   5       4858.95       3128.23       860.59 o                         
  -8  24   5        273.54       1390.95       786.62 o                         
  -7  24   5         67.32       1847.62       722.97 o                         
  -6  24   5        875.82        889.63       766.81 o                         
  -5  24   5          2.24        844.90       704.44 o                         
  -4  24   5         13.23        955.00       676.89 o                         
  -3  24   5       2423.74       1523.06       728.81 o                         
  -2  24   5         22.66       1486.30       633.45 o                         
  -1  24   5       9350.50       7349.49       807.21 o                         
   0  24   5       2954.80       3513.33       646.51 o                         
   1  24   5      11857.79       9517.49      1131.24 o                         
   2  24   5       2751.26       4037.10       812.30 o                         
   3  24   5       3173.57       2588.17       739.01 o                         
   4  24   5         22.06        971.47       544.12 o                         
   5  24   5       1352.78        -43.88       480.10 o                         
  -8  25   5       1489.45        906.37       672.67 o                         
  -7  25   5        515.52       1934.95       747.28 o                         
  -6  25   5        672.32       1225.74      1068.56 o                         
  -5  25   5        261.69       1017.19      1655.02 o                         
  -4  25   5        401.23        261.59       483.33 o                         
  -3  25   5       6955.39       5997.81       831.04 o                         
  -2  25   5          3.90       -234.45       458.99 o                         
  -1  25   5        169.39        536.32       667.33 o                         
   0  25   5       2586.77       5079.14      1172.67 o                         
   1  25   5         42.59       2727.56       851.42 o                         
   2  25   5        384.88       2191.19       711.28 o                         
   3  25   5        244.54       1474.84       765.64 o                         
   4  25   5         71.87       3011.27      1339.99 o                         
  -7  26   5        494.67       1747.01      1808.83 o                         
  -6  26   5        838.37        412.20       536.58 o                         
  -5  26   5         93.34        107.12       510.64 o                         
  -4  26   5        596.65        376.10       689.65 o                         
  -3  26   5        293.60       1806.62      1154.06 o                         
  -2  26   5        784.63       3682.40      1088.73 o                         
  -1  26   5        105.39       2213.13      1783.60 o                         
   0  26   5         69.22       4747.64      1552.97 o                         
   1  26   5       4681.99       4761.88      1247.44 o                         
   3  26   5        238.80       2207.94      1396.19 o                         
  -5  27   5       2169.35       3549.91       873.47 o                         
  -4  27   5         12.17       2220.37       786.72 o                         
  -3  27   5        153.99        630.47      1289.24 o                         
  -2  27   5          2.41        533.54       899.66 o                         
  -1  27   5          0.86       1531.74      1231.40 o                         
   0  27   5       2409.17       2735.59       797.56 o                         
   1  27   5        174.11       1570.63       903.81 o                         
  -3  28   5        692.38        640.03      1649.10 o                         
  -2  28   5          4.26       1522.97      1888.70 o                         
 -14   0   6         50.56        357.92       730.63 o                         
 -12   0   6       3961.93       4768.34      1056.02 o                         
 -10   0   6      36127.85      35706.37      2333.88 o                         
  -8   0   6       6909.48       8306.15       919.95 o                         
  -6   0   6      61780.29      63667.88      4336.47 o                         
  -4   0   6     153487.20     157040.22      2860.11 o                         
  -2   0   6     169906.23     176850.62      3267.05 o                         
   0   0   6      26631.36      25772.75      1038.27 o                         
   2   0   6      18354.99      18630.00       652.13 o                         
   4   0   6       3183.26       2720.67       224.09 o                         
   6   0   6     106709.34     100466.50      4555.36 o                         
   8   0   6       3768.27       3543.72       949.53 o                         
  10   0   6         48.81       -349.05       680.35 o                         
 -15   1   6         23.30       1819.19      1100.39 o                         
 -14   1   6       1934.43       2165.48       787.06 o                         
 -13   1   6          0.15       -573.86       680.35 o                         
 -12   1   6         48.74        403.46       422.37 o                         
 -11   1   6       1082.36       1401.75       469.54 o                         
 -10   1   6      18137.44      18684.95      1144.54 o                         
  -9   1   6       5387.55       5851.86       587.71 o                         
  -8   1   6       5488.50       5233.98       533.26 o                         
  -7   1   6      30535.84      29500.79      1218.37 o                         
  -6   1   6        107.49        177.76       142.68 o                         
  -5   1   6          6.45         80.92        63.09 o                         
  -4   1   6       4173.69       4072.91       198.21 o                         
  -3   1   6      13843.62      11601.75       404.33 o                         
  -2   1   6     159314.62     159114.94      2101.08 o                         
  -1   1   6        491.76        285.84       105.14 o                         
   0   1   6      40486.15      41255.94       802.70 o                         
   1   1   6        212.16        406.21       138.76 o                         
   2   1   6      15343.24      15133.49       620.79 o                         
   3   1   6        535.21        642.59        86.92 o                         
   4   1   6        912.84        562.20       149.02 o                         
   5   1   6          6.68        -13.66       171.25 o                         
   6   1   6       6579.08       7062.80       654.43 o                         
   7   1   6       2705.08       2499.42       506.62 o                         
   8   1   6       2633.42       3390.63       699.57 o                         
   9   1   6          1.49        252.21       386.02 o                         
  10   1   6        660.34       1183.85       513.27 o                         
  11   1   6        954.17       1076.53       619.51 o                         
 -15   2   6       1835.40       2499.38       929.27 o                         
 -14   2   6        915.92       -393.42       804.58 o                         
 -13   2   6       7188.29       9081.91      1044.65 o                         
 -12   2   6        980.67        397.38       482.23 o                         
 -11   2   6      11239.91      10498.56       924.44 o                         
 -10   2   6       1775.88       1620.83       461.10 o                         
  -9   2   6       3484.14       4670.41       547.90 o                         
  -8   2   6      37013.03      37233.44      1548.56 o                         
  -7   2   6       2544.19       2483.51       295.91 o                         
  -6   2   6       3177.75       3455.58       216.72 o                         
  -5   2   6        975.27        788.86        94.38 o                         
  -4   2   6      62300.03      63876.65      1358.14 o                         
  -3   2   6      18939.84      18963.27       463.73 o                         
  -2   2   6        576.85        726.07       116.65 o                         
  -1   2   6       1243.35       1404.44       205.79 o                         
   0   2   6      12795.06      12794.98       660.62 o                         
   1   2   6        837.10       1358.69       331.59 o                         
   2   2   6       8728.54       7993.96       590.91 o                         
   3   2   6       1984.87       1858.03       231.30 o                         
   4   2   6       3440.62       3916.26       303.45 o                         
   5   2   6          2.09       1227.08       330.10 o                         
   6   2   6       6523.10       6095.92       652.03 o                         
   7   2   6          6.45        716.63       454.06 o                         
   8   2   6       2236.20       2458.44       518.71 o                         
   9   2   6        263.15        647.26       470.27 o                         
  10   2   6       2192.07       2534.23       697.06 o                         
  11   2   6       1992.26       3078.33       774.16 o                         
 -15   3   6        549.04       2194.16      2870.77 o                         
 -14   3   6        462.92       2126.82      1254.20 o                         
 -13   3   6         90.23       1615.08       881.49 o                         
 -12   3   6      16575.97      19089.08      1404.02 o                         
 -11   3   6       4690.13       4735.08       689.14 o                         
 -10   3   6        251.87       1291.28       435.92 o                         
  -9   3   6       3188.96       2928.04       506.29 o                         
  -8   3   6       3440.57       3954.33       761.69 o                         
  -7   3   6      48575.89      48350.54      1130.60 o                         
  -6   3   6        733.74        574.23       105.03 o                         
  -5   3   6        586.24        830.05       103.27 o                         
  -4   3   6      33699.98      34523.95       695.90 o                         
  -3   3   6      10482.34      10415.76       339.16 o                         
  -2   3   6      18111.55      18518.29       571.36 o                         
  -1   3   6        829.63        864.66       125.98 o                         
   0   3   6      61100.95      62339.26      1032.03 o                         
   1   3   6         29.96         -0.14        52.09 o                         
   2   3   6       4543.34       4622.85       347.65 o                         
   3   3   6       2709.00       2549.35       267.92 o                         
   4   3   6      25839.83      23989.40       837.63 o                         
   5   3   6         38.39        430.73       200.28 o                         
   6   3   6      21589.00      21311.34       824.67 o                         
   7   3   6       5029.01       6536.77      1365.13 o                         
   8   3   6       2547.25       3008.72       538.23 o                         
   9   3   6        148.59        152.63       461.45 o                         
  10   3   6       5263.79       5385.35       900.79 o                         
  11   3   6       1215.92       1476.50       813.46 o                         
 -15   4   6         51.82       1761.05       786.72 o                         
 -14   4   6        546.84       1503.35      1598.81 o                         
 -13   4   6       4247.35       3758.02       775.73 o                         
 -12   4   6         13.96        440.01       566.46 o                         
 -11   4   6       3518.57       3507.43       672.58 o                         
 -10   4   6       1911.85       2238.93       834.16 o                         
  -9   4   6         78.22       -310.59       523.57 o                         
  -8   4   6       7169.11       7227.70       358.64 o                         
  -7   4   6         12.40        130.34       130.42 o                         
  -6   4   6      93789.80      90188.48      1265.40 o                         
  -5   4   6         89.49        239.06       102.70 o                         
  -4   4   6      74956.46      80194.93      1322.69 o                         
  -3   4   6       1653.57       1631.50       157.73 o                         
  -2   4   6      11376.01      11449.84       618.27 o                         
  -1   4   6       1215.54       1108.00       128.35 o                         
   0   4   6       2764.76       3039.15       175.62 o                         
   1   4   6       1135.09       1479.07       234.90 o                         
   2   4   6      30685.39      31602.63      1239.00 o                         
   3   4   6        390.28        219.05       260.79 o                         
   4   4   6       3210.74       2900.44       434.04 o                         
   5   4   6        499.54        855.22       483.25 o                         
   6   4   6      10919.93       9657.13       579.01 o                         
   7   4   6         25.78        163.25       186.39 o                         
   8   4   6       1959.22       2654.60       644.85 o                         
   9   4   6          3.16        736.35       751.34 o                         
  10   4   6       4736.80       5146.97      1342.95 o                         
  11   4   6        370.97       1203.67       654.58 o                         
 -15   5   6         14.81       1622.13      1878.35 o                         
 -14   5   6      11058.66      11917.36      1390.19 o                         
 -13   5   6        128.29       1674.24       843.04 o                         
 -12   5   6         26.60        748.38       689.22 o                         
 -11   5   6        670.87        202.51       504.34 o                         
 -10   5   6      19406.49      20587.82      1248.91 o                         
  -9   5   6        612.57       1708.83       406.50 o                         
  -8   5   6       6624.10       7285.41       425.04 o                         
  -7   5   6       2321.58       2173.34       258.09 o                         
  -6   5   6         44.57        120.74       154.13 o                         
  -5   5   6        154.13         44.44        92.22 o                         
  -4   5   6      15965.48      16232.82       452.48 o                         
  -3   5   6       4503.94       4439.15       410.55 o                         
  -2   5   6       2380.33       2209.72       334.28 o                         
  -1   5   6        432.58        342.35       104.32 o                         
   0   5   6      46654.86      48512.93      1425.67 o                         
   1   5   6       2489.12       2298.71       278.59 o                         
   2   5   6     375566.84     383757.41      7221.85 o                         
   3   5   6        342.63        717.66       222.18 o                         
   4   5   6      19413.35      19712.70      1076.13 o                         
   5   5   6        729.08       1115.97       264.02 o                         
   6   5   6       1680.52       2407.97       331.19 o                         
   7   5   6          4.67        579.57       285.21 o                         
   8   5   6       9330.40       9129.49      1144.76 o                         
   9   5   6        209.03       1135.88       875.58 o                         
  10   5   6       1143.67       2444.87       657.19 o                         
  11   5   6        273.44        830.21       597.11 o                         
 -15   6   6        116.52       2585.32      1402.11 o                         
 -14   6   6         53.54       -647.81       739.51 o                         
 -13   6   6       4271.19       4500.35      1308.93 o                         
 -12   6   6       1510.11       1820.85       568.36 o                         
 -11   6   6       6625.91       7776.28      1112.22 o                         
 -10   6   6       5819.50       6095.07       703.54 o                         
  -9   6   6       4989.88       4303.95       489.44 o                         
  -8   6   6      12018.63      13728.05       926.56 o                         
  -7   6   6       2656.60       3365.70       324.29 o                         
  -6   6   6     105666.06     108433.63      1714.13 o                         
  -5   6   6        687.33        576.32       131.90 o                         
  -4   6   6      12712.21      12802.27       405.40 o                         
  -3   6   6      21674.12      22037.53       575.45 o                         
  -2   6   6        655.15        707.59       137.05 o                         
  -1   6   6        140.08         96.10       234.61 o                         
   0   6   6       8531.32       9002.21       467.19 o                         
   1   6   6         66.28        283.97       366.80 o                         
   2   6   6      10143.12      10612.27       584.92 o                         
   3   6   6          8.21        431.47       326.20 o                         
   4   6   6       4835.16       5318.69       446.87 o                         
   5   6   6        308.84        989.64       419.42 o                         
   6   6   6       1381.31       1790.37       379.23 o                         
   7   6   6          0.35        899.07       507.61 o                         
   8   6   6        552.42          8.91       556.11 o                         
   9   6   6        274.94       1350.15       553.21 o                         
  10   6   6       4348.86       4850.09       850.67 o                         
  11   6   6       1449.04       2289.51      1023.48 o                         
 -15   7   6          6.31        -91.70       704.01 o                         
 -14   7   6          4.68       -532.45       754.30 o                         
 -13   7   6         27.29        625.96      1218.71 o                         
 -12   7   6      10064.74      10200.62      1036.91 o                         
 -11   7   6       3161.16       2064.65       956.92 o                         
 -10   7   6       1273.82       2059.44       536.88 o                         
  -9   7   6      11323.23      10860.65       731.78 o                         
  -8   7   6       4559.02       5439.67       481.74 o                         
  -7   7   6      38022.60      38733.65      1346.19 o                         
  -6   7   6          1.54        105.31       233.99 o                         
  -5   7   6         90.72        376.03       160.27 o                         
  -4   7   6       7913.66       8155.24       350.13 o                         
  -3   7   6      33405.18      32609.61       784.47 o                         
  -2   7   6       1346.36       1305.41       156.04 o                         
  -1   7   6       1333.04       1185.45       238.03 o                         
   0   7   6      21743.99      20893.07       611.40 o                         
   1   7   6        631.58        654.18       216.51 o                         
   2   7   6        279.30        795.53       241.56 o                         
   3   7   6         39.01        431.24       252.96 o                         
   4   7   6      11908.00      12148.01       690.52 o                         
   5   7   6        136.70        840.39       361.78 o                         
   6   7   6       3155.53       3001.71       414.14 o                         
   7   7   6      10795.12      11918.54       769.54 o                         
   8   7   6        269.96       1649.40       452.77 o                         
   9   7   6        144.25       1284.56       718.80 o                         
  10   7   6       1767.04       2639.31       708.61 o                         
 -15   8   6        206.50       1041.59      1141.80 o                         
 -14   8   6        764.21       1023.10      1526.34 o                         
 -13   8   6       4111.47       3098.57       881.77 o                         
 -12   8   6       1118.02       1994.38       659.19 o                         
 -11   8   6       9309.22      10309.70       983.24 o                         
 -10   8   6       1211.42        939.78       590.13 o                         
  -9   8   6       2087.64       2459.50       356.24 o                         
  -8   8   6      79729.76      81487.45      2165.95 o                         
  -7   8   6        864.35        852.29       168.22 o                         
  -6   8   6      22869.55      22724.82       875.40 o                         
  -5   8   6       1599.90       1260.25       226.68 o                         
  -4   8   6      29120.16      29694.61       754.84 o                         
  -3   8   6      12052.49      11306.09       495.27 o                         
  -2   8   6          7.42         -5.93       102.35 o                         
  -1   8   6       2615.57       2194.73       186.03 o                         
   0   8   6      14818.44      15237.62       770.42 o                         
   1   8   6       2871.14       3647.89       362.06 o                         
   2   8   6       2294.92       2296.26       326.86 o                         
   3   8   6         11.15        936.63       508.72 o                         
   4   8   6       2576.14       2877.03       391.26 o                         
   5   8   6         28.97        -86.46       290.17 o                         
   6   8   6      12258.29      12076.53       808.68 o                         
   7   8   6         30.37        606.99       372.87 o                         
   8   8   6       2701.42       3680.64       641.89 o                         
  10   8   6       5234.89       3597.89       787.57 o                         
 -15   9   6         56.10       1508.78       804.84 o                         
 -14   9   6         80.35        304.53       581.18 o                         
 -11   9   6          6.04       1150.12       813.46 o                         
 -10   9   6       2742.92       2693.65       610.41 o                         
  -9   9   6       4167.48       4598.52       470.12 o                         
  -8   9   6       5340.26       5867.34       499.19 o                         
  -7   9   6       2621.78       2474.61       336.80 o                         
  -6   9   6        324.51        373.11       203.66 o                         
  -5   9   6        351.30        234.97       136.71 o                         
  -4   9   6       2705.11       2821.67       239.62 o                         
  -3   9   6        183.45        576.51       157.49 o                         
  -2   9   6     143423.28     139800.97      2901.49 o                         
  -1   9   6         85.03        274.73       233.97 o                         
   0   9   6      57305.04      57180.95      1819.03 o                         
   1   9   6        422.27       1103.48       262.93 o                         
   2   9   6      44062.57      44440.35      3028.44 o                         
   3   9   6        852.38        893.16       289.52 o                         
   4   9   6        905.52       1225.79       324.24 o                         
   5   9   6        622.37        514.45       318.16 o                         
   6   9   6        500.99       1264.88       436.73 o                         
   7   9   6        280.56        218.25       430.73 o                         
   8   9   6        178.93        227.77       556.11 o                         
   9   9   6         94.32        505.24      1026.44 o                         
  10   9   6        148.76        485.98       607.38 o                         
 -14  10   6        134.46       1668.33      1011.65 o                         
 -13  10   6       3165.07       3543.00       864.55 o                         
 -12  10   6       1589.77       2076.14       650.25 o                         
 -11  10   6       3263.26       2787.20       692.81 o                         
 -10  10   6      11834.46      13455.75       843.30 o                         
  -9  10   6        661.27        763.65       305.38 o                         
  -8  10   6       3733.39       3436.34       546.56 o                         
  -7  10   6        253.28        568.72       345.41 o                         
  -6  10   6      12912.08      12783.66       540.19 o                         
  -5  10   6       2557.28       2834.31       266.72 o                         
  -4  10   6      66048.62      69063.47      3828.08 o                         
  -3  10   6       1289.18       1576.91       212.25 o                         
  -2  10   6     111285.32     103059.47      2362.88 o                         
  -1  10   6          4.82        103.38       118.54 o                         
   0  10   6       9613.00       9442.56       656.08 o                         
   1  10   6       3792.61       4110.48       401.64 o                         
   2  10   6       6056.42       5660.54       468.30 o                         
   3  10   6          5.49        337.41       386.02 o                         
   4  10   6       1656.14       2455.22       403.67 o                         
   5  10   6          5.73        380.46       328.72 o                         
   6  10   6      45486.66      45981.12      1793.06 o                         
   7  10   6         20.23        778.38       372.14 o                         
   8  10   6       1906.47       1448.28       431.96 o                         
   9  10   6        389.85        597.64       499.63 o                         
  10  10   6          3.30        215.08       437.78 o                         
 -14  11   6       3299.41       3406.57       892.18 o                         
 -13  11   6        318.82        550.19       783.88 o                         
 -12  11   6        323.17       1405.70      1063.41 o                         
 -11  11   6        283.06        -99.89       366.97 o                         
 -10  11   6      12326.28      13132.91       860.81 o                         
  -9  11   6       3085.43       2622.85       563.83 o                         
  -8  11   6       2535.27       3265.47       447.80 o                         
  -7  11   6      41305.82      42200.02      1169.16 o                         
  -6  11   6         55.38        477.45       218.09 o                         
  -5  11   6       2089.72       1820.01       262.58 o                         
  -4  11   6       2050.59       2113.29       309.12 o                         
  -3  11   6      10757.35      11581.07      1003.34 o                         
  -2  11   6      63180.72      61872.76      1699.88 o                         
  -1  11   6       3900.70       3344.85       263.85 o                         
   0  11   6        144.02        316.66       125.52 o                         
   1  11   6       1868.32       2286.93       329.63 o                         
   2  11   6       2018.77       2365.05       369.85 o                         
   3  11   6        172.21        991.84       644.85 o                         
   4  11   6       4544.47       4529.93       485.53 o                         
   5  11   6       2545.79       2810.41       437.53 o                         
   6  11   6       5471.45       5452.54       613.23 o                         
   7  11   6       6659.05       6217.07       670.78 o                         
   8  11   6       3310.44       3481.69       560.65 o                         
   9  11   6        514.86       -226.52       421.04 o                         
  10  11   6        466.16        778.54       814.94 o                         
 -14  12   6        475.94        866.70       955.44 o                         
 -13  12   6       4896.52       5291.72      1014.18 o                         
 -12  12   6        266.90       -192.27       615.27 o                         
 -11  12   6       3705.79       3172.85       890.37 o                         
 -10  12   6          9.78       -106.98       288.58 o                         
  -9  12   6       1787.43       2098.43       413.78 o                         
  -8  12   6       5885.75       5699.24       412.89 o                         
  -7  12   6       2718.52       3080.68       391.06 o                         
  -6  12   6       2859.80       3352.65       360.55 o                         
  -5  12   6       1758.87       1930.95       391.76 o                         
  -4  12   6      16268.03      17574.48      1019.38 o                         
  -3  12   6       8609.93      10306.04       617.80 o                         
  -2  12   6        412.04        353.91       177.40 o                         
  -1  12   6       8158.58       7647.93       397.91 o                         
   0  12   6        209.00        -98.99       197.09 o                         
   1  12   6       2028.55       1566.51       336.49 o                         
   2  12   6       4912.22       4162.34       467.23 o                         
   3  12   6       2914.50       2067.95       438.08 o                         
   4  12   6       2995.16       2291.23       415.15 o                         
   5  12   6         95.33        106.05       322.80 o                         
   6  12   6          5.03        350.80       417.05 o                         
   7  12   6         11.98        886.13       622.31 o                         
   8  12   6       2489.06       2976.10       593.46 o                         
   9  12   6         58.17       2173.19      1127.01 o                         
 -14  13   6        148.36       1762.99      1100.39 o                         
 -13  13   6        383.66       1338.19       681.63 o                         
 -12  13   6       9637.79      10189.10      1108.20 o                         
 -11  13   6       2369.83       2514.74       715.51 o                         
 -10  13   6        852.29       1282.88       433.62 o                         
  -9  13   6        397.52        527.10       508.78 o                         
  -8  13   6       3268.05       2888.56       472.64 o                         
  -7  13   6      14257.06      15155.76      1242.10 o                         
  -6  13   6        386.00        548.11       230.77 o                         
  -5  13   6       1981.64       2151.93       314.50 o                         
  -4  13   6      22267.21      23617.39       868.43 o                         
  -3  13   6         72.20        516.36       200.99 o                         
  -2  13   6      19213.26      19809.45       762.57 o                         
  -1  13   6          5.79          1.84       148.12 o                         
   0  13   6       9568.63       9569.75       763.82 o                         
   1  13   6        263.60        267.42       251.82 o                         
   2  13   6      15563.41      15485.69      1531.88 o                         
   3  13   6       3626.89       3971.47       536.39 o                         
   4  13   6      15188.74      14939.40       912.72 o                         
   5  13   6        189.91        999.15       444.92 o                         
   6  13   6      14838.71      14494.85       962.70 o                         
   8  13   6       1116.81       2148.28       568.99 o                         
   9  13   6        101.05       2348.68      1058.97 o                         
 -13  14   6        513.24         90.10       609.35 o                         
 -12  14   6        388.95        951.12       591.76 o                         
 -11  14   6        512.37        509.21       532.45 o                         
 -10  14   6        251.82       1201.65       582.20 o                         
  -9  14   6        386.20        931.87       412.46 o                         
  -8  14   6        106.24        283.69       244.55 o                         
  -7  14   6         68.60        743.81       320.60 o                         
  -6  14   6      17424.81      17610.23       808.38 o                         
  -5  14   6       2147.44       2062.18       426.65 o                         
  -4  14   6      54425.78      58804.79      1754.78 o                         
  -3  14   6       1110.64       1358.36       293.51 o                         
  -2  14   6      11218.13      11390.16       610.08 o                         
  -1  14   6       2227.83       2316.13       447.88 o                         
   0  14   6         80.19        276.65       290.72 o                         
   1  14   6         91.99        643.50       210.92 o                         
   2  14   6      18575.56      17599.15      1021.85 o                         
   3  14   6        248.17       1136.27       348.71 o                         
   4  14   6       1427.97       1430.57       410.79 o                         
   5  14   6        391.37       1517.70       520.37 o                         
   6  14   6      11388.44      12556.48      1030.57 o                         
   7  14   6        509.95       1951.85       549.63 o                         
   8  14   6       2311.99       1913.73      1005.41 o                         
   9  14   6         10.16       2703.72       762.30 o                         
 -13  15   6        306.10        311.94       584.19 o                         
 -12  15   6        215.06        171.81       457.94 o                         
 -11  15   6       1833.84       1840.28       862.27 o                         
 -10  15   6       3458.99       3479.16       633.98 o                         
  -9  15   6        946.58        360.48       377.58 o                         
  -8  15   6       2295.23       2399.34       518.43 o                         
  -7  15   6       3145.64       2674.63       411.61 o                         
  -6  15   6          7.28        809.33       332.60 o                         
  -5  15   6        885.35       1714.63       403.05 o                         
  -4  15   6       4119.74       4132.21       413.28 o                         
  -3  15   6       2551.14       2126.89       355.76 o                         
  -2  15   6          0.64         62.80       288.47 o                         
  -1  15   6        533.49        814.75       254.30 o                         
   0  15   6      12060.64      10135.85       572.07 o                         
   1  15   6       5763.93       5792.92       558.51 o                         
   2  15   6      87488.34      88208.46      6189.86 o                         
   3  15   6       2707.84       3344.60       529.90 o                         
   4  15   6       3290.42       3589.08       562.09 o                         
   5  15   6       2139.17       1964.87       548.92 o                         
   6  15   6        289.21        657.71       540.53 o                         
   7  15   6        279.78       2173.25       855.27 o                         
   8  15   6       2010.91       1884.07       589.36 o                         
   9  15   6        345.10       1328.15      1014.60 o                         
 -13  16   6       1135.21       1676.62      1236.46 o                         
 -12  16   6       1243.35        701.28       679.46 o                         
 -11  16   6       3740.28       3715.47      1339.99 o                         
 -10  16   6       3495.93       3514.31       631.69 o                         
  -9  16   6       5082.47       4874.52       714.33 o                         
  -8  16   6       2846.46       3118.56       460.50 o                         
  -7  16   6       4009.12       3782.50       463.50 o                         
  -6  16   6      27732.48      27447.50      1128.68 o                         
  -5  16   6       2800.90       2594.07       425.08 o                         
  -4  16   6        104.89        514.53       568.89 o                         
  -3  16   6      17591.50      18509.99       824.36 o                         
  -2  16   6       9194.48       8650.18       603.05 o                         
  -1  16   6         79.05       -197.81       244.92 o                         
   0  16   6       3178.63       2614.38       378.73 o                         
   1  16   6        782.81        795.81       345.70 o                         
   2  16   6        953.11        707.48       386.96 o                         
   3  16   6        210.05       -136.42       320.03 o                         
   4  16   6       1683.55       2161.29       664.20 o                         
   5  16   6          8.24        263.26       875.58 o                         
   6  16   6        128.66       1526.31      1085.56 o                         
   7  16   6          0.04        436.93       430.66 o                         
   8  16   6         67.34       2238.05       725.85 o                         
 -12  17   6       1304.05        451.66       949.53 o                         
 -11  17   6       1164.60        822.62       637.91 o                         
 -10  17   6       1144.59       1478.01       521.40 o                         
  -9  17   6       2857.06       3466.38       655.52 o                         
  -8  17   6       1115.28        850.00       425.25 o                         
  -7  17   6       7727.91       8508.78       656.15 o                         
  -6  17   6         89.19        181.64       439.68 o                         
  -5  17   6        125.26        711.55       382.39 o                         
  -4  17   6          1.96        242.49       364.53 o                         
  -3  17   6       6268.52       7160.19       560.23 o                         
  -2  17   6      15887.81      15326.20       818.41 o                         
  -1  17   6         92.76        669.84       294.35 o                         
   0  17   6       5228.38       5039.71       507.19 o                         
   1  17   6        112.85        386.55       338.63 o                         
   2  17   6       1917.36       1875.36       478.55 o                         
   3  17   6         57.77        505.28       526.27 o                         
   4  17   6        694.49       1028.41       470.61 o                         
   5  17   6        170.26        885.81       733.79 o                         
   6  17   6         85.14       1718.80       639.93 o                         
   7  17   6       3482.32       3121.97       868.43 o                         
   8  17   6        261.27        316.09       499.23 o                         
 -12  18   6         84.79        955.44       952.49 o                         
 -11  18   6       3447.07       3123.43       951.52 o                         
 -10  18   6         61.80         17.57       445.15 o                         
  -9  18   6        168.58        117.78       369.82 o                         
  -8  18   6      27409.46      25387.77      2223.58 o                         
  -7  18   6       3144.03       2997.06       471.95 o                         
  -6  18   6       8914.05       7682.82       642.15 o                         
  -5  18   6       1710.49       1817.81       397.35 o                         
  -4  18   6        660.53       1829.93       589.94 o                         
  -3  18   6        309.30         51.33       245.50 o                         
  -2  18   6        385.85        720.25       341.56 o                         
  -1  18   6       5294.72       4896.56       494.61 o                         
   0  18   6       2238.74       1864.05       391.25 o                         
   1  18   6        466.03        996.80       431.72 o                         
   2  18   6          1.29        428.65       755.02 o                         
   3  18   6         80.99       1473.55       467.06 o                         
   4  18   6       1494.34       2212.89       776.76 o                         
   5  18   6         72.90        526.35       432.70 o                         
   6  18   6       8913.87       9058.29      1229.00 o                         
   7  18   6          0.92       1554.24       612.52 o                         
   8  18   6        720.97        368.00      1229.47 o                         
 -12  19   6        455.09       1403.36       998.33 o                         
 -11  19   6        355.40        689.22       943.61 o                         
 -10  19   6        534.77        310.59       786.84 o                         
  -9  19   6        784.13       1587.57       582.66 o                         
  -8  19   6       3279.70       1054.60       869.06 o                         
  -7  19   6       1310.38       2296.25       457.27 o                         
  -6  19   6         41.31        421.45       496.76 o                         
  -5  19   6       1270.98       1093.04       506.80 o                         
  -4  19   6        283.21       1316.72       476.14 o                         
  -3  19   6        269.59        220.43       356.64 o                         
  -2  19   6      22701.41      21449.58      1051.85 o                         
  -1  19   6          2.58        928.19      1196.52 o                         
   0  19   6      18773.87      17910.48       951.26 o                         
   1  19   6       1592.57       2191.35       548.24 o                         
   2  19   6      24118.50      24533.41      1431.56 o                         
   3  19   6       2639.52       2429.34       635.37 o                         
   4  19   6       2233.59       2634.16       827.95 o                         
   5  19   6          2.83        929.22       501.39 o                         
   6  19   6         25.63       3286.37      1304.49 o                         
   7  19   6        251.55        728.24       566.06 o                         
 -11  20   6       1280.32       5599.55      1836.94 o                         
 -10  20   6       1135.63       1139.63       860.79 o                         
  -9  20   6         97.53       1453.36       591.54 o                         
  -8  20   6       1025.44       1541.22       661.59 o                         
  -7  20   6          1.79        906.66       423.80 o                         
  -6  20   6       2765.92       3701.25       578.01 o                         
  -5  20   6        788.84       1394.96       813.78 o                         
  -4  20   6       4489.05       4004.36       716.19 o                         
  -3  20   6        309.65        415.87       371.09 o                         
  -2  20   6      15972.29      15713.95       915.46 o                         
  -1  20   6          0.86       -138.49       342.02 o                         
   0  20   6        743.63        321.77       324.97 o                         
   1  20   6       3365.92       2176.66       768.44 o                         
   2  20   6        260.85       1103.47       484.06 o                         
   3  20   6        107.54        238.85       388.48 o                         
   4  20   6        197.06         64.72       563.50 o                         
   5  20   6          1.44        972.10       885.72 o                         
   6  20   6       8860.67       8003.32      1143.90 o                         
   7  20   6         23.38       1591.42      1360.69 o                         
 -10  21   6       1970.28       1574.98      1101.99 o                         
  -9  21   6       1574.59       1498.05       582.35 o                         
  -8  21   6        284.16        929.10       516.30 o                         
  -7  21   6      13716.64      14815.24      1044.41 o                         
  -6  21   6        116.69         -5.89       290.22 o                         
  -5  21   6       1465.81       1960.82       504.41 o                         
  -4  21   6          1.22       1278.62       774.09 o                         
  -3  21   6       4306.99       4674.35       623.09 o                         
  -2  21   6       7624.14       8283.76       782.41 o                         
  -1  21   6       1735.09       2154.39       493.44 o                         
   0  21   6          4.43        464.05       342.60 o                         
   1  21   6       1870.80       3326.24       693.11 o                         
   2  21   6       6257.83       5802.51       820.05 o                         
   3  21   6        177.01       2429.44       891.87 o                         
   4  21   6       1416.79       1811.24       780.66 o                         
   5  21   6       1878.90       3061.12       747.69 o                         
   6  21   6        779.07        867.79       726.28 o                         
 -10  22   6        226.52       1091.51      1129.97 o                         
  -9  22   6         23.07       2098.87      1704.38 o                         
  -8  22   6         36.14        800.81       883.18 o                         
  -7  22   6          0.19       2244.92       773.84 o                         
  -6  22   6       6959.72       5616.59       915.19 o                         
  -5  22   6         58.36       1847.11      1605.99 o                         
  -4  22   6       2280.59       3866.08       624.02 o                         
  -3  22   6        667.94        528.73       471.57 o                         
  -2  22   6         36.92       2082.48       832.47 o                         
  -1  22   6        238.33        373.64       823.63 o                         
   0  22   6         83.23       1221.26       915.54 o                         
   1  22   6       1146.93       1160.38       845.22 o                         
   2  22   6       1226.40        587.22       587.42 o                         
   3  22   6        476.47       1091.54       545.56 o                         
   4  22   6        692.51        613.15       724.21 o                         
   5  22   6          0.19        175.60       985.02 o                         
  -9  23   6          0.36        198.19       780.92 o                         
  -8  23   6        338.20        508.75       518.31 o                         
  -7  23   6        600.24         29.23       434.26 o                         
  -6  23   6        104.79       1113.67       511.33 o                         
  -5  23   6        441.02       1826.15       551.49 o                         
  -4  23   6       4145.52       5056.63      1252.26 o                         
  -3  23   6       1389.53       2490.03       616.26 o                         
  -2  23   6       6791.34       6958.31       847.64 o                         
  -1  23   6        427.12        861.71       639.96 o                         
   0  23   6        979.75        829.91       833.56 o                         
   1  23   6          0.90       -152.21       445.33 o                         
   2  23   6       5865.40       4682.14      1219.53 o                         
   3  23   6       1444.08        637.56       519.76 o                         
   4  23   6       1552.51        774.03       552.11 o                         
   5  23   6        520.98       1616.76       915.36 o                         
  -8  24   6         31.20        601.14       576.00 o                         
  -7  24   6        140.00       1220.36       961.15 o                         
  -6  24   6       2332.74       1428.97       659.65 o                         
  -5  24   6       1423.28       2821.78       753.23 o                         
  -4  24   6      11029.16       8338.78       918.30 o                         
  -3  24   6        200.47       3017.33      1499.72 o                         
  -2  24   6       4105.86       2967.05       620.99 o                         
  -1  24   6       2100.54       2206.40      1035.99 o                         
   0  24   6        115.00        829.66       714.27 o                         
   1  24   6          5.66        594.05       763.14 o                         
   2  24   6       3421.65       2781.38       844.32 o                         
   3  24   6        547.35       2000.37       807.55 o                         
   4  24   6        559.44        -81.01       553.02 o                         
  -7  25   6        900.99        241.64       617.52 o                         
  -6  25   6         53.37          6.72       769.91 o                         
  -5  25   6        268.83       2956.72       807.17 o                         
  -4  25   6        620.61       1301.92       752.56 o                         
  -3  25   6       2108.73       4408.93      1438.00 o                         
  -2  25   6         93.10         11.73       359.45 o                         
  -1  25   6         16.53       -313.09       790.18 o                         
   0  25   6         26.48        716.67      1184.69 o                         
   1  25   6        639.88       2237.89       926.16 o                         
   2  25   6       5343.53       5429.62       993.83 o                         
   3  25   6        312.35       1570.95       631.11 o                         
  -6  26   6       2853.77       1413.94      1004.25 o                         
  -5  26   6       1296.74       1199.11       689.89 o                         
  -4  26   6         66.43       2860.96      1140.67 o                         
  -3  26   6       6171.04      11628.80      4581.45 o                         
  -2  26   6       1760.75       3834.99       882.80 o                         
  -1  26   6        246.21       2972.73       936.36 o                         
   0  26   6        255.48       2523.71       747.83 o                         
   1  26   6        372.73       1081.63       695.63 o                         
   2  26   6         29.82       1683.12      1552.97 o                         
  -4  27   6        100.05       5082.64      1415.52 o                         
  -3  27   6        446.18       5178.28      2545.24 o                         
  -2  27   6       6098.10       5481.82      1197.26 o                         
  -1  27   6        108.62       2563.05      1410.98 o                         
   0  27   6       1448.02       3943.05      2011.46 o                         
 -15   0   7        682.63       -239.60       863.74 o                         
 -13   0   7      11299.81      13207.60      1700.87 o                         
 -11   0   7        458.69       1271.95       668.51 o                         
  -9   0   7      10472.58      10648.90      1156.59 o                         
  -7   0   7         11.52        322.43        97.61 o                         
  -5   0   7      39742.72      40688.14      1166.53 o                         
  -3   0   7      47211.57      47105.98      1308.33 o                         
  -1   0   7      19238.42      18667.33      1237.93 o                         
   1   0   7      40876.60      40162.23      2882.60 o                         
   3   0   7     155316.53     147868.92      5546.30 o                         
   5   0   7      21348.54      21475.29      1798.48 o                         
   7   0   7       4454.94       3253.83       840.08 o                         
   9   0   7       6779.75       6185.24      1159.55 o                         
 -15   1   7        405.99        244.21       597.55 o                         
 -14   1   7        312.21        753.29      1016.08 o                         
 -13   1   7        223.98         -1.64       526.53 o                         
 -12   1   7       4275.40       3573.13       697.45 o                         
 -11   1   7        670.50        517.87       483.63 o                         
 -10   1   7       4002.68       4081.97       650.68 o                         
  -9   1   7      12786.90      13308.85       921.32 o                         
  -8   1   7         63.80        898.93       655.20 o                         
  -7   1   7      17044.86      17451.99       576.85 o                         
  -6   1   7       1748.21       1636.03       162.60 o                         
  -5   1   7      70731.38      71719.67      1216.00 o                         
  -4   1   7        232.38        310.59       115.18 o                         
  -3   1   7       9192.70       9122.99       357.29 o                         
  -2   1   7       9184.76       9871.11       345.19 o                         
  -1   1   7         51.64        328.19       182.01 o                         
   0   1   7        115.50        184.95       156.29 o                         
   1   1   7       2413.76       2197.35       184.46 o                         
   2   1   7        137.14        336.12       254.89 o                         
   3   1   7      49162.98      44772.31      1135.76 o                         
   4   1   7         11.17       -292.84       357.92 o                         
   5   1   7       1197.36       1246.81       374.40 o                         
   6   1   7        228.48        566.53       378.61 o                         
   7   1   7       3566.87       2754.42       542.45 o                         
   8   1   7        347.02       1444.04       531.05 o                         
   9   1   7         22.68        208.01       498.43 o                         
  10   1   7          0.91        484.47       500.87 o                         
 -15   2   7       4396.49       8486.58      2106.12 o                         
 -14   2   7          1.50        920.17      1459.79 o                         
 -12   2   7       3320.68       4545.81       760.81 o                         
 -11   2   7      14080.56      15332.27      1356.26 o                         
 -10   2   7      15833.05      17508.14      1194.13 o                         
  -9   2   7         15.67        222.75       312.92 o                         
  -8   2   7      10956.13      11681.19       814.64 o                         
  -7   2   7         22.46       1594.38       386.31 o                         
  -6   2   7      42429.11      40487.00      1998.02 o                         
  -5   2   7        619.82        718.63       131.56 o                         
  -4   2   7        483.08        601.40       132.79 o                         
  -3   2   7      77885.53      85304.16      1487.62 o                         
  -2   2   7       2211.50       2809.83       256.37 o                         
  -1   2   7      27648.79      27593.05       679.12 o                         
   0   2   7        872.33        705.56       127.04 o                         
   1   2   7      39201.48      38966.94       820.52 o                         
   2   2   7       1498.60       1398.62       246.94 o                         
   3   2   7       3827.31       4090.25       450.23 o                         
   4   2   7       1189.88       1471.21       452.05 o                         
   5   2   7       8032.14       8367.79       692.59 o                         
   6   2   7        109.90       1803.82       708.45 o                         
   7   2   7       3731.67       4258.82       643.52 o                         
   8   2   7       5107.68       6039.90       905.16 o                         
   9   2   7         61.17       -488.07       769.09 o                         
  10   2   7        129.79       1757.10       948.05 o                         
 -14   3   7       1792.92       2641.05       878.53 o                         
 -13   3   7       1448.77       2124.40       673.27 o                         
 -12   3   7       6468.94       6609.09       862.25 o                         
 -11   3   7       6217.69       7158.43       833.36 o                         
 -10   3   7       5673.56       7201.81       882.97 o                         
  -9   3   7       3567.64       4656.84       711.41 o                         
  -8   3   7         25.12        131.44       273.62 o                         
  -7   3   7      79137.75      75552.47      1668.89 o                         
  -6   3   7       6575.11       5953.91       260.87 o                         
  -5   3   7      26839.54      26971.34       633.36 o                         
  -4   3   7          7.44         44.74        97.01 o                         
  -3   3   7      42030.77      44724.76       955.22 o                         
  -2   3   7      17879.29      18260.80       524.71 o                         
  -1   3   7       8903.56       9598.80       367.81 o                         
   0   3   7        150.37        400.40       105.58 o                         
   1   3   7        932.88       2166.17       954.70 o                         
   2   3   7        788.03        764.38       219.01 o                         
   3   3   7        566.45        507.76       206.71 o                         
   4   3   7        352.20        843.34       351.47 o                         
   5   3   7       5960.30       6137.85       431.53 o                         
   6   3   7          4.55        519.24       507.30 o                         
   7   3   7        708.99       1002.79       616.75 o                         
   8   3   7        635.97        895.07       828.25 o                         
   9   3   7       1666.73       1647.79       592.96 o                         
  10   3   7         66.87       -689.22       748.38 o                         
 -15   4   7        414.18       -372.03       642.99 o                         
 -13   4   7        960.26       2259.86       734.57 o                         
 -12   4   7        301.66        -85.78       523.57 o                         
 -11   4   7        159.63        647.77       745.42 o                         
 -10   4   7       1195.48       1861.54       928.82 o                         
  -9   4   7       1860.56       1772.03       442.35 o                         
  -8   4   7       4263.60       4007.86       320.67 o                         
  -7   4   7        606.55        824.49       202.20 o                         
  -6   4   7      12302.34      11108.55       541.38 o                         
  -5   4   7       1688.98       1744.00       223.98 o                         
  -4   4   7         37.94        271.98       117.46 o                         
  -3   4   7       4643.90       4468.11       258.33 o                         
  -2   4   7        800.95        833.12       160.65 o                         
  -1   4   7     152448.09     151884.06      3095.42 o                         
   0   4   7          1.95        311.50       216.89 o                         
   1   4   7      30114.53      30172.30      1001.55 o                         
   2   4   7        157.22        668.00       290.16 o                         
   3   4   7      18587.02      19394.09      1036.35 o                         
   4   4   7        219.84       -147.52       223.77 o                         
   5   4   7        597.40        541.62       328.46 o                         
   6   4   7        156.40       -325.16       329.21 o                         
   7   4   7       1840.45       1433.75       582.73 o                         
   8   4   7        172.22        979.85       469.57 o                         
   9   4   7        558.02       1452.32       569.49 o                         
  10   4   7         50.67        171.57       653.72 o                         
 -15   5   7        946.04        331.30       846.00 o                         
 -14   5   7        174.19       2336.84      1165.46 o                         
 -13   5   7        659.28        782.31       826.77 o                         
 -12   5   7       1909.07       1286.74       730.63 o                         
 -11   5   7       6178.15       6872.01      1385.84 o                         
 -10   5   7       1789.74       1650.13       468.30 o                         
  -9   5   7      52585.84      52833.64      2134.18 o                         
  -8   5   7        332.93        351.28       221.54 o                         
  -7   5   7      14011.39      14083.86       610.18 o                         
  -6   5   7        864.32        603.26       142.78 o                         
  -5   5   7      13144.42      13968.77       480.17 o                         
  -4   5   7       2530.58       2425.17       225.70 o                         
  -3   5   7      71041.91      74027.53      1390.03 o                         
  -2   5   7        380.89        547.60       248.12 o                         
  -1   5   7      15510.68      14916.92       464.50 o                         
   0   5   7        321.70        328.11       114.00 o                         
   1   5   7      26189.10      25683.62       943.01 o                         
   2   5   7        404.59        587.61       244.79 o                         
   3   5   7      22305.13      22382.20      1159.03 o                         
   4   5   7         15.09        156.09       211.66 o                         
   5   5   7        419.50        757.45       408.52 o                         
   6   5   7         29.60        426.31       260.17 o                         
   7   5   7      44902.93      45814.90      2233.83 o                         
   8   5   7        497.79       1113.22       848.95 o                         
   9   5   7       2997.10       2787.37       683.96 o                         
  10   5   7        133.20       1461.27       940.65 o                         
 -15   6   7         31.37        836.88       723.55 o                         
 -14   6   7        128.86       1188.33       677.54 o                         
 -13   6   7       5331.83       6167.37      1533.74 o                         
 -12   6   7        851.84       2207.50       656.88 o                         
 -10   6   7       6349.57       5614.41       741.18 o                         
  -9   6   7       7170.85       6765.38       707.96 o                         
  -8   6   7       4781.98       4655.10       408.96 o                         
  -7   6   7         19.68        354.07       229.17 o                         
  -6   6   7      41607.07      42544.93      1299.51 o                         
  -5   6   7       1051.22       1280.15       184.49 o                         
  -4   6   7          0.23       -152.76       152.76 o                         
  -3   6   7       9004.07       8548.16       705.49 o                         
  -2   6   7       2897.26       2438.06       223.16 o                         
  -1   6   7     101691.56      99208.78      3862.82 o                         
   0   6   7        315.51        478.13       200.24 o                         
   1   6   7        671.69        844.57       242.90 o                         
   2   6   7         91.31        661.11       526.05 o                         
   3   6   7         75.33       -173.69       207.51 o                         
   4   6   7       1024.33       1261.19       317.48 o                         
   5   6   7       3577.98       2505.13       831.00 o                         
   6   6   7        296.71        550.86       295.76 o                         
   7   6   7          5.35       1711.34       518.86 o                         
   8   6   7       2682.24       3147.34       999.81 o                         
   9   6   7       1575.26       2093.44      1348.86 o                         
 -15   7   7        140.96       2075.69       999.81 o                         
 -14   7   7       3260.37       2601.99       840.99 o                         
 -13   7   7        535.78       1987.80       976.15 o                         
 -12   7   7       5774.83       5372.41       813.56 o                         
 -11   7   7       5041.43       5229.69       733.20 o                         
 -10   7   7       4562.09       4276.17       665.10 o                         
  -9   7   7        595.64        467.47       383.49 o                         
  -8   7   7        685.53       1441.96       333.60 o                         
  -7   7   7      37854.00      38075.06       893.36 o                         
  -6   7   7       2517.24       2839.65       242.18 o                         
  -5   7   7        941.49        658.05       169.91 o                         
  -4   7   7       1104.53       1076.91       215.24 o                         
  -3   7   7      23769.04      24082.17       683.26 o                         
  -2   7   7      22825.60      23301.94       658.77 o                         
  -1   7   7       2252.53       1684.22       170.70 o                         
   0   7   7       2747.40       2887.81       227.99 o                         
   1   7   7        484.01        634.63       303.61 o                         
   2   7   7         11.57         78.68       200.35 o                         
   3   7   7       1696.23       2577.25       606.39 o                         
   4   7   7        547.43        546.18       303.77 o                         
   5   7   7       6436.44       6990.13       612.50 o                         
   6   7   7         33.83        608.89       779.44 o                         
   7   7   7        147.98       1017.56       689.22 o                         
   8   7   7        684.62      16961.34      1975.96 o                         
   9   7   7       1339.21        783.33       942.13 o                         
  10   7   7        190.71       1514.59       875.58 o                         
 -15   8   7       4187.79       3686.00      1058.94 o                         
 -14   8   7        200.34       1586.85      1057.50 o                         
 -13   8   7        225.27       1652.41       847.48 o                         
 -12   8   7       3043.66       2085.44       718.23 o                         
 -11   8   7      12528.49      12883.66      1137.54 o                         
 -10   8   7      11824.11      12164.14      1023.78 o                         
  -9   8   7        655.84        406.17       349.09 o                         
  -8   8   7       2807.39       2843.23       392.51 o                         
  -7   8   7        450.08        668.30       149.58 o                         
  -6   8   7      28023.12      28206.58       785.03 o                         
  -5   8   7       2593.47       3426.16       928.85 o                         
  -4   8   7       1173.70       1324.04       293.41 o                         
  -3   8   7      96596.53      98389.23      1869.73 o                         
  -2   8   7          0.88        271.20       240.53 o                         
  -1   8   7      44039.98      41304.65       951.17 o                         
   0   8   7        832.86        721.27       126.52 o                         
   1   8   7      28077.88      29080.84      1104.34 o                         
   2   8   7        469.98        888.35       292.71 o                         
   3   8   7         65.31       -127.20       288.65 o                         
   4   8   7       4856.90       3993.45       476.97 o                         
   5   8   7       7607.99       7646.40       639.90 o                         
   6   8   7          0.98        585.35       998.33 o                         
   7   8   7       5285.51       5525.40       616.65 o                         
   8   8   7       1265.35       2795.34      1091.51 o                         
 -14   9   7         28.18       1702.23      2163.80 o                         
 -13   9   7         56.46       -329.12       512.39 o                         
 -12   9   7       1946.56       3068.70      1277.87 o                         
 -11   9   7       5095.52       5055.83       775.27 o                         
 -10   9   7         77.17       -145.47       378.63 o                         
  -9   9   7          9.32        246.33       271.16 o                         
  -8   9   7        222.79        500.60       278.90 o                         
  -7   9   7       1390.61       2728.95      1023.89 o                         
  -6   9   7        614.76       1034.07       274.91 o                         
  -5   9   7      22666.43      22144.70       984.82 o                         
  -4   9   7        556.34        778.07       198.98 o                         
  -3   9   7      23591.44      23707.29       719.02 o                         
  -2   9   7       1803.10       1759.96       268.55 o                         
  -1   9   7       3369.46       3808.28       263.86 o                         
   0   9   7        271.03        822.78       278.74 o                         
   1   9   7        537.64       1272.78       305.00 o                         
   2   9   7        118.31        748.95       294.21 o                         
   3   9   7      50649.82      55050.54      1893.08 o                         
   4   9   7         50.62        468.16       380.70 o                         
   5   9   7       2351.04       2175.53       423.41 o                         
   6   9   7        222.51        291.48       338.81 o                         
   7   9   7      11262.56       9933.32       815.46 o                         
   8   9   7          1.70       -485.90       485.90 o                         
   9   9   7        902.92       2404.88      1017.56 o                         
 -14  10   7         42.50         43.54       472.54 o                         
 -13  10   7       8227.66       7600.17      1178.18 o                         
 -12  10   7        390.53        840.77       964.32 o                         
 -11  10   7        865.39       1052.13       877.06 o                         
 -10  10   7       3425.88       2974.15       717.32 o                         
  -9  10   7       3073.61       3238.37       464.55 o                         
  -8  10   7       1603.87       1138.31       573.93 o                         
  -7  10   7         60.85        513.54       244.31 o                         
  -6  10   7       4772.92       5270.33       356.50 o                         
  -5  10   7      17326.54      16710.79       630.71 o                         
  -4  10   7        637.70        350.59       173.75 o                         
  -3  10   7      22290.70      22449.17      1250.98 o                         
  -2  10   7        342.53        770.47       189.15 o                         
  -1  10   7        372.00        694.16       169.93 o                         
   0  10   7        234.51        896.14       323.37 o                         
   1  10   7      19827.98      18659.63       892.07 o                         
   2  10   7       2723.10       2865.09       407.19 o                         
   3  10   7      73888.43      79209.59      2467.03 o                         
   4  10   7       2737.74       4025.13       551.32 o                         
   5  10   7      10024.21       9987.63       810.47 o                         
   6  10   7       1214.32       1251.90       761.20 o                         
   7  10   7       2830.29       2492.97       534.74 o                         
   8  10   7          4.25       -168.36       469.29 o                         
   9  10   7       2574.67       3431.58       851.14 o                         
 -13  11   7        806.95       1290.63       686.99 o                         
 -12  11   7       2432.26       2139.91       675.25 o                         
 -11  11   7        324.83        263.26       624.14 o                         
 -10  11   7       1661.38       2552.59       581.43 o                         
  -9  11   7      10056.01      10565.85       765.79 o                         
  -8  11   7       1125.44       1543.61       378.37 o                         
  -7  11   7       4498.87       5269.92       360.07 o                         
  -6  11   7        123.68        313.11       187.07 o                         
  -5  11   7      46297.02      44519.29      1183.87 o                         
  -4  11   7       1788.33       1960.96       267.87 o                         
  -3  11   7          4.89        -43.96       138.55 o                         
  -2  11   7      21316.72      20365.10       986.27 o                         
  -1  11   7       3101.93       2916.04       266.85 o                         
   0  11   7         77.74        236.01       229.31 o                         
   1  11   7       2178.25       2241.26       373.91 o                         
   2  11   7         25.77       -185.57       198.53 o                         
   3  11   7      14142.30      15757.66       921.98 o                         
   4  11   7         97.52        786.96       536.19 o                         
   5  11   7       1475.25       2229.01       477.51 o                         
   6  11   7        217.65        500.84       356.36 o                         
   7  11   7         62.89        180.57       349.94 o                         
   8  11   7        324.11        382.41       509.98 o                         
   9  11   7        275.01        118.48       470.00 o                         
 -14  12   7         47.80       -464.41       863.74 o                         
 -13  12   7        122.48       -321.92       527.24 o                         
 -12  12   7       1680.45       2580.68       715.11 o                         
 -11  12   7       7113.35       6487.37      1118.13 o                         
 -10  12   7       8259.50       9211.67       784.53 o                         
  -9  12   7        331.06        921.24       379.24 o                         
  -8  12   7       6167.76       6602.28       695.83 o                         
  -7  12   7        166.70        410.93       198.76 o                         
  -6  12   7      17316.59      17680.74      1226.89 o                         
  -5  12   7         11.80         55.88       166.00 o                         
  -4  12   7          0.07        162.34       176.84 o                         
  -3  12   7       5709.40       6063.70       410.38 o                         
  -2  12   7       2338.63       1721.06       248.47 o                         
  -1  12   7       5279.96       4735.51       324.69 o                         
   0  12   7        919.10       1447.81       354.50 o                         
   1  12   7       8171.74       6934.43       777.58 o                         
   2  12   7        517.57        160.75       269.12 o                         
   3  12   7       3154.56       2582.95       474.22 o                         
   4  12   7         44.21         56.72       554.63 o                         
   5  12   7        658.13        526.67       404.42 o                         
   6  12   7          2.57       -311.29       311.29 o                         
   7  12   7        831.30        287.79       456.88 o                         
   8  12   7       3461.41       3046.77      1186.17 o                         
   9  12   7        300.48        733.59       916.99 o                         
 -14  13   7          8.87       3737.03      1100.77 o                         
 -13  13   7        810.96        635.24       667.96 o                         
 -12  13   7       2678.39       2877.60       838.52 o                         
 -11  13   7       3419.74       3341.39       727.67 o                         
 -10  13   7       6354.82       6483.44       871.61 o                         
  -9  13   7        471.24        969.79       403.53 o                         
  -8  13   7       1937.24       2114.45       483.11 o                         
  -7  13   7      87091.38      84202.86      2061.72 o                         
  -6  13   7       8477.38       7436.96       594.32 o                         
  -5  13   7      20686.71      19331.44       771.18 o                         
  -4  13   7       3436.32       3310.90       336.42 o                         
  -3  13   7       4876.61       5266.41       409.53 o                         
  -2  13   7       1551.42       1659.29       254.80 o                         
  -1  13   7       7093.05       6562.57       513.20 o                         
   0  13   7       1942.92       1791.19       371.31 o                         
   1  13   7        540.95        733.17       328.30 o                         
   2  13   7         98.01       -121.22       287.18 o                         
   3  13   7       4142.34       4872.29       595.82 o                         
   4  13   7        180.19        567.28       437.69 o                         
   5  13   7       6636.80       7045.95       715.99 o                         
   6  13   7          7.31       1014.09       601.82 o                         
   7  13   7       2819.65       2954.28       601.24 o                         
   8  13   7        476.46        688.73      1357.74 o                         
 -13  14   7        106.56       3659.35      2095.76 o                         
 -12  14   7         27.76       -204.10       638.93 o                         
 -11  14   7        326.80        918.83       675.45 o                         
 -10  14   7          6.28       1397.54       484.83 o                         
  -9  14   7        116.35       -146.56       317.21 o                         
  -8  14   7       1819.23       2373.36       495.58 o                         
  -7  14   7        278.13        750.22       329.50 o                         
  -6  14   7        622.21        624.78       408.17 o                         
  -5  14   7       1826.83       2793.60       493.49 o                         
  -4  14   7        435.95        441.98       220.49 o                         
  -3  14   7        611.30        773.58       259.16 o                         
  -2  14   7        343.29        792.57       240.67 o                         
  -1  14   7      72391.59      69656.16      1770.65 o                         
   0  14   7         17.33        547.82       318.98 o                         
   1  14   7      26253.58      26534.65      1721.15 o                         
   2  14   7        779.58       1397.63       397.23 o                         
   3  14   7      20201.99      21423.52      1174.06 o                         
   4  14   7        606.36       1201.82       418.40 o                         
   5  14   7        510.12       1693.10       512.03 o                         
   6  14   7         93.91       1336.09      1094.47 o                         
   7  14   7       2517.16       2834.03       643.34 o                         
   8  14   7         87.54        709.93      1076.72 o                         
 -13  15   7         57.04        601.15      1289.70 o                         
 -12  15   7       3547.80       4653.33      1887.22 o                         
 -11  15   7        748.84       -247.53       502.88 o                         
 -10  15   7       1766.47       2697.94       607.81 o                         
  -9  15   7       8250.08       8881.54       833.21 o                         
  -8  15   7        342.29        312.95       337.17 o                         
  -7  15   7       8447.19       9057.31       644.72 o                         
  -6  15   7       2548.26       2801.88       420.08 o                         
  -5  15   7       4667.98       4623.88       474.35 o                         
  -4  15   7        633.12        818.03       274.33 o                         
  -3  15   7       8513.26       7764.07       494.85 o                         
  -2  15   7          8.31       -230.20       245.53 o                         
  -1  15   7       5310.15       5326.14       428.65 o                         
   0  15   7          0.01        633.26       327.66 o                         
   1  15   7       6792.19       6348.21       658.44 o                         
   2  15   7       2247.32       2613.77       618.70 o                         
   3  15   7       3722.35       4732.81       635.16 o                         
   4  15   7        108.90        -29.67       346.09 o                         
   5  15   7        175.64        215.64       435.69 o                         
   6  15   7        111.33       2503.34       809.32 o                         
   7  15   7      11321.19      11613.87      1240.19 o                         
   8  15   7        181.77        -65.08       706.97 o                         
 -13  16   7       3494.77       2651.27      1453.87 o                         
 -12  16   7        157.86       1266.33      1726.01 o                         
 -11  16   7         31.36        186.55       522.55 o                         
 -10  16   7       1409.77       1866.59       552.52 o                         
  -9  16   7       1636.68       1773.68       623.74 o                         
  -8  16   7       2627.37       2863.33       553.15 o                         
  -7  16   7         80.09        678.28       419.62 o                         
  -6  16   7      19719.48      20541.45       977.63 o                         
  -5  16   7       3153.93       2999.50       431.55 o                         
  -4  16   7        924.35        577.20       282.62 o                         
  -3  16   7       1003.84        895.55       380.84 o                         
  -2  16   7       5367.01       4693.11       457.55 o                         
  -1  16   7      31219.75      32111.05      1721.81 o                         
   0  16   7        961.21        415.69       337.49 o                         
   1  16   7        414.19        820.53       714.36 o                         
   2  16   7       4202.34       2840.80       511.87 o                         
   3  16   7       2932.06       2298.79       511.60 o                         
   4  16   7         28.52        -27.19       482.16 o                         
   5  16   7       3199.32       3152.26       665.35 o                         
   6  16   7       1214.82       1430.97       736.79 o                         
   7  16   7        137.22       -469.69       658.84 o                         
 -12  17   7       2129.95       3255.31       973.72 o                         
 -11  17   7       1389.17       1448.65       686.82 o                         
 -10  17   7        374.10        182.17       405.84 o                         
  -9  17   7        286.91        590.03       459.12 o                         
  -8  17   7         70.63       -133.28       355.33 o                         
  -7  17   7       2680.64       2858.23       464.45 o                         
  -6  17   7       1182.24       1305.52       391.94 o                         
  -5  17   7       3226.93       2821.73       409.19 o                         
  -4  17   7       1608.43       1708.23       388.50 o                         
  -3  17   7       1587.53       1218.94       334.01 o                         
  -2  17   7       2994.45       3422.87       416.44 o                         
  -1  17   7        304.24        548.15       251.30 o                         
   0  17   7       1174.16        785.54       399.21 o                         
   1  17   7        833.40        764.50       391.95 o                         
   2  17   7        423.43         60.07       275.88 o                         
   3  17   7       4898.66       4835.82      1012.49 o                         
   4  17   7        128.94       1200.90       911.27 o                         
   5  17   7       2116.25       2000.76       564.65 o                         
   6  17   7          2.29       1316.10       746.00 o                         
   7  17   7        398.69       -463.58       635.30 o                         
 -12  18   7       1503.39       1550.96      1039.75 o                         
 -11  18   7       5949.28       7338.04      1206.19 o                         
 -10  18   7        915.34       1249.58       594.11 o                         
  -9  18   7        130.61       1606.61       638.52 o                         
  -8  18   7        228.23        223.43       483.07 o                         
  -7  18   7        415.52        740.79       371.50 o                         
  -6  18   7       4568.63       4922.23       696.79 o                         
  -5  18   7       2526.92       2001.17       669.47 o                         
  -4  18   7         40.71       1276.91       634.03 o                         
  -3  18   7      31694.51      30087.81      1265.49 o                         
  -2  18   7       3682.10       3757.74       479.25 o                         
  -1  18   7      22109.68      21404.52      1007.32 o                         
   0  18   7       1626.84       2536.08       525.74 o                         
   1  18   7       5330.02       4715.29       733.75 o                         
   2  18   7         15.71       1649.95      1064.50 o                         
   3  18   7        746.24       1421.30       504.83 o                         
   4  18   7       3154.18       3204.35       649.99 o                         
   5  18   7       1372.80       3039.35       667.91 o                         
   6  18   7        406.00       1235.84       560.98 o                         
   7  18   7       1542.92       2809.04       767.94 o                         
 -11  19   7       2558.55       2416.97       883.05 o                         
 -10  19   7       2149.59       2916.84       706.89 o                         
  -9  19   7        238.25          0.19       385.58 o                         
  -8  19   7          2.10       1074.08       483.18 o                         
  -7  19   7        188.21       -332.76       402.51 o                         
  -6  19   7        127.27        696.08       565.91 o                         
  -5  19   7       4730.86       5127.02       576.72 o                         
  -4  19   7       3446.88       3148.08       515.01 o                         
  -3  19   7      11311.99      12128.44       983.70 o                         
  -2  19   7          0.13       1431.49       711.11 o                         
  -1  19   7       2042.01       1510.44       423.01 o                         
   0  19   7        858.65        886.82       570.88 o                         
   1  19   7         50.76        727.21       617.84 o                         
   2  19   7          1.82       1576.63       931.78 o                         
   3  19   7      14194.53      12746.67      1237.68 o                         
   4  19   7        150.16       -134.59       373.13 o                         
   5  19   7       1166.76       -442.62       553.76 o                         
   6  19   7         61.28       1053.26       726.03 o                         
 -11  20   7       1000.54       1898.35       865.22 o                         
 -10  20   7       3932.79       4589.02      1002.94 o                         
  -9  20   7        549.86         59.10       504.77 o                         
  -8  20   7       2570.78       4024.80       701.42 o                         
  -7  20   7        184.07        835.75       599.98 o                         
  -6  20   7       2283.07       3701.94       778.33 o                         
  -5  20   7       2443.87       2048.93       455.05 o                         
  -4  20   7        413.45        196.76       312.92 o                         
  -3  20   7       5973.18       6435.78       890.63 o                         
  -2  20   7        206.75       1443.96       998.51 o                         
  -1  20   7          7.86       1897.97       700.30 o                         
   0  20   7          1.46        171.59       489.55 o                         
   1  20   7        688.14        423.95       438.32 o                         
   2  20   7       1871.75       2741.04       647.71 o                         
   3  20   7       7917.24       8876.45      1006.00 o                         
   4  20   7       1095.87       1991.73       987.03 o                         
   5  20   7        801.05        343.12       566.14 o                         
   6  20   7        662.32       1218.58      1245.33 o                         
 -10  21   7        624.08       3579.41      2361.99 o                         
  -9  21   7       4267.64       3425.29       792.64 o                         
  -8  21   7       1619.38       2126.58       602.16 o                         
  -7  21   7        556.36        232.85       418.16 o                         
  -6  21   7        513.00       1735.52       651.40 o                         
  -5  21   7       8788.47       8419.70       795.60 o                         
  -4  21   7       1002.91       1918.02       531.00 o                         
  -3  21   7        212.09       1541.13       801.63 o                         
  -2  21   7      12510.59      12966.94       919.67 o                         
  -1  21   7        495.74       -120.93       368.59 o                         
   0  21   7        204.74        946.84       586.99 o                         
   1  21   7       1082.68        986.00       521.43 o                         
   2  21   7        222.38        501.23       461.85 o                         
   3  21   7       1496.98       2609.21       719.68 o                         
   4  21   7         35.66       2567.49      1122.50 o                         
   5  21   7         23.31       2402.17       889.59 o                         
 -10  22   7       2275.21       4087.80      1190.61 o                         
  -9  22   7        177.93        764.17       580.20 o                         
  -8  22   7       1616.19       2507.99       814.64 o                         
  -7  22   7        126.10        435.19       429.74 o                         
  -6  22   7       1197.93       1543.26       634.33 o                         
  -5  22   7          6.31         63.65       379.45 o                         
  -4  22   7        223.84       -106.76       432.85 o                         
  -3  22   7         26.11       2415.57       774.07 o                         
  -2  22   7        233.85       1977.27       503.62 o                         
  -1  22   7      10304.59       9090.18      1062.13 o                         
   0  22   7         13.48        262.15       427.30 o                         
   1  22   7       2402.38       3068.57       689.60 o                         
   2  22   7         25.82       1016.36       547.46 o                         
   3  22   7        908.99       2521.95       740.70 o                         
   4  22   7          1.53        852.39      1473.10 o                         
  -9  23   7        187.40       1965.02       994.44 o                         
  -8  23   7       1024.57        592.02       575.33 o                         
  -7  23   7      14469.08      13212.27      3413.16 o                         
  -6  23   7       2065.48       1655.13       647.16 o                         
  -5  23   7       2925.65       2694.56       615.13 o                         
  -4  23   7       1518.72       3673.22       806.84 o                         
  -3  23   7        379.24       3356.83       856.75 o                         
  -2  23   7        321.49       1324.35       772.39 o                         
  -1  23   7        541.19       2442.54       705.13 o                         
   0  23   7       1419.67       1609.38       608.42 o                         
   1  23   7        415.08       2924.32      1435.14 o                         
   2  23   7        105.20        494.89       742.47 o                         
   3  23   7       1887.59       2009.41      1025.12 o                         
   4  23   7         24.37       -357.92       896.28 o                         
  -8  24   7        292.75          1.83       562.61 o                         
  -7  24   7          4.27        737.49       578.81 o                         
  -6  24   7       2560.20       3633.35       720.27 o                         
  -5  24   7        170.55       2631.05       774.54 o                         
  -4  24   7         55.35       2975.78       895.22 o                         
  -3  24   7          0.02        898.40       673.48 o                         
  -2  24   7          4.44        421.75      1126.40 o                         
  -1  24   7       4639.49       4305.57       855.27 o                         
   0  24   7        744.10        653.72      1115.18 o                         
   1  24   7       5873.00       4319.38       952.94 o                         
   2  24   7        311.42        220.25       903.21 o                         
   3  24   7       4269.24       3776.89      1492.61 o                         
  -7  25   7       1373.35       1557.51       690.86 o                         
  -6  25   7        700.90       1026.15       657.94 o                         
  -5  25   7        333.57        972.27       574.68 o                         
  -4  25   7         39.94       2692.19       932.96 o                         
  -2  25   7         34.05       1636.93       906.06 o                         
  -1  25   7         47.29       -426.51       661.88 o                         
   0  25   7         23.92         57.37       507.15 o                         
   1  25   7        840.87       1340.05      1694.95 o                         
  -5  26   7       1370.01       2795.34      1700.87 o                         
  -3  26   7        179.41       1724.45      1172.73 o                         
  -2  26   7        451.99       1683.12      1233.50 o                         
  -1  26   7       1370.43       2622.91      1091.64 o                         
   0  26   7        555.00       2493.51      1098.99 o                         
 -14   0   8       1617.40       1594.38       979.11 o                         
 -12   0   8       8699.79       9356.25      1396.19 o                         
 -10   0   8      12688.12      12122.00      1487.89 o                         
  -8   0   8     138783.95     146996.30      6330.18 o                         
  -6   0   8       8626.95       8877.91       488.05 o                         
  -4   0   8      14206.13      15007.74       671.91 o                         
  -2   0   8      27844.97      28147.45      1049.95 o                         
   0   0   8       7107.41       6871.07       769.09 o                         
   2   0   8      12615.88       9897.56       996.86 o                         
   4   0   8      10863.35      10959.50      1177.30 o                         
   6   0   8        529.56       -168.61       485.12 o                         
   8   0   8      21964.93      21987.03      2138.66 o                         
 -15   1   8         38.47       2455.16      1165.46 o                         
 -14   1   8        652.24        936.39       788.31 o                         
 -13   1   8        654.73       1178.23      1208.35 o                         
 -12   1   8       5254.62       4880.04       987.98 o                         
 -11   1   8       2695.35       1738.86       554.97 o                         
 -10   1   8         79.79        -45.47       303.09 o                         
  -9   1   8       7876.03       8081.46      1465.70 o                         
  -8   1   8         37.78        732.64       662.60 o                         
  -7   1   8       3787.11       3139.42       309.12 o                         
  -6   1   8      11096.99      10337.98       507.13 o                         
  -5   1   8      10219.84      10052.26       404.58 o                         
  -4   1   8        596.24        654.53       154.34 o                         
  -3   1   8       1790.17       1363.42       188.81 o                         
  -2   1   8      11055.43      11679.68       627.12 o                         
  -1   1   8         36.80        316.48       207.50 o                         
   0   1   8     105713.06     110584.33      3705.08 o                         
   1   1   8          5.60        351.85       315.09 o                         
   2   1   8         83.13        409.53       412.65 o                         
   3   1   8          0.10         89.16       230.78 o                         
   4   1   8        175.51        -86.18       262.00 o                         
   5   1   8       1562.71       1289.18       430.74 o                         
   6   1   8       2138.38       1575.60       547.24 o                         
   7   1   8          0.47       -263.26       635.98 o                         
   8   1   8       3527.57       1925.83       660.09 o                         
   9   1   8        167.74       1075.90      1110.74 o                         
 -15   2   8       5311.65       5557.63      1140.47 o                         
 -14   2   8        575.15       1012.31       696.62 o                         
 -13   2   8       3315.66       2992.91       836.60 o                         
 -12   2   8        684.83        655.34       502.78 o                         
 -11   2   8       3428.78       3195.58       641.97 o                         
 -10   2   8       7428.85       8077.23       858.68 o                         
  -9   2   8        187.98         96.36       302.79 o                         
  -8   2   8        431.43        985.65       402.96 o                         
  -7   2   8        621.55        642.33       109.30 o                         
  -6   2   8      38906.91      37651.86       829.71 o                         
  -5   2   8      25678.32      25747.53       676.16 o                         
  -4   2   8       9035.09       9429.03       509.36 o                         
  -3   2   8         27.56         94.87       120.84 o                         
  -2   2   8       7527.10       8055.91       440.19 o                         
  -1   2   8      17227.22      16460.90       531.46 o                         
   0   2   8      15046.85      15337.71       860.41 o                         
   1   2   8        883.87       1199.52       249.27 o                         
   2   2   8       7176.95       6850.22       592.50 o                         
   3   2   8          2.77        679.69       338.69 o                         
   4   2   8         14.81        836.56       349.29 o                         
   5   2   8         14.69        597.52       336.75 o                         
   6   2   8       3380.87       3747.20       607.62 o                         
   7   2   8         84.35        513.96      1230.54 o                         
   8   2   8        534.28        994.90       541.72 o                         
   9   2   8       1462.98       1802.12       669.66 o                         
 -15   3   8          0.95        936.20       891.85 o                         
 -14   3   8       7949.70       7516.27      1117.65 o                         
 -13   3   8        269.93       1421.17      1594.38 o                         
 -12   3   8         14.82        975.42       499.57 o                         
 -11   3   8      12071.51      13334.66      1140.26 o                         
 -10   3   8       3786.60       3707.30       601.21 o                         
  -9   3   8      22926.52      21599.70      1256.95 o                         
  -8   3   8        104.19        162.69       417.08 o                         
  -7   3   8       3038.30       2823.06       183.30 o                         
  -6   3   8        568.91        626.60       135.06 o                         
  -5   3   8      25649.67      25775.89       692.64 o                         
  -4   3   8       5473.78       5258.80       304.58 o                         
  -3   3   8         89.52         -6.42        93.36 o                         
  -2   3   8     115622.26     121582.41      2115.09 o                         
  -1   3   8       1612.81       1367.60       197.49 o                         
   0   3   8      34810.76      33937.00       936.87 o                         
   1   3   8        270.61        233.60       324.18 o                         
   2   3   8      16626.32      16017.45       729.30 o                         
   3   3   8          3.31        572.47       809.02 o                         
   4   3   8       8530.26       8692.84       770.38 o                         
   5   3   8       2801.90       3404.52       613.19 o                         
   6   3   8       2268.11       2785.17       564.70 o                         
   7   3   8         28.01       1133.30       562.05 o                         
   8   3   8        857.55       1087.70       955.44 o                         
   9   3   8       1089.96       1631.04       655.31 o                         
 -15   4   8        430.31       1694.95      1100.39 o                         
 -14   4   8         68.96        191.48       578.29 o                         
 -13   4   8        211.66       -408.21       689.22 o                         
 -12   4   8       1456.74       2118.44       612.17 o                         
 -11   4   8       2334.05       2503.95       610.23 o                         
 -10   4   8       9270.88      10286.68       926.48 o                         
  -9   4   8        229.73       1013.52       418.19 o                         
  -8   4   8      12056.69      12299.49       587.62 o                         
  -7   4   8        754.88        673.40       194.69 o                         
  -6   4   8       8974.75       8343.03       610.57 o                         
  -5   4   8       8499.22       8885.25       407.85 o                         
  -4   4   8      20434.15      19839.24       621.65 o                         
  -3   4   8        283.03        300.24       183.59 o                         
  -2   4   8        129.47        365.25       154.13 o                         
  -1   4   8       1544.25       1916.62       251.42 o                         
   0   4   8       1227.26       1053.03       151.38 o                         
   1   4   8        190.25        305.71       244.97 o                         
   2   4   8         38.24        574.74       574.71 o                         
   3   4   8         39.18        -85.21       204.73 o                         
   4   4   8      58814.59      56614.33      2186.32 o                         
   5   4   8          0.71       -179.30       331.61 o                         
   6   4   8         58.55        352.24       403.54 o                         
   8   4   8       2359.58       2054.35       642.13 o                         
   9   4   8        624.07       1709.50       722.15 o                         
 -15   5   8         35.95        919.95       990.94 o                         
 -14   5   8        425.14       1601.22      1202.44 o                         
 -13   5   8          0.07       5623.21      1224.62 o                         
 -12   5   8       9782.90       9720.21      1143.98 o                         
 -11   5   8         35.84        216.01       427.44 o                         
 -10   5   8        180.10       1053.06       594.56 o                         
  -9   5   8       1226.18       1546.94       773.52 o                         
  -8   5   8        248.27        186.45       199.61 o                         
  -7   5   8        437.31        694.88       379.56 o                         
  -6   5   8       9471.52      10418.63       512.38 o                         
  -5   5   8       1150.74       1068.36       191.70 o                         
  -4   5   8     110365.45     111441.93      2021.04 o                         
  -3   5   8        444.94        755.71       309.97 o                         
  -2   5   8      21566.63      19123.38      1551.21 o                         
  -1   5   8        400.19        651.57       286.72 o                         
   0   5   8         35.43        -46.57       187.17 o                         
   1   5   8        325.58        414.68       236.23 o                         
   2   5   8      25500.39      24559.49      1247.66 o                         
   3   5   8        683.57        349.61       367.56 o                         
   4   5   8      24309.89      23405.84      1016.95 o                         
   5   5   8        713.74       1392.41       535.40 o                         
   6   5   8      10440.46      10612.97      1060.77 o                         
   7   5   8        366.37        407.33      1027.92 o                         
   8   5   8       3927.76       2231.93       741.22 o                         
   9   5   8         16.85       -686.26       786.84 o                         
 -15   6   8       2003.67       1547.05      1115.18 o                         
 -14   6   8        287.91       1336.96       703.98 o                         
 -13   6   8        968.00       1021.78       606.98 o                         
 -12   6   8       4022.39       3826.62       777.96 o                         
 -11   6   8        827.71       1597.34       757.26 o                         
 -10   6   8        904.51       1434.64       683.30 o                         
  -9   6   8         44.53       -417.08       541.32 o                         
  -8   6   8      26530.29      27647.97      1054.40 o                         
  -7   6   8         20.33        333.47       319.51 o                         
  -6   6   8      15502.94      15990.77       562.10 o                         
  -5   6   8       4676.25       4431.95       296.42 o                         
  -4   6   8      29252.74      29897.56       824.48 o                         
  -3   6   8         17.60        305.41       170.57 o                         
  -2   6   8       4061.20       4499.55       291.76 o                         
  -1   6   8      11347.50      10555.75       552.91 o                         
   0   6   8       2288.70       2242.53       353.05 o                         
   1   6   8        526.03         -9.47       418.56 o                         
   2   6   8         71.77         56.84       200.04 o                         
   3   6   8        152.60        249.15       307.45 o                         
   4   6   8      37536.96      39083.66      1674.89 o                         
   5   6   8         59.64        669.14       519.28 o                         
   6   6   8          0.45       1012.86       582.73 o                         
   7   6   8        615.40       1643.23       578.00 o                         
   8   6   8        119.75        112.41       650.77 o                         
   9   6   8        699.63       1555.92       990.94 o                         
 -15   7   8         62.52        -23.66       846.00 o                         
 -14   7   8       2814.26       2732.43       891.99 o                         
 -13   7   8        644.20       3085.22      1047.14 o                         
 -12   7   8        185.48        266.22       668.51 o                         
 -11   7   8       6092.09       6955.37       861.73 o                         
 -10   7   8       5414.13       5046.71       746.71 o                         
  -9   7   8      27745.80      27571.12      1596.56 o                         
  -8   7   8        153.08        692.67       310.31 o                         
  -7   7   8       7468.69       7028.95       357.66 o                         
  -6   7   8       5775.94       6048.38       378.07 o                         
  -5   7   8      10307.22       9920.83       464.50 o                         
  -4   7   8       1574.52       1978.63       224.09 o                         
  -3   7   8          0.36        -71.87       246.95 o                         
  -2   7   8      19060.76      18222.01       605.31 o                         
  -1   7   8         13.18        361.45       197.68 o                         
   0   7   8       1804.50       2464.53       360.70 o                         
   1   7   8       2193.38       2824.51       494.23 o                         
   2   7   8       6218.26       7237.72       624.01 o                         
   3   7   8       1003.37        975.85       325.67 o                         
   4   7   8       5009.61       4995.28       634.66 o                         
   5   7   8        415.37        597.14       343.08 o                         
   6   7   8        386.20         -7.87       307.45 o                         
   7   7   8         12.55        186.36       621.19 o                         
   8   7   8       1192.70       3570.34      1135.88 o                         
   9   7   8       1426.92       1551.90      1047.14 o                         
 -15   8   8       1928.35       2946.17       968.25 o                         
 -14   8   8        679.66       -635.98      1094.47 o                         
 -13   8   8        375.23       1822.15      1020.52 o                         
 -12   8   8       1014.24        301.03       649.29 o                         
 -11   8   8       1535.66       2572.06      2464.04 o                         
 -10   8   8      10525.68      10299.40       970.28 o                         
  -9   8   8       1916.50       2152.28       407.35 o                         
  -8   8   8       1125.82       1443.70       332.53 o                         
  -7   8   8       6022.06       6049.69       420.54 o                         
  -6   8   8      78742.70      82824.95      2347.86 o                         
  -5   8   8      12815.36      12777.21       556.09 o                         
  -4   8   8      14501.41      14018.21       549.02 o                         
  -3   8   8       2258.29       1115.84       373.39 o                         
  -2   8   8       7343.90       7408.61       368.66 o                         
  -1   8   8       2073.60       2076.96       209.21 o                         
   0   8   8      25415.95      25548.67      1082.26 o                         
   1   8   8        602.17       1039.11       327.13 o                         
   2   8   8       6822.07       7713.06      1184.91 o                         
   3   8   8         19.41       -275.00       336.05 o                         
   4   8   8       8187.56       8064.52       672.73 o                         
   5   8   8          4.82        111.23       506.60 o                         
   6   8   8       5118.18       4236.47       776.94 o                         
   7   8   8         11.18       2117.95       905.16 o                         
   8   8   8          0.11        739.51       780.92 o                         
   9   8   8       1154.26       2862.66       807.69 o                         
 -14   9   8       1241.66       1671.29      1073.76 o                         
 -12   9   8        835.08       1279.83       614.08 o                         
 -11   9   8          5.46       -133.20       399.24 o                         
 -10   9   8         24.04       1135.08       532.08 o                         
  -9   9   8        735.05        374.69       307.68 o                         
  -8   9   8         64.94        -72.13       206.67 o                         
  -7   9   8       1979.07       1804.15       262.38 o                         
  -6   9   8      13785.95      13289.69       584.13 o                         
  -5   9   8        124.85        231.74       178.80 o                         
  -4   9   8       2273.79       2240.58       268.01 o                         
  -3   9   8        223.43        250.48       205.91 o                         
  -2   9   8       4311.90       3811.33       315.20 o                         
  -1   9   8       1293.76       1497.03       328.05 o                         
   0   9   8      92041.95      96396.88      2662.97 o                         
   1   9   8        602.82       1528.48       795.33 o                         
   2   9   8       7116.08       7572.70       679.49 o                         
   3   9   8          6.16        581.44       429.92 o                         
   4   9   8       4502.61       4633.71       553.24 o                         
   5   9   8         28.93        -73.41       340.86 o
[truncated: 177,391 more chars]
